# Supplementary material for: New insights into the role of mitochondrial metabolic dysregulation and immune infiltration in septic cardiomyopathy by integrated bioinformatics analysis and experimental validation
Source: Cell Mol Biol Lett. 2024 Jan 30;29:21. doi: 10.1186/s11658-024-00536-2 (PMC10826082; doi:10.1186/s11658-024-00536-2)
Supplement: Supplementary file 2 — Additional file 2: Table S1. Differentially expressed genes between healthy control individuals and patients with SCM. [file 11658_2024_536_MOESM2_ESM.xls]

## Sheet: Supplementary Table 1
id	logFC	AveExpr	t	P.Value	adj.P.Val	B	symbol
SMCO1	-2.72541	5.41735	-7.68268	1.01327e-08	7.57646e-06	9.98821	SMCO1
DHRS7C	-2.36293	4.26963	-7.38952	2.26068e-08	1.37522e-05	9.22827	DHRS7C
FSD2	-2.24449	4.82415	-8.68735	7.00864e-10	1.46854e-06	12.5041	FSD2
KLHL38	-2.04025	5.51898	-4.86687	3.0097e-05	0.00119994	2.37673	KLHL38
MYL7	-1.89908	9.95626	-4.7198	4.59813e-05	0.00158812	1.9736	MYL7
HLF	-1.80596	5.12956	-6.27821	5.13206e-07	9.80978e-05	6.25884	HLF
P2RY14	-1.79075	4.60364	-8.74779	5.99253e-10	1.41259e-06	12.6508	P2RY14
SMYD1	-1.70271	7.0188	-6.79492	1.18457e-07	4.38012e-05	7.65518	SMYD1
FBXO40	-1.65685	7.58512	-4.12943	0.000247585	0.00506394	0.377756	FBXO40
ANKRD2	-1.63846	6.73373	-3.72241	0.000768932	0.0110691	-0.688793	ANKRD2
TMEM182	-1.58798	8.02362	-5.89985	1.51985e-06	0.000199375	5.22344	TMEM182
AQP4	-1.58451	4.36181	-4.76522	4.0345e-05	0.00144644	2.09795	AQP4
ASB15	-1.53979	6.21263	-4.05639	0.000304042	0.00580327	0.183862	ASB15
ASB2	-1.47572	5.1263	-7.16928	4.15739e-08	2.09783e-05	8.65032	ASB2
PPP1R3A	-1.44375	7.62216	-5.2856	8.96806e-06	0.000538598	3.5302	PPP1R3A
MIR30E	-1.43902	2.77126	-9.66552	5.89244e-11	2.22239e-07	14.8125	MIR30E
C10orf71	-1.39766	6.0316	-3.99659	0.000359509	0.00648768	0.0258555	C10orf71
SLC5A1	-1.39753	7.5724	-4.16423	0.000224439	0.00472902	0.470476	SLC5A1
SNORD59B	-1.3854	3.8012	-6.11717	8.13829e-07	0.000133454	5.81922	SNORD59B
CAVIN4	-1.37844	6.34978	-4.18305	0.000212819	0.00457872	0.520719	CAVIN4
G0S2	-1.37621	5.48388	-5.0137	1.96951e-05	0.000903677	2.78047	G0S2
LRRC39	-1.36893	7.66957	-5.68149	2.85327e-06	0.000278393	4.62254	LRRC39
CYP4B1	-1.35695	5.34359	-4.66976	5.30985e-05	0.00170277	1.83681	CYP4B1
CHRM2	-1.33022	5.66935	-4.75298	4.17927e-05	0.0014835	2.06442	CHRM2
TUBA3E	-1.32293	5.29854	-5.96487	1.26045e-06	0.00017989	5.40197	TUBA3E
VIT	-1.31695	4.34507	-5.9626	1.26871e-06	0.00017989	5.39573	VIT
NREP	-1.29793	5.90543	-4.81946	3.4508e-05	0.00131465	2.2466	NREP
SGPP2	-1.28841	4.48197	-5.59623	3.65045e-06	0.000310798	4.38749	SGPP2
VSNL1	-1.27619	5.24418	-3.95619	0.000402464	0.00702097	-0.0804756	VSNL1
SLC25A30	-1.24887	7.40794	-4.94584	2.39614e-05	0.00103165	2.59375	SLC25A30
GPAM	-1.23504	4.21259	-8.00332	4.26157e-09	4.78971e-06	10.8064	GPAM
FITM2	-1.22791	8.34335	-5.47366	5.20367e-06	0.000383323	4.0493	FITM2
KLHL31	-1.2249	7.65897	-4.67594	5.21629e-05	0.00170277	1.85371	KLHL31
MIR103A2	-1.21713	3.20309	-11.7037	5.03958e-13	4.75182e-09	19.1671	MIR103A2
COQ10A	-1.18345	7.95508	-5.04312	1.80892e-05	0.000854954	2.86148	COQ10A
BMP5	-1.17971	3.51029	-12.8091	4.71312e-14	8.88801e-10	21.2827	BMP5
MAMDC2	-1.1721	4.35878	-6.83246	1.06582e-07	4.01986e-05	7.75567	MAMDC2
PYGM	-1.17032	5.42361	-5.34885	7.46771e-06	0.000472571	3.70478	PYGM
IFIT1	-1.16923	3.80954	-5.86641	1.67358e-06	0.000209015	5.13152	IFIT1
ACKR4	-1.16905	4.7141	-4.1317	0.000246005	0.00505356	0.3838	ACKR4
MRC1	-1.16538	5.76355	-3.96104	0.000397064	0.00694604	-0.0677522	MRC1
ASB11	-1.16214	5.86217	-3.90956	0.000458319	0.00771695	-0.202815	ASB11
CA14	-1.14558	3.37419	-5.30533	8.47028e-06	0.000516934	3.58465	CA14
TSPAN12	-1.1318	6.40039	-6.49914	2.73458e-07	7.26099e-05	6.85875	TSPAN12
HIGD1B	-1.12507	6.69127	-5.72822	2.49309e-06	0.000261192	4.75129	HIGD1B
GPR22	-1.12483	5.89436	-4.03715	0.000320905	0.00605163	0.132947	GPR22
HEY2	-1.11472	6.53394	-3.29191	0.0024537	0.0252397	-1.77047	HEY2
MIR99A	-1.11309	2.87408	-8.45045	1.30081e-09	2.23006e-06	11.9237	MIR99A
GUCA1C	-1.11262	3.62431	-2.98207	0.0054755	0.043367	-2.50974	GUCA1C
HECW2	-1.09625	4.68148	-7.23925	3.4239e-08	1.8448e-05	8.83455	HECW2
TENT5C	-1.08672	5.18881	-5.65642	3.06762e-06	0.000284634	4.55344	TENT5C
MFAP5	-1.07651	7.39158	-4.17832	0.000215682	0.00461673	0.508087	MFAP5
FAM180A	-1.07125	3.58582	-3.37524	0.00196737	0.0216703	-1.56557	FAM180A
F13A1	-1.06743	6.44242	-3.29235	0.00245084	0.0252281	-1.76938	F13A1
PPP2R3A	-1.06449	6.80927	-6.7571	1.31775e-07	4.60187e-05	7.55381	PPP2R3A
USP2	-1.06421	6.29448	-6.61613	1.96239e-07	5.87409e-05	7.17475	USP2
ADIPOQ	-1.05955	3.08006	-4.29009	0.000157166	0.00375819	0.807457	ADIPOQ
FABP4	-1.05777	8.18585	-3.16992	0.00337794	0.0315665	-2.06593	FABP4
PDP1	-1.05718	7.27653	-8.52729	1.06354e-09	2.00562e-06	12.1128	PDP1
PTPN3	-1.05688	5.34934	-4.97165	2.22402e-05	0.000986835	2.66473	PTPN3
MS4A6A	-1.05034	5.98897	-4.49849	8.67743e-05	0.00241712	1.37041	MS4A6A
LSMEM2	-1.04163	4.42844	-5.23987	1.02373e-05	0.000583248	3.404	LSMEM2
MS4A4A	-1.03427	4.4206	-4.95293	2.34762e-05	0.00102505	2.61323	MS4A4A
AIF1L	-1.02941	5.23004	-6.67687	1.65258e-07	5.46744e-05	7.33833	AIF1L
SYNPO2L	-1.02819	7.03244	-3.98998	0.000366221	0.00657107	0.00842436	SYNPO2L
MIR21	-1.02668	3.45237	-3.52506	0.00131638	0.0161536	-1.19156	MIR21
MLF1	-1.02519	6.86025	-4.36807	0.00012591	0.00319059	1.01745	MLF1
NT5C1A	-1.01893	3.52887	-6.46952	2.97469e-07	7.26099e-05	6.77857	NT5C1A
PIK3R1	-1.00897	8.16401	-4.99361	2.08725e-05	0.000937177	2.72517	PIK3R1
TXLNB	-1.00152	8.2648	-3.07386	0.00433078	0.0371564	-2.29467	TXLNB
KLHL7	-0.989324	6.50956	-5.43513	5.81738e-06	0.000401847	3.94296	KLHL7
PPP1R1C	-0.982757	5.19283	-4.01979	0.000336899	0.0062532	0.0870842	PPP1R1C
TIMM21	-0.980114	7.15111	-5.64335	3.18568e-06	0.000290386	4.51741	TIMM21
CHN2	-0.978451	5.01953	-4.82177	3.4278e-05	0.00130853	2.25296	CHN2
SLC25A20	-0.978338	5.20145	-5.0932	1.56503e-05	0.000776019	2.99946	SLC25A20
INSYN1	-0.977181	5.1055	-5.18608	1.1962e-05	0.000655611	3.25559	INSYN1
SCN7A	-0.974646	6.46933	-4.74166	4.31775e-05	0.00151346	2.03342	SCN7A
IDI2-AS1	-0.973702	3.21262	-6.08615	8.89567e-07	0.000138184	5.73436	IDI2-AS1
SFRP1	-0.973554	3.49841	-4.88753	2.83553e-05	0.00115491	2.43347	SFRP1
LRRN3	-0.970263	3.31433	-5.66477	2.99449e-06	0.000283684	4.57645	LRRN3
OR51E1	-0.968088	3.37534	-6.46616	3.00327e-07	7.26099e-05	6.76946	OR51E1
GUCY1A1	-0.964839	6.21243	-6.2288	5.91093e-07	0.000111468	6.12414	GUCY1A1
RWDD2B	-0.961065	5.74216	-5.8953	1.53992e-06	0.000199375	5.21092	RWDD2B
ATP1A2	-0.95818	6.6965	-3.52478	0.00131738	0.0161536	-1.19226	ATP1A2
COQ3	-0.941034	4.54543	-6.76931	1.27318e-07	4.56209e-05	7.58655	COQ3
MPEG1	-0.935498	4.22921	-4.18562	0.000211284	0.00456403	0.527559	MPEG1
TPCN1	-0.9325	5.95008	-4.71036	4.72478e-05	0.00161121	1.94777	TPCN1
GMPR	-0.928465	6.8423	-4.76641	4.02078e-05	0.00144644	2.10118	GMPR
GJA1	-0.922008	8.62867	-6.87591	9.43359e-08	3.78508e-05	7.87175	GJA1
ABCD2	-0.915137	4.26428	-3.83067	0.000570491	0.00896527	-0.408663	ABCD2
LMOD3	-0.907789	7.43584	-5.69915	2.71142e-06	0.000273328	4.67119	LMOD3
UQCRH	-0.90232	7.47492	-4.66687	5.35407e-05	0.00170553	1.82893	UQCRH
PDE7A	-0.899745	7.36025	-6.42488	3.37756e-07	7.73851e-05	6.65756	PDE7A
CDCA7L	-0.897004	4.85686	-4.22927	0.00018674	0.00418235	0.644321	CDCA7L
FNDC5	-0.888292	4.954	-5.01705	1.95053e-05	0.000901547	2.78969	FNDC5
LYVE1	-0.886549	7.58154	-3.24357	0.00278654	0.0275381	-1.88819	LYVE1
AKAP1	-0.884408	7.32513	-4.71237	4.69749e-05	0.0016048	1.95328	AKAP1
CYB5D1	-0.878271	5.28219	-7.93169	5.1657e-09	5.12709e-06	10.6249	CYB5D1
LRRC10	-0.874393	3.61122	-5.4537	5.51309e-06	0.000393287	3.9942	LRRC10
SPHKAP	-0.868398	7.6669	-3.59732	0.00108227	0.0141144	-1.00872	SPHKAP
ACBD5	-0.866084	7.10232	-6.12073	8.05543e-07	0.00013342	5.82898	ACBD5
MTSS1	-0.865687	5.96885	-6.13694	7.68974e-07	0.000133417	5.87328	MTSS1
SHISA3	-0.862165	4.47406	-2.90994	0.00657	0.049324	-2.67624	SHISA3
ACACB	-0.859682	6.56759	-3.46574	0.00154448	0.0181447	-1.3405	ACACB
EYS	-0.859652	3.8144	-5.56971	3.94138e-06	0.000325642	4.31433	EYS
EYA1	-0.851898	5.40484	-4.58086	6.85373e-05	0.00205808	1.59436	EYA1
DCUN1D2	-0.851813	5.87604	-6.13237	7.79102e-07	0.000133417	5.86081	DCUN1D2
MBNL3	-0.848096	3.50251	-3.12557	0.00378994	0.0342292	-2.17198	MBNL3
RNASE6	-0.847549	5.40425	-3.23337	0.00286209	0.0281111	-1.91292	RNASE6
GPR34	-0.846204	4.23086	-6.19326	6.54383e-07	0.000122182	6.02715	GPR34
PROX1	-0.846184	6.02597	-4.25162	0.000175287	0.00403339	0.704192	PROX1
NDUFB3	-0.843806	7.29876	-7.69202	9.87847e-09	7.57646e-06	10.0122	NDUFB3
AGL	-0.843315	6.1939	-7.99134	4.40071e-09	4.78971e-06	10.7761	AGL
ASB14	-0.840166	5.32484	-4.07401	0.000289367	0.00561407	0.230539	ASB14
CSRP2	-0.838573	4.73079	-4.67332	5.25573e-05	0.00170277	1.84655	CSRP2
RARB	-0.835007	5.28917	-5.84148	1.79824e-06	0.000221642	5.06298	RARB
TMEM88	-0.834007	7.35328	-4.02465	0.00033235	0.00620541	0.0999022	TMEM88
NUDT7	-0.832459	4.40714	-3.69897	0.000820016	0.0116124	-0.749067	NUDT7
ZNF682	-0.831556	3.44226	-5.83332	1.84105e-06	0.000223542	5.04054	ZNF682
H1-4	-0.828863	7.6488	-4.12004	0.000254221	0.00517163	0.352775	H1-4
PPIP5K2	-0.828341	5.94196	-6.42445	3.38176e-07	7.73851e-05	6.65637	PPIP5K2
NDUFB5	-0.826529	9.16151	-7.35546	2.48319e-08	1.46337e-05	9.13927	NDUFB5
BLM	-0.823973	3.26729	-5.75082	2.33567e-06	0.000250865	4.81351	BLM
RASSF4	-0.823885	4.96622	-6.06372	9.4873e-07	0.000143129	5.67295	RASSF4
CPM	-0.818958	5.20748	-3.86467	0.000519196	0.0083541	-0.320116	CPM
SEMA6D	-0.817632	3.74236	-5.08333	1.61035e-05	0.000789597	2.97226	SEMA6D
RAB3A	-0.817282	5.34909	-3.38917	0.00189574	0.0210789	-1.53112	RAB3A
NAV1	-0.815064	6.77452	-4.56483	7.17598e-05	0.00212108	1.55073	NAV1
MPPED2	-0.814351	3.77709	-5.66607	2.98326e-06	0.000283684	4.58004	MPPED2
SMIM5	-0.812043	3.53189	-3.42983	0.0017006	0.0195056	-1.43013	SMIM5
LSAMP	-0.808973	2.83342	-4.29076	0.000156865	0.00375819	0.809274	LSAMP
IRF6	-0.808919	3.86425	-3.61951	0.00101884	0.0134831	-0.952266	IRF6
TTYH2	-0.804643	4.59568	-5.89447	1.54357e-06	0.000199375	5.20866	TTYH2
PLCXD3	-0.801757	6.72298	-4.00488	0.00035127	0.00641752	0.0477085	PLCXD3
PAIP2B	-0.799891	7.28592	-3.99951	0.000356583	0.00645961	0.0335571	PAIP2B
FIGN	-0.797689	5.14466	-4.16913	0.000221354	0.00469549	0.483557	FIGN
ACSL1	-0.796139	8.13799	-5.14479	1.34804e-05	0.00071208	3.14169	ACSL1
TC2N	-0.793441	4.21759	-3.9436	0.000416854	0.00719874	-0.113555	TC2N
LYRM7	-0.793034	6.38781	-6.41858	3.43871e-07	7.73851e-05	6.64046	LYRM7
ADAM23	-0.792402	6.89838	-4.70385	4.81402e-05	0.00163037	1.92999	ADAM23
HIF3A	-0.789313	5.66078	-3.21434	0.00300832	0.0290927	-1.95897	HIF3A
B3GALT2	-0.788525	6.91438	-3.03557	0.00477751	0.0395497	-2.3848	B3GALT2
IP6K3	-0.788408	4.72654	-3.76766	0.000678926	0.0101452	-0.572045	IP6K3
ASB8	-0.786436	6.65848	-4.70424	4.80862e-05	0.00163037	1.93105	ASB8
TBX5	-0.786331	6.81618	-3.05885	0.00450098	0.0382168	-2.33008	TBX5
ISOC1	-0.786116	6.66276	-7.90009	5.6245e-09	5.30334e-06	10.5445	ISOC1
SCD	-0.78578	3.70325	-3.10003	0.00404848	0.0354934	-2.23271	SCD
FGF12	-0.783658	7.95174	-3.5846	0.00112031	0.0144507	-1.041	FGF12
SYNE1	-0.782071	5.91826	-5.35263	7.38649e-06	0.000469005	3.71521	SYNE1
TMEM203	-0.778237	6.26768	-6.4754	2.92539e-07	7.26099e-05	6.79449	TMEM203
LINC02880	-0.777464	3.0286	-3.97897	0.000377662	0.00673789	-0.020561	LINC02880
PRICKLE1	-0.77635	4.51325	-4.54456	7.60509e-05	0.00219964	1.49559	PRICKLE1
SMC2	-0.775076	4.60652	-4.95204	2.35361e-05	0.00102505	2.6108	SMC2
SLC2A12	-0.774364	4.63558	-3.80969	0.000604584	0.00932585	-0.463183	SLC2A12
ZNF814	-0.77372	4.02765	-3.66428	0.000901684	0.0124116	-0.837976	ZNF814
EDIL3	-0.772391	3.68859	-3.08574	0.00420038	0.0364187	-2.26658	EDIL3
MRPS33	-0.765025	7.11477	-6.46961	2.97394e-07	7.26099e-05	6.77881	MRPS33
EBP	-0.762463	6.7068	-3.96703	0.000390474	0.00690766	-0.05199	EBP
ANXA3	-0.7622	6.38461	-3.22645	0.00291446	0.0284219	-1.92968	ANXA3
CD36	-0.761491	10.4142	-5.11475	1.4704e-05	0.000748263	3.05889	CD36
MRPS25	-0.756571	6.7485	-4.94656	2.39122e-05	0.00103165	2.59571	MRPS25
CACNB2	-0.754746	7.18412	-3.03619	0.00476998	0.0395221	-2.38335	CACNB2
CLIC6	-0.754523	3.62666	-4.77857	3.88228e-05	0.00140807	2.13452	CLIC6
SPATS2L	-0.751964	6.92826	-3.68185	0.000859366	0.0119778	-0.79297	SPATS2L
SLC25A40	-0.751302	6.09911	-5.44765	5.61042e-06	0.00039585	3.97751	SLC25A40
RFTN2	-0.746603	4.30014	-3.69727	0.000823837	0.0116374	-0.753422	RFTN2
KCNJ2	-0.744213	4.42006	-3.78437	0.000648365	0.00979717	-0.528821	KCNJ2
MEGF8	-0.741595	6.32446	-3.99723	0.000358863	0.00648469	0.0275512	MEGF8
TIMMDC1	-0.740194	7.98415	-7.1019	5.0143e-08	2.28725e-05	8.47236	TIMMDC1
NALF2	-0.738179	3.30848	-5.5359	4.34623e-06	0.000344375	4.22106	NALF2
SLC25A26	-0.737913	5.73304	-5.3752	6.91922e-06	0.00044994	3.77753	SLC25A26
PDZRN3	-0.737856	4.65578	-4.88257	2.87638e-05	0.00116401	2.41985	PDZRN3
DLK1	-0.736019	3.19817	-6.94282	7.81964e-08	3.27695e-05	8.05015	DLK1
UQCRB	-0.734781	3.95799	-4.86264	3.04671e-05	0.00121213	2.3651	UQCRB
PTDSS1	-0.734556	6.27126	-5.50618	4.73644e-06	0.000364066	4.13904	PTDSS1
EBF2	-0.730508	4.2785	-5.11436	1.47208e-05	0.000748263	3.0578	EBF2
LRRC14B	-0.728647	3.59308	-4.0936	0.000273861	0.0054135	0.282516	LRRC14B
RPP14	-0.728051	6.17811	-4.00117	0.000354935	0.00645961	0.0379246	RPP14
H1-1	-0.726129	3.90649	-4.55612	7.35748e-05	0.00215781	1.52702	H1-1
TMEM116	-0.723253	6.52367	-4.28216	0.000160742	0.00382736	0.786164	TMEM116
AQP1	-0.722077	6.47762	-2.97922	0.00551526	0.0435722	-2.51637	AQP1
H3C6	-0.72028	3.68944	-6.07819	9.10132e-07	0.000139539	5.71256	H3C6
ETFDH	-0.720189	8.32474	-6.277	5.1499e-07	9.80978e-05	6.25553	ETFDH
IL1RAPL1	-0.719424	3.13533	-4.09704	0.000271221	0.00536693	0.291661	IL1RAPL1
APOO	-0.719098	6.93141	-5.41457	6.17418e-06	0.000417321	3.88619	APOO
GJC1	-0.719053	6.21361	-4.66861	5.32737e-05	0.00170277	1.83368	GJC1
SSR3	-0.718816	7.79359	-5.63368	3.27598e-06	0.000297012	4.49074	SSR3
COQ5	-0.717457	5.90008	-4.84209	3.23275e-05	0.00125181	2.3087	COQ5
RTN4IP1	-0.717048	4.43744	-4.45149	9.92507e-05	0.00268148	1.24297	RTN4IP1
OSGEPL1	-0.716774	4.24995	-4.86102	3.06094e-05	0.00121522	2.36067	OSGEPL1
PGAM2	-0.715031	9.08107	-4.58412	6.78988e-05	0.00204542	1.60324	PGAM2
TIMP4	-0.714269	5.9341	-3.62758	0.00099669	0.0133208	-0.931708	TIMP4
EBF1	-0.710439	5.69993	-5.1184	1.45499e-05	0.000745602	3.06893	EBF1
TIFA	-0.706596	3.47107	-4.81262	3.51945e-05	0.00132938	2.22785	TIFA
FASTKD1	-0.704007	6.14595	-6.59898	2.06003e-07	6.07001e-05	7.12852	FASTKD1
TUBA8	-0.703464	6.76266	-3.26439	0.00263821	0.0265908	-1.83759	TUBA8
MRPL16	-0.703274	7.17178	-6.27945	5.11388e-07	9.80978e-05	6.26222	MRPL16
ADCY5	-0.703132	5.97524	-3.84642	0.000546143	0.00866934	-0.367679	ADCY5
SH3RF2	-0.702376	4.65794	-4.17169	0.000219759	0.00468272	0.490392	SH3RF2
TMEM144	-0.701761	3.90433	-4.46114	9.65525e-05	0.0026274	1.26912	TMEM144
NDUFAB1	-0.701717	10.5453	-6.65771	1.74456e-07	5.48316e-05	7.28677	NDUFAB1
LINC01128	-0.701285	6.06248	-3.85012	0.00054058	0.00860566	-0.358055	LINC01128
FAM78A	-0.700065	3.74528	-5.25635	9.76063e-06	0.000566357	3.44946	FAM78A
FAM217B	-0.699416	3.83367	-4.78532	3.80752e-05	0.00139152	2.15302	FAM217B
CPNE4	-0.697577	4.00197	-3.10338	0.00401362	0.0353572	-2.22475	CPNE4
PHKA2	-0.697287	5.16938	-4.66928	5.3171e-05	0.00170277	1.83552	PHKA2
SPDYE7P	-0.695335	3.63719	-3.6611	0.000909562	0.0124828	-0.846119	SPDYE7P
NDUFA8	-0.695215	9.12763	-5.50956	4.69036e-06	0.000363995	4.14837	NDUFA8
PANK1	-0.692309	3.61586	-7.67149	1.04459e-08	7.57646e-06	9.95941	PANK1
PTPRK	-0.690928	5.50119	-5.27109	9.3528e-06	0.000555154	3.49015	PTPRK
PNPLA4	-0.69067	5.9309	-3.95477	0.000404069	0.00704245	-0.0842226	PNPLA4
TOB1	-0.690567	6.99333	-4.44379	0.000101457	0.0027216	1.22212	TOB1
NEK10	-0.689418	3.52407	-5.6178	3.4298e-06	0.00030238	4.44697	NEK10
PXMP2	-0.689323	5.74931	-5.47094	5.2448e-06	0.000383358	4.04179	PXMP2
NCEH1	-0.687445	6.89021	-4.02857	0.000328717	0.00615586	0.110265	NCEH1
ENAM	-0.680704	3.79785	-3.15075	0.00355051	0.0327748	-2.11187	ENAM
NHLRC2	-0.679578	7.45761	-4.37475	0.000123538	0.00314398	1.03546	NHLRC2
PDHB	-0.676678	7.97833	-6.94978	7.66856e-08	3.27695e-05	8.0687	PDHB
KIAA1217	-0.675067	5.85624	-4.22755	0.000187653	0.00419782	0.639706	KIAA1217
ACSM3	-0.673639	3.45545	-3.80233	0.000617005	0.00946744	-0.482279	ACSM3
SLC2A4	-0.673273	5.85208	-3.18778	0.00322445	0.0305657	-2.02303	SLC2A4
ZNF552	-0.673175	4.27107	-4.29184	0.000156385	0.00375819	0.812175	ZNF552
LPAR3	-0.670061	4.51106	-4.03219	0.000325401	0.00612408	0.119829	LPAR3
VDAC3	-0.668884	9.21845	-5.69762	2.72339e-06	0.000273328	4.66699	VDAC3
HAND2-AS1	-0.668761	5.72959	-3.55072	0.00122812	0.0154399	-1.1268	HAND2-AS1
MTUS2	-0.66778	4.35369	-3.43399	0.00168173	0.0193512	-1.41975	MTUS2
KY	-0.663176	3.35178	-5.07854	1.63278e-05	0.000791542	2.95908	KY
PFKM	-0.659969	8.03496	-3.55381	0.00121789	0.0153484	-1.11899	PFKM
LGR4	-0.659808	5.23517	-4.64646	5.67742e-05	0.0017716	1.77321	LGR4
RNF125	-0.658286	3.20968	-5.11668	1.46225e-05	0.000747295	3.06419	RNF125
RABGAP1L	-0.657819	5.50948	-3.70197	0.00081328	0.0115488	-0.74134	RABGAP1L
PTRHD1	-0.656233	6.49021	-5.13031	1.40568e-05	0.000733546	3.10179	PTRHD1
BDH1	-0.654905	4.01574	-3.86497	0.000518773	0.0083541	-0.319349	BDH1
RRAGD	-0.654623	7.52387	-6.42707	3.35659e-07	7.73851e-05	6.66349	RRAGD
NXPE3	-0.651029	5.35957	-4.26754	0.000167551	0.00393625	0.746902	NXPE3
ASF1A	-0.649652	6.39152	-4.65414	5.55362e-05	0.0017525	1.79416	ASF1A
EDNRA	-0.648055	5.79631	-2.90333	0.00668007	0.0499636	-2.6914	EDNRA
RMND5A	-0.647418	6.73474	-5.38807	6.66624e-06	0.000445787	3.81305	RMND5A
FUNDC2	-0.647085	6.58252	-5.25293	9.85766e-06	0.000570233	3.44003	FUNDC2
EPM2AIP1	-0.645349	5.86157	-5.26604	9.49068e-06	0.000555823	3.4762	EPM2AIP1
RGN	-0.645027	4.0319	-4.01412	0.000342297	0.00631437	0.0720982	RGN
ATP5MC1	-0.644542	9.77584	-6.4886	2.8177e-07	7.26099e-05	6.83022	ATP5MC1
SLC27A6	-0.644438	4.88502	-3.02855	0.00486402	0.0401246	-2.40126	SLC27A6
PDE1C	-0.643546	7.20293	-5.55417	4.12261e-06	0.000333666	4.27145	PDE1C
CDKL5	-0.643285	4.55769	-5.62086	3.39959e-06	0.00030238	4.45541	CDKL5
MTIF2	-0.643207	6.54604	-5.0113	1.98324e-05	0.000905566	2.77385	MTIF2
CMBL	-0.643207	6.03227	-3.10836	0.00396235	0.0351798	-2.21293	CMBL
TP53I3	-0.641585	4.00804	-5.79162	2.07625e-06	0.00024079	4.92584	TP53I3
DPY19L2	-0.641581	5.08811	-3.52561	0.00131443	0.0161482	-1.19017	DPY19L2
MYH7B	-0.641437	4.96609	-2.98043	0.00549831	0.0434929	-2.51355	MYH7B
SYCP3	-0.640628	4.83594	-5.07472	1.65092e-05	0.000798283	2.94856	SYCP3
GPRC5B	-0.640055	7.60344	-6.50659	2.6773e-07	7.26099e-05	6.87891	GPRC5B
BCO2	-0.63889	6.50005	-4.79616	3.69051e-05	0.00135929	2.18271	BCO2
NSDHL	-0.638444	4.92383	-5.66897	2.95843e-06	0.000283198	4.58801	NSDHL
MIR30C2	-0.63671	2.88635	-4.9766	2.19244e-05	0.000975117	2.67835	MIR30C2
DISP1	-0.635025	3.49102	-4.73678	4.37886e-05	0.0015292	2.02006	DISP1
AQP7	-0.634231	6.76772	-2.93349	0.00619189	0.0473314	-2.62215	AQP7
NDUFA9	-0.63308	8.9284	-6.53115	2.49692e-07	7.02789e-05	6.94535	NDUFA9
RBP1	-0.629435	5.94153	-3.92437	0.000439804	0.0074854	-0.164006	RBP1
HLTF	-0.629123	5.20748	-4.01583	0.000340665	0.00630311	0.0766051	HLTF
MRPL34	-0.629101	4.84526	-5.6725	2.92838e-06	0.000281752	4.59775	MRPL34
CYYR1	-0.629009	6.86857	-3.17783	0.00330913	0.0311084	-2.04695	CYYR1
HINT3	-0.628248	4.94994	-5.10912	1.49455e-05	0.00075561	3.04337	HINT3
PHB	-0.623237	7.94627	-6.93029	8.09894e-08	3.32021e-05	8.01679	PHB
SDHD	-0.621821	9.17711	-5.35317	7.37491e-06	0.000469005	3.71671	SDHD
COX7B	-0.621803	10.3405	-3.13685	0.00368088	0.0335801	-2.14509	COX7B
CHCHD7	-0.616887	5.60985	-4.8876	2.83493e-05	0.00115491	2.43367	CHCHD7
MRPS31	-0.615836	6.80444	-6.09585	8.65154e-07	0.000136511	5.76089	MRPS31
PPIC	-0.614611	7.90738	-4.03184	0.000325721	0.00612408	0.1189	PPIC
CFAP20	-0.613917	5.38105	-3.35449	0.002079	0.022558	-1.61682	CFAP20
DGLUCY	-0.613878	6.63592	-3.8389	0.000557635	0.00883688	-0.387247	DGLUCY
TACO1	-0.61243	5.51261	-4.76557	4.03044e-05	0.00144644	2.0989	TACO1
MRPS14	-0.61048	5.83033	-5.32173	8.07758e-06	0.000499433	3.62992	MRPS14
VCL	-0.609338	7.97892	-3.85966	0.000526467	0.00844945	-0.333189	VCL
DDR2	-0.609073	5.91311	-3.43647	0.0016706	0.0192804	-1.41357	DDR2
ZNF493	-0.608964	5.61595	-3.60695	0.00105429	0.0138453	-0.984243	ZNF493
MRPS28	-0.607421	6.51811	-5.07996	1.6261e-05	0.000790473	2.96299	MRPS28
AIG1	-0.606613	6.48647	-4.4576	9.75326e-05	0.00265004	1.25954	AIG1
HHATL	-0.606598	8.66523	-3.4389	0.00165978	0.0192181	-1.40752	HHATL
ADHFE1	-0.606576	6.53621	-4.08127	0.000283519	0.00555781	0.249803	ADHFE1
GCNT2	-0.604774	5.00675	-3.07319	0.00433822	0.0372034	-2.29625	GCNT2
TMEM14A	-0.602382	5.16122	-3.7398	0.000733043	0.0106912	-0.643981	TMEM14A
ACTC1	-0.601678	12.1132	-4.70349	4.81897e-05	0.00163037	1.92901	ACTC1
RGS5	-0.601025	8.90106	-3.64511	0.000950176	0.0128731	-0.886999	RGS5
TMEM126A	-0.598519	7.65572	-6.00086	1.13653e-06	0.000168761	5.50068	TMEM126A
IP6K2	-0.598371	4.29345	-4.51105	8.37111e-05	0.00234217	1.40451	IP6K2
SEMA3C	-0.597078	5.6526	-4.39926	0.000115202	0.00296383	1.10167	SEMA3C
INSIG2	-0.596894	5.07638	-4.30108	0.000152336	0.00368774	0.837008	INSIG2
ANO5	-0.596701	7.04687	-4.54491	7.59749e-05	0.00219964	1.49654	ANO5
RBP4	-0.595378	2.9256	-4.39967	0.000115069	0.00296383	1.10276	RBP4
NR1D2	-0.595115	4.13776	-2.99083	0.00535504	0.0427416	-2.48938	NR1D2
MRPL35	-0.594966	8.21562	-6.31006	4.68574e-07	9.25762e-05	6.34557	MRPL35
TRMT61B	-0.594402	4.23965	-4.23467	0.000183911	0.00414359	0.658761	TRMT61B
METTL7A	-0.594199	3.85027	-4.46698	9.49532e-05	0.00259511	1.28496	METTL7A
GATB	-0.591952	4.97835	-4.25604	0.000173102	0.00402027	0.716058	GATB
PPP1R13B	-0.590385	6.76558	-3.57035	0.0011645	0.0148379	-1.07714	PPP1R13B
FRMD3	-0.58889	4.85479	-5.06094	1.71805e-05	0.000819542	2.91058	FRMD3
TLN2	-0.588861	4.22648	-4.6889	5.02554e-05	0.00166564	1.88911	TLN2
GLCE	-0.587948	4.05606	-5.88436	1.58923e-06	0.000203876	5.18086	GLCE
MTARC1	-0.587205	2.84416	-5.90273	1.50732e-06	0.000199375	5.23134	MTARC1
KCNJ8	-0.586801	6.44261	-3.94707	0.000412839	0.00714249	-0.104442	KCNJ8
JAK2	-0.58574	5.28395	-3.18793	0.00322318	0.0305657	-2.02267	JAK2
KLF12	-0.584825	5.70894	-4.07677	0.000287129	0.0055879	0.237865	KLF12
LEAP2	-0.584114	3.74234	-4.88317	2.87145e-05	0.00116401	2.42148	LEAP2
EPB41L2	-0.583468	6.52372	-3.91695	0.000448983	0.00760047	-0.183447	EPB41L2
MMUT	-0.583193	6.4924	-3.90618	0.000462651	0.00776907	-0.211665	MMUT
MFSD1	-0.583166	6.44169	-4.81633	3.48207e-05	0.00131857	2.23801	MFSD1
COA6	-0.582286	5.4314	-3.88587	0.000489518	0.00806038	-0.264767	COA6
ZFP3	-0.581113	4.39171	-7.97907	4.54808e-09	4.78971e-06	10.745	ZFP3
DLAT	-0.579948	7.70486	-5.76875	2.21787e-06	0.000244692	4.86288	DLAT
GIN1	-0.579777	4.20799	-4.80486	3.59907e-05	0.00134399	2.20657	GIN1
GM2A	-0.579166	7.73861	-4.80922	3.55419e-05	0.00133306	2.21851	GM2A
BCL11A	-0.578988	3.62232	-4.94812	2.38045e-05	0.00103165	2.6	BCL11A
IMPA2	-0.577704	3.96912	-4.92397	2.55242e-05	0.00106963	2.53359	IMPA2
EBF3	-0.577483	4.09499	-4.77854	3.88267e-05	0.00140807	2.13443	EBF3
DPP4	-0.577153	3.43181	-3.02558	0.00490116	0.0402822	-2.40824	DPP4
ATXN7L3B	-0.577002	7.28481	-5.59784	3.63357e-06	0.000310798	4.39191	ATXN7L3B
APOOL	-0.57662	7.8526	-5.4381	5.76774e-06	0.000401847	3.95114	APOOL
KAT6B	-0.575209	6.26083	-4.9537	2.34236e-05	0.00102505	2.61536	KAT6B
CD300LG	-0.573666	3.44077	-3.31877	0.00228555	0.0240117	-1.70468	CD300LG
KLF13	-0.573328	4.23812	-7.24437	3.37561e-08	1.8448e-05	8.84803	KLF13
TOMM22	-0.57222	7.99937	-4.03656	0.000321432	0.00605551	0.1314	TOMM22
SH3KBP1	-0.572104	5.38501	-4.07414	0.000289255	0.00561407	0.230902	SH3KBP1
ALDOC	-0.571616	8.57304	-3.89778	0.000473581	0.00787547	-0.233633	ALDOC
CD38	-0.571543	3.72846	-3.16278	0.00344128	0.0319998	-2.08306	CD38
CYC1	-0.571218	8.29156	-5.84973	1.75595e-06	0.000217853	5.08569	CYC1
NDRG3	-0.570604	5.78837	-4.20087	0.000202367	0.00442718	0.568326	NDRG3
SLC29A2	-0.569981	4.02468	-5.46372	5.3555e-06	0.000388438	4.02187	SLC29A2
SMPX	-0.569149	10.3878	-4.61642	6.189e-05	0.00191018	1.69125	SMPX
NUBPL	-0.567372	5.09908	-3.30264	0.00238516	0.0247275	-1.74422	NUBPL
TP53INP1	-0.566923	4.66778	-3.4265	0.00171581	0.0196459	-1.43841	TP53INP1
NDUFB6	-0.566351	7.6647	-4.85232	3.13879e-05	0.00122549	2.33677	NDUFB6
DNAJC19	-0.565608	8.76888	-5.22696	1.06271e-05	0.000600568	3.36838	DNAJC19
MRPL48	-0.565187	5.31078	-5.61442	3.46347e-06	0.00030238	4.43765	MRPL48
ZNF521	-0.56491	3.76326	-3.82453	0.000580275	0.00906583	-0.424637	ZNF521
EPB41L4B	-0.564358	3.65618	-4.36998	0.000125226	0.00318262	1.02261	EPB41L4B
SLC20A2	-0.563938	6.03116	-3.30965	0.00234133	0.0244658	-1.72703	SLC20A2
LAMTOR3	-0.563415	6.04286	-5.78806	2.09771e-06	0.000241211	4.91603	LAMTOR3
MRPL39	-0.563163	7.61754	-5.77402	2.18442e-06	0.000244692	4.87738	MRPL39
SLC41A1	-0.562717	8.55447	-3.42621	0.00171714	0.0196468	-1.43913	SLC41A1
ZFX	-0.561337	6.39517	-3.39865	0.0018484	0.0207236	-1.50762	ZFX
MAPRE2	-0.559954	7.89061	-3.68797	0.000845096	0.0118489	-0.777288	MAPRE2
HEATR5B	-0.559914	5.20215	-4.80287	3.61975e-05	0.00134904	2.20112	HEATR5B
NET1	-0.559441	4.07268	-6.1203	8.0655e-07	0.00013342	5.82779	NET1
ST8SIA6	-0.559334	3.96009	-3.71917	0.000775809	0.0111426	-0.697138	ST8SIA6
CCDC68	-0.558079	3.78922	-3.81508	0.00059564	0.00920703	-0.449186	CCDC68
LEO1	-0.557523	5.29325	-3.9865	0.0003698	0.00661013	-0.000739707	LEO1
LIN9	-0.55601	5.16876	-3.20422	0.00308899	0.0296147	-1.98341	LIN9
RGS6	-0.555683	3.81218	-3.49036	0.00144551	0.0173848	-1.2788	RGS6
GRB14	-0.554745	4.77175	-3.57333	0.00115512	0.0148122	-1.06958	GRB14
ME2	-0.554512	7.23086	-4.56781	7.11501e-05	0.00210967	1.55883	ME2
ACOT13	-0.554334	8.76225	-6.18098	6.77794e-07	0.000125312	5.99364	ACOT13
GTPBP8	-0.553721	5.3011	-5.76694	2.22949e-06	0.000244692	4.8579	GTPBP8
PTPN4	-0.552753	4.53782	-6.41773	3.447e-07	7.73851e-05	6.63817	PTPN4
KRT10-AS1	-0.552441	3.55253	-5.09516	1.55615e-05	0.00077488	3.00489	KRT10-AS1
ZFPM2	-0.548607	5.69336	-5.37753	6.87273e-06	0.000448464	3.78396	ZFPM2
HIGD2A	-0.54827	8.52423	-5.91047	1.47408e-06	0.000197704	5.25261	HIGD2A
CCDC146	-0.547966	3.3337	-4.0046	0.000351538	0.00641752	0.0469892	CCDC146
MRPL27	-0.546605	4.26971	-5.3362	7.74622e-06	0.000482107	3.66986	MRPL27
TNRC6A	-0.546526	6.56669	-5.12971	1.40812e-05	0.000733546	3.10013	TNRC6A
ZNF181	-0.546284	4.68584	-5.00152	2.04005e-05	0.000924789	2.74695	ZNF181
PPP3CB	-0.54605	6.75165	-5.5755	3.87599e-06	0.000325642	4.33029	PPP3CB
ZNF189	-0.546019	4.97937	-3.05654	0.0045277	0.0383401	-2.33551	ZNF189
HOGA1	-0.545763	3.61392	-3.6771	0.000870621	0.01209	-0.805154	HOGA1
SUCLA2	-0.545705	7.42519	-4.24083	0.000180728	0.00409635	0.675273	SUCLA2
SMIM30	-0.544937	7.6168	-3.67614	0.000872919	0.012104	-0.807623	SMIM30
BTNL9	-0.544603	3.88602	-4.51357	8.31095e-05	0.00233574	1.41135	BTNL9
HAND2	-0.54407	4.94187	-4.29316	0.000155803	0.00375241	0.815702	HAND2
RCHY1	-0.543027	4.74723	-5.7434	2.38625e-06	0.000252808	4.79307	RCHY1
DMAC1	-0.542839	6.8631	-4.23049	0.000186101	0.00418235	0.647564	DMAC1
ATP5F1A	-0.542795	10.8722	-4.7672	4.01157e-05	0.00144644	2.10337	ATP5F1A
NCOA4	-0.542547	8.2292	-6.66299	1.71871e-07	5.48316e-05	7.30098	NCOA4
JARID2	-0.541779	4.29329	-5.44913	5.58655e-06	0.00039585	3.98158	JARID2
CFAP126	-0.541101	4.79462	-4.36506	0.000126995	0.0032017	1.00932	CFAP126
PAQR9	-0.540468	3.67639	-5.22665	1.06369e-05	0.000600568	3.3675	PAQR9
ITM2A	-0.538492	6.62594	-3.42174	0.00173779	0.0197894	-1.45025	ITM2A
HIP1	-0.537931	3.7221	-3.30449	0.00237354	0.0246748	-1.73969	HIP1
PTPRB	-0.537833	6.49195	-4.27409	0.000164468	0.00388664	0.764476	PTPRB
APCDD1	-0.537774	5.16726	-3.07571	0.00431019	0.0370303	-2.29029	APCDD1
TUBE1	-0.537501	5.80189	-4.1454	0.000236682	0.00490478	0.420295	TUBE1
HSD17B8	-0.537375	4.70555	-3.36167	0.00203969	0.022221	-1.5991	HSD17B8
VBP1	-0.537179	7.10189	-5.02497	1.90637e-05	0.000887662	2.8115	VBP1
LPIN1	-0.536811	5.19264	-3.62215	0.00101155	0.0134242	-0.945547	LPIN1
SLC29A1	-0.53611	7.06531	-3.97505	0.000381819	0.00677998	-0.0308737	SLC29A1
GAB1	-0.535197	7.38272	-3.87344	0.000506717	0.00822336	-0.297242	GAB1
CS	-0.534937	8.75049	-4.48709	8.96483e-05	0.00248616	1.33949	CS
NCALD	-0.534932	3.58486	-5.8175	1.92692e-06	0.000231451	4.99705	NCALD
PCDH7	-0.534784	4.12332	-3.75132	0.000710186	0.0104876	-0.614273	PCDH7
EIF1AX	-0.534581	8.86852	-4.59259	6.62704e-05	0.00200921	1.6263	EIF1AX
CADPS2	-0.534533	4.31055	-4.21591	0.000193941	0.00430275	0.608537	CADPS2
DDO	-0.534463	3.72558	-4.19326	0.00020677	0.00450262	0.547976	DDO
C15orf61	-0.533709	6.13577	-3.67657	0.000871883	0.0120986	-0.80651	C15orf61
EIF1B	-0.533265	8.80039	-4.14153	0.000239282	0.00494779	0.409973	EIF1B
FITM1	-0.532618	7.51046	-3.96227	0.0003957	0.00694598	-0.0645112	FITM1
NDUFB9	-0.532459	10.1767	-5.40446	6.35736e-06	0.000428168	3.8583	NDUFB9
PPARA	-0.532371	5.98349	-4.07613	0.000287642	0.00559212	0.236179	PPARA
TSC1	-0.531376	5.69004	-5.21412	1.10294e-05	0.000617189	3.33295	TSC1
MLH1	-0.531287	7.04189	-5.45871	5.43373e-06	0.000391104	4.00804	MLH1
IGSF10	-0.531219	3.15926	-3.8795	0.000498261	0.00814166	-0.281416	IGSF10
ZNF622	-0.530577	6.15528	-3.72426	0.000765033	0.0110382	-0.684027	ZNF622
FAM220A	-0.528597	5.00563	-4.43043	0.0001054	0.00279163	1.18597	FAM220A
SAT2	-0.528414	6.37787	-5.33638	7.74212e-06	0.000482107	3.67037	SAT2
ZNF486	-0.528085	4.07741	-4.27589	0.00016363	0.00387656	0.769308	ZNF486
ISCA1	-0.527549	8.12712	-5.2862	8.95266e-06	0.000538598	3.53184	ISCA1
MMACHC	-0.526809	3.97739	-4.15127	0.000232796	0.00486164	0.435936	MMACHC
PIP5K1B	-0.526378	5.96567	-3.60018	0.00107387	0.0140535	-1.00144	PIP5K1B
SUOX	-0.526022	5.16875	-5.26741	9.45287e-06	0.000555334	3.48001	SUOX
SLC16A10	-0.525699	3.95117	-4.17566	0.000217311	0.0046358	0.500977	SLC16A10
CPT2	-0.525349	5.08004	-3.10155	0.00403263	0.0354407	-2.2291	CPT2
RCBTB2	-0.523718	3.80279	-3.91965	0.000445629	0.00755726	-0.17639	RCBTB2
NMNAT1	-0.523498	4.59758	-5.47836	5.13343e-06	0.000383323	4.06226	NMNAT1
PRDX6-AS1	-0.522141	3.03232	-3.24952	0.00274334	0.0272427	-1.87374	PRDX6-AS1
CTSH	-0.520923	5.90837	-3.99197	0.000364181	0.00655318	0.0136873	CTSH
TMEM38A	-0.519769	4.99222	-3.40646	0.00181023	0.0204137	-1.48822	TMEM38A
MCCC1	-0.519143	6.36195	-4.41992	0.000108612	0.00284364	1.15751	MCCC1
GAS2	-0.518095	4.1879	-3.27548	0.0025623	0.0260344	-1.81057	GAS2
ARHGAP10	-0.517587	6.24952	-4.55406	7.40095e-05	0.00216719	1.52142	ARHGAP10
MRPS7	-0.516996	7.71613	-4.99483	2.0799e-05	0.000936102	2.72853	MRPS7
SLMAP	-0.516671	8.29924	-5.69396	2.75235e-06	0.000273328	4.6569	SLMAP
TEFM	-0.515877	4.47617	-3.92249	0.000442111	0.00751111	-0.168931	TEFM
UACA	-0.514505	5.9429	-3.26234	0.00265247	0.0266311	-1.84258	UACA
STRADB	-0.51316	7.07005	-5.42121	6.05664e-06	0.000413827	3.90452	STRADB
LSM6	-0.51245	5.26427	-5.37956	6.8325e-06	0.000448464	3.78956	LSM6
RPP25L	-0.511903	4.705	-4.58707	6.73273e-05	0.00203145	1.61127	RPP25L
CLYBL	-0.511746	4.27885	-3.59365	0.00109311	0.0142164	-1.01803	CLYBL
SLC25A12	-0.510257	7.79537	-3.2949	0.00243442	0.0251062	-1.76316	SLC25A12
DECR1	-0.509824	9.76506	-5.06453	1.70032e-05	0.000817974	2.92047	DECR1
ARL6IP1	-0.509564	7.15682	-3.22697	0.00291055	0.0284219	-1.92844	ARL6IP1
ADGRF5	-0.508279	7.9476	-4.43152	0.000105073	0.00278688	1.18892	ADGRF5
PLPP7	-0.507996	4.64784	-3.80961	0.000604715	0.00932585	-0.463386	PLPP7
PTER	-0.507437	4.96177	-4.07696	0.000286977	0.0055879	0.238363	PTER
ERI2	-0.507349	4.02381	-5.62179	3.39054e-06	0.00030238	4.45795	ERI2
ZNF780B	-0.506944	5.45858	-3.74819	0.000716316	0.0105582	-0.622334	ZNF780B
TIMM22	-0.505145	5.43945	-5.24715	1.0024e-05	0.00057542	3.42407	TIMM22
FGF18	-0.504873	3.95469	-4.10072	0.000268427	0.0053468	0.301437	FGF18
CMC1	-0.504734	5.58639	-6.66219	1.72263e-07	5.48316e-05	7.29881	CMC1
YEATS4	-0.50455	4.54757	-4.32707	0.00014149	0.00345624	0.906941	YEATS4
SDHA	-0.504169	9.02465	-3.91713	0.000448756	0.00760047	-0.182972	SDHA
PKP2	-0.503813	8.97267	-3.67788	0.000868777	0.0120822	-0.803169	PKP2
IGKC	-0.502132	4.40329	-3.26437	0.00263831	0.0265908	-1.83762	IGKC
COX10	-0.500592	6.35851	-3.85595	0.000531911	0.00852957	-0.34286	COX10
ANOS1	-0.500227	3.17426	-5.03016	1.87798e-05	0.000876607	2.8258	ANOS1
HDHD2	-0.499535	6.13402	-4.92568	2.53985e-05	0.00106674	2.53829	HDHD2
SLC38A3	-0.49909	3.57868	-3.11085	0.003937	0.0350372	-2.20702	SLC38A3
CAT	-0.498751	7.45104	-3.70465	0.000807339	0.0114817	-0.73447	CAT
DHFR	-0.498606	3.86222	-3.1746	0.00333706	0.0312775	-2.0547	DHFR
ERVMER34-1	-0.497642	3.12551	-5.20303	1.13895e-05	0.000629862	3.30233	ERVMER34-1
PCDHB5	-0.497476	3.879	-3.71465	0.000785485	0.0112302	-0.708755	PCDHB5
KIAA1586	-0.496682	4.69849	-3.26931	0.00260429	0.0263334	-1.82561	KIAA1586
MT3	-0.496194	4.49353	-3.13077	0.0037393	0.0339508	-2.1596	MT3
TBX3	-0.495581	3.61533	-3.87904	0.000498899	0.00814166	-0.282619	TBX3
CPEB3	-0.495083	4.41276	-3.42299	0.00173202	0.0197472	-1.44716	CPEB3
CLCN3	-0.495076	6.0816	-3.47911	0.00148996	0.0176896	-1.30702	CLCN3
ADH5	-0.494558	7.82	-3.99953	0.000356561	0.00645961	0.0336174	ADH5
DET1	-0.494398	3.90551	-4.79779	3.67313e-05	0.00135634	2.1872	DET1
NDUFS3	-0.494376	7.08469	-5.17664	1.22934e-05	0.000668097	3.22953	NDUFS3
LSM3	-0.494127	7.82218	-4.0843	0.000281114	0.00552213	0.257845	LSM3
ERMP1	-0.493803	5.15573	-3.33254	0.00220367	0.0234255	-1.67085	ERMP1
COX17	-0.493197	8.98336	-4.25394	0.000174135	0.00402235	0.710429	COX17
ALKBH7	-0.492804	5.98809	-4.47451	9.29318e-05	0.00255096	1.30537	ALKBH7
EXOG	-0.491759	5.19841	-4.19908	0.000203395	0.00444451	0.563536	EXOG
BCKDHB	-0.491673	6.01291	-3.03576	0.00477524	0.0395483	-2.38437	BCKDHB
CYP4Z2P	-0.491438	2.44841	-3.66569	0.000898218	0.012373	-0.834371	CYP4Z2P
METTL25	-0.490547	4.80887	-4.7599	4.09686e-05	0.00146323	2.08336	METTL25
QARS1	-0.489828	6.55487	-4.42276	0.000107733	0.00282564	1.16521	QARS1
TNFRSF21	-0.489794	3.47829	-4.79337	3.72025e-05	0.00136226	2.17507	TNFRSF21
EGFR	-0.489567	3.9865	-4.66721	5.34891e-05	0.00170553	1.82985	EGFR
GHITM	-0.489248	8.46455	-4.77895	3.87813e-05	0.00140807	2.13554	GHITM
COA1	-0.48875	7.81634	-3.87721	0.000501444	0.00817293	-0.287404	COA1
NTPCR	-0.488429	5.89984	-5.1219	1.44031e-05	0.000744148	3.07859	NTPCR
C19orf33	-0.48806	5.33818	-3.18395	0.00325679	0.0307083	-2.03224	C19orf33
PARP2	-0.487945	4.93524	-5.43606	5.80182e-06	0.000401847	3.94552	PARP2
CIPC	-0.487562	5.53257	-5.40254	6.39293e-06	0.000429032	3.85298	CIPC
MTERF2	-0.486904	4.82564	-4.83271	3.32138e-05	0.00127306	2.28296	MTERF2
SNRPG	-0.486594	7.97648	-4.89438	2.78e-05	0.00113968	2.45229	SNRPG
SNRPC	-0.485929	6.83134	-4.65634	5.51866e-05	0.00174616	1.80016	SNRPC
LIFR	-0.48513	7.68458	-3.67375	0.000878641	0.0121477	-0.81374	LIFR
CMC2	-0.485065	7.91659	-4.42701	0.000106435	0.00280832	1.17671	CMC2
TUBA3C	-0.485031	4.52824	-4.32619	0.000141845	0.00346042	0.90457	TUBA3C
SLC38A11	-0.485	3.15308	-3.89276	0.000480234	0.00794716	-0.246757	SLC38A11
BLCAP	-0.483715	5.62414	-4.59375	6.60498e-05	0.00200751	1.62946	BLCAP
VTRNA1-3	-0.483603	2.74261	-3.15662	0.0034968	0.0324043	-2.09782	VTRNA1-3
RPL3L	-0.483246	7.19189	-3.24898	0.00274727	0.027253	-1.87506	RPL3L
SCP2	-0.482247	6.95012	-3.87007	0.000511474	0.00827241	-0.306028	SCP2
CALHM5	-0.481843	3.708	-3.88603	0.000489299	0.00806038	-0.264346	CALHM5
MIRLET7G	-0.481669	2.90226	-7.19099	3.91418e-08	2.05038e-05	8.70754	MIRLET7G
PPARGC1B	-0.480948	3.55899	-4.71708	4.6343e-05	0.00158936	1.96615	PPARGC1B
SLIRP	-0.480883	8.84604	-4.11181	0.000260179	0.00524323	0.3309	SLIRP
LOC401261	-0.480881	3.44945	-3.92737	0.00043615	0.00743664	-0.156155	LOC401261
THRA	-0.480115	6.12898	-3.0811	0.00425081	0.0367222	-2.27755	THRA
MKKS	-0.480111	5.56705	-4.89705	2.75869e-05	0.00113588	2.45962	MKKS
ZSWIM1	-0.479726	4.51779	-4.75122	4.20048e-05	0.00148617	2.0596	ZSWIM1
PMVK	-0.479697	4.65146	-5.37848	6.85382e-06	0.000448464	3.78659	PMVK
NUDT6	-0.47951	5.08674	-5.65801	3.0536e-06	0.000284634	4.5578	NUDT6
ARMH4	-0.479352	3.60628	-3.49234	0.00143784	0.0173146	-1.27385	ARMH4
ACAT1	-0.47817	7.95814	-4.05828	0.000302433	0.00579014	0.188867	ACAT1
CPAMD8	-0.477986	3.27555	-6.32319	4.51335e-07	9.05455e-05	6.3813	CPAMD8
KBTBD6	-0.477771	3.47059	-6.08443	8.93968e-07	0.000138184	5.72965	KBTBD6
PTCD2	-0.477471	4.79352	-3.38526	0.00191556	0.0211993	-1.54078	PTCD2
ING3	-0.476874	5.25242	-4.35636	0.000130179	0.00325154	0.985858	ING3
MMP15	-0.476188	3.24727	-5.62352	3.37355e-06	0.00030238	4.46274	MMP15
CUTC	-0.475909	7.26799	-2.92417	0.00633897	0.0481983	-2.64358	CUTC
FGL2	-0.475899	5.00625	-2.9459	0.00600086	0.0462839	-2.59352	FGL2
STRBP	-0.475712	4.80548	-3.53248	0.00129024	0.0159655	-1.17285	STRBP
FH	-0.475577	7.45215	-4.71699	4.63541e-05	0.00158936	1.96593	FH
CDC26	-0.475548	6.87946	-3.98753	0.000368733	0.00660358	0.0019833	CDC26
SUN1	-0.474194	6.42435	-4.42687	0.000106477	0.00280832	1.17633	SUN1
MRPS10	-0.473626	7.45304	-5.59545	3.65877e-06	0.000310798	4.38531	MRPS10
ZNF684	-0.472712	3.48964	-4.51878	8.18783e-05	0.00231841	1.42552	ZNF684
NDUFS4	-0.472517	7.28692	-3.47417	0.00150985	0.01784	-1.31938	NDUFS4
AGK	-0.47212	6.04164	-4.89561	2.77015e-05	0.00113812	2.45567	AGK
MRPL44	-0.470714	5.53154	-5.16396	1.27527e-05	0.000687115	3.19458	MRPL44
ACVR2A	-0.470498	4.78826	-5.65559	3.07502e-06	0.000284634	4.55114	ACVR2A
NDUFS7	-0.469425	6.31361	-3.11584	0.00388658	0.034802	-2.19516	NDUFS7
NDUFC1	-0.469124	9.3872	-4.58101	6.85066e-05	0.00205808	1.59478	NDUFC1
COX7A2	-0.468684	9.37166	-4.56817	7.10766e-05	0.00210967	1.55981	COX7A2
SLC25A11	-0.468203	7.1456	-2.94932	0.00594929	0.0460746	-2.58564	SLC25A11
GTF2A2	-0.467529	6.72122	-3.86743	0.000515237	0.00831878	-0.312919	GTF2A2
GON7	-0.467467	4.66986	-3.96379	0.000394018	0.00694208	-0.0604991	GON7
SPOP	-0.46744	6.34707	-6.32691	4.46575e-07	9.05455e-05	6.3914	SPOP
ACAA2	-0.467405	7.36676	-4.67108	5.28967e-05	0.00170277	1.84043	ACAA2
MAF	-0.467351	3.36265	-4.16525	0.000223797	0.00472604	0.473186	MAF
LIAS	-0.466408	4.98497	-3.43201	0.00169069	0.019429	-1.42469	LIAS
TTC1	-0.46492	7.22348	-4.70155	4.84602e-05	0.0016319	1.92369	TTC1
QRSL1	-0.464659	5.49517	-3.59605	0.00108601	0.0141355	-1.01195	QRSL1
MIX23	-0.464583	6.74507	-4.53117	7.90241e-05	0.00226136	1.45919	MIX23
FBXO3	-0.464074	5.91038	-4.51514	8.27367e-05	0.00233221	1.41562	FBXO3
COPZ1	-0.463915	6.9364	-3.60734	0.00105316	0.0138401	-0.983237	COPZ1
TMEM135	-0.463543	4.56734	-3.81775	0.000591261	0.00916187	-0.442254	TMEM135
RORB	-0.462942	2.97991	-4.8305	3.34259e-05	0.00127859	2.27691	RORB
MLYCD	-0.462403	6.38791	-3.09724	0.00407769	0.0356425	-2.23932	MLYCD
LANCL2	-0.462284	4.24723	-4.54582	7.57768e-05	0.00219846	1.49902	LANCL2
TNRC6B	-0.461709	5.80569	-4.13452	0.000244055	0.00503123	0.39132	TNRC6B
CDH13	-0.46113	8.24499	-3.47896	0.00149055	0.0176896	-1.30739	CDH13
NPY6R	-0.460725	10.0529	-3.5634	0.00118666	0.0150188	-1.09474	NPY6R
SSNA1	-0.460633	3.98909	-5.97003	1.24188e-06	0.000179702	5.41612	SSNA1
SNAPIN	-0.460375	6.6306	-2.92682	0.00629675	0.0479	-2.63748	SNAPIN
ZNF431	-0.460232	5.09011	-4.52945	7.94154e-05	0.00226568	1.4545	ZNF431
ABR	-0.45952	6.60171	-3.11556	0.00388937	0.0348055	-2.19582	ABR
NUDT8	-0.459224	5.72395	-3.02353	0.00492688	0.0404489	-2.41303	NUDT8
RNF165	-0.458476	3.07815	-4.56521	7.16816e-05	0.00212108	1.55176	RNF165
ATP5MC3	-0.458394	5.42729	-6.42016	3.42323e-07	7.73851e-05	6.64476	ATP5MC3
YIPF6	-0.458241	6.38673	-4.54399	7.61756e-05	0.00219988	1.49404	YIPF6
THAP6	-0.457617	5.15053	-3.74389	0.000724842	0.0106291	-0.633431	THAP6
LNX1	-0.457413	3.49927	-5.25926	9.67851e-06	0.000565069	3.45751	LNX1
ECH1	-0.456927	9.6517	-4.33209	0.000139487	0.00341173	0.920444	ECH1
UQCRFS1	-0.456749	9.18955	-4.4956	8.74931e-05	0.00243355	1.36258	UQCRFS1
COQ7	-0.456601	4.34495	-3.72934	0.000754426	0.0109369	-0.67094	COQ7
HEXIM1	-0.456544	6.10145	-4.96031	2.29809e-05	0.00101125	2.63353	HEXIM1
ADGRL1	-0.456154	3.88946	-4.68564	5.07286e-05	0.00167538	1.88021	ADGRL1
TFDP1	-0.455855	6.55169	-5.97599	1.22079e-06	0.000179702	5.43246	TFDP1
PTGR2	-0.45525	6.84692	-3.63121	0.000986871	0.013227	-0.922447	PTGR2
CUL5	-0.454067	6.16921	-5.4758	5.17153e-06	0.000383323	4.05521	CUL5
DTWD2	-0.453723	5.24224	-3.37198	0.00198452	0.0217962	-1.57363	DTWD2
BVES	-0.453187	7.4017	-3.25816	0.00268175	0.0268716	-1.85274	BVES
URB1-AS1	-0.453045	4.02221	-3.00997	0.00510031	0.0414576	-2.44474	URB1-AS1
MRPS30	-0.45296	7.74076	-5.47193	5.22981e-06	0.000383358	4.04452	MRPS30
DLEU1	-0.452822	4.06759	-4.20841	0.000198099	0.00437156	0.588478	DLEU1
QDPR	-0.452812	5.19748	-3.52065	0.00133214	0.0162599	-1.20266	QDPR
FNIP1	-0.452601	5.9628	-4.07991	0.000284608	0.00557336	0.246186	FNIP1
ATPAF2	-0.451966	4.69855	-4.61518	6.21096e-05	0.00191383	1.68788	ATPAF2
RPS13	-0.451816	11.1773	-3.88093	0.000496286	0.00812221	-0.277681	RPS13
GHR	-0.451774	4.05596	-3.72044	0.000773096	0.0111121	-0.693855	GHR
NEO1	-0.451754	4.34535	-3.89809	0.000473171	0.00787547	-0.232818	NEO1
C6orf136	-0.451527	4.93906	-4.68864	5.02935e-05	0.00166564	1.88839	C6orf136
ZNF283	-0.451173	4.0217	-4.45549	9.81235e-05	0.00265864	1.25381	ZNF283
MRS2	-0.450528	6.97926	-3.61722	0.00102523	0.013558	-0.958106	MRS2
NFYC	-0.450379	6.35681	-4.18463	0.000211872	0.00457149	0.524934	NFYC
FHL2	-0.449891	9.03589	-2.99845	0.00525214	0.042345	-2.47162	FHL2
IRAK1BP1	-0.449705	3.70376	-3.9308	0.000431996	0.00739255	-0.147146	IRAK1BP1
MEOX2	-0.449704	3.91292	-3.00641	0.00514683	0.0417004	-2.45306	MEOX2
MRPL33	-0.44934	8.32451	-5.01481	1.9632e-05	0.000902975	2.78353	MRPL33
NID2	-0.448644	5.74779	-2.94721	0.00598097	0.0462317	-2.59049	NID2
CISD1	-0.448078	9.12868	-5.5592	4.06303e-06	0.000331691	4.28533	CISD1
DSTN	-0.447656	8.70162	-4.99526	2.07733e-05	0.000936102	2.7297	DSTN
IGSF5	-0.447148	3.76351	-3.88533	0.000490256	0.00806038	-0.266184	IGSF5
GUCY1B1	-0.446313	6.05287	-4.67118	5.2882e-05	0.00170277	1.8407	GUCY1B1
CIAO2A	-0.446129	6.18999	-5.28163	9.07173e-06	0.000543094	3.51924	CIAO2A
PCYOX1	-0.44602	7.60019	-2.9546	0.00587027	0.0456689	-2.57342	PCYOX1
NIPSNAP2	-0.445841	8.56622	-3.35334	0.00208536	0.022575	-1.61965	NIPSNAP2
UPRT	-0.445616	4.65258	-3.98756	0.000368707	0.00660358	0.00205024	UPRT
SNRNP25	-0.445185	6.73551	-5.44672	5.62561e-06	0.00039585	3.97493	SNRNP25
EMC6	-0.444913	5.19688	-4.00044	0.000355661	0.00645961	0.0359977	EMC6
ZHX3	-0.444666	4.63322	-5.69377	2.75386e-06	0.000273328	4.65638	ZHX3
AGTR1	-0.442467	2.92777	-5.72389	2.52448e-06	0.00026302	4.73935	AGTR1
STARD13	-0.441943	5.16412	-3.105	0.00399689	0.0353153	-2.22091	STARD13
CRLF3	-0.441804	4.49116	-4.59467	6.58749e-05	0.00200751	1.63198	CRLF3
CERS6	-0.440331	8.27817	-3.78663	0.000644323	0.00975172	-0.522952	CERS6
MRPS23	-0.440296	6.69235	-3.07138	0.00435838	0.0372915	-2.30051	MRPS23
ORC4	-0.439402	4.9338	-4.69628	4.91998e-05	0.00165278	1.90929	ORC4
NDUFAF4	-0.439171	7.4357	-5.04149	1.81745e-05	0.000855334	2.85701	NDUFAF4
PMP22	-0.439159	9.73611	-3.90477	0.000464467	0.00779263	-0.215351	PMP22
TMEM242	-0.438792	6.02243	-3.50233	0.00139966	0.0169088	-1.24876	TMEM242
EPS15L1	-0.438647	6.60116	-3.28528	0.00249698	0.0255897	-1.78666	EPS15L1
LAMTOR5	-0.438434	7.24815	-5.29639	8.69236e-06	0.000528776	3.55998	LAMTOR5
TSPAN14	-0.437657	5.30326	-3.59135	0.00109998	0.0142567	-1.02389	TSPAN14
JAM2	-0.437365	6.53798	-2.9366	0.00614339	0.0470944	-2.61497	JAM2
MRPS17	-0.436692	5.28596	-4.3466	0.000133847	0.00332117	0.959533	MRPS17
CELF2	-0.436582	6.08251	-3.77224	0.000670411	0.0100479	-0.560201	CELF2
UNC45B	-0.433568	6.88494	-2.92296	0.00635842	0.0482718	-2.64638	UNC45B
KLHDC3	-0.433287	5.4496	-3.0809	0.00425298	0.0367222	-2.27802	KLHDC3
SCPEP1	-0.433234	5.7601	-3.11263	0.00391893	0.0349259	-2.20279	SCPEP1
AIFM1	-0.433097	7.35237	-5.3596	7.23892e-06	0.000464325	3.73445	AIFM1
MRPS36	-0.433076	6.36442	-3.35163	0.00209485	0.0226	-1.62387	MRPS36
ACSS1	-0.43118	4.3918	-3.56377	0.00118545	0.0150136	-1.09379	ACSS1
INPP5J	-0.430033	3.65863	-3.05502	0.00454542	0.0384556	-2.3391	INPP5J
WBP4	-0.429857	5.60875	-4.00615	0.000350022	0.00640846	0.0510621	WBP4
PCCA	-0.429408	5.1056	-3.33788	0.0021727	0.0231543	-1.65772	PCCA
MICU1	-0.428993	4.96913	-5.29432	8.74448e-06	0.000530236	3.55428	MICU1
HEATR6	-0.428531	5.08577	-3.87663	0.000502245	0.00817293	-0.288905	HEATR6
IMP3	-0.428023	4.93895	-7.29112	2.966e-08	1.69493e-05	8.97076	IMP3
NUDT13	-0.426549	3.45428	-3.70501	0.00080653	0.0114789	-0.733531	NUDT13
CKMT2	-0.426096	11.1209	-4.35698	0.000129948	0.00325007	0.987541	CKMT2
TFAM	-0.425663	5.70313	-4.67091	5.29225e-05	0.00170277	1.83997	TFAM
ZNF438	-0.425135	4.41341	-4.38892	0.000118649	0.00303594	1.07373	ZNF438
MALSU1	-0.424718	7.52057	-4.65391	5.55729e-05	0.0017525	1.79353	MALSU1
SOS2	-0.424057	7.34252	-4.7025	4.83283e-05	0.00163037	1.92628	SOS2
NDUFS8	-0.423976	8.00108	-4.68828	5.03454e-05	0.00166564	1.88741	NDUFS8
MFSD11	-0.423886	4.02848	-5.24735	1.00182e-05	0.00057542	3.42462	MFSD11
C11orf71	-0.422876	4.36587	-3.4258	0.00171902	0.0196468	-1.44015	C11orf71
TMEM47	-0.422355	7.06288	-3.13949	0.00365578	0.0334177	-2.13879	TMEM47
SYTL3	-0.422237	3.16625	-3.85153	0.00053846	0.00858708	-0.354363	SYTL3
C18orf25	-0.422116	5.16047	-4.67211	5.274e-05	0.00170277	1.84325	C18orf25
PRADC1	-0.421832	2.9895	-3.89199	0.000481263	0.00794716	-0.24877	PRADC1
TPPP	-0.421623	3.50591	-4.3615	0.000128286	0.00321705	0.999733	TPPP
SNORD82	-0.420791	3.35834	-4.02213	0.000334703	0.00623083	0.0932507	SNORD82
PSMA2	-0.420732	7.2793	-4.00528	0.000350874	0.00641752	0.0487711	PSMA2
KCNN2	-0.419962	3.20931	-6.5888	2.12035e-07	6.15161e-05	7.10104	KCNN2
ZBTB40	-0.419302	3.93923	-3.96264	0.000395286	0.00694598	-0.0635248	ZBTB40
ANAPC15	-0.418839	6.27736	-3.10297	0.00401795	0.0353572	-2.22574	ANAPC15
CLASP1	-0.418802	7.3764	-3.86503	0.000518677	0.0083541	-0.319176	CLASP1
ACADS	-0.418788	4.35584	-4.21098	0.000196664	0.00435293	0.595352	ACADS
SLC26A10	-0.418711	3.13305	-3.64762	0.000943673	0.0128119	-0.880574	SLC26A10
DLD	-0.41855	8.82285	-4.16828	0.000221885	0.00470147	0.481291	DLD
UBAC1	-0.417636	5.86709	-5.16274	1.27978e-05	0.000687579	3.19121	UBAC1
THRB	-0.417384	4.33841	-3.74341	0.000725808	0.010635	-0.634679	THRB
TMEM199	-0.417327	4.13907	-3.62458	0.00100489	0.0133923	-0.939367	TMEM199
MYOZ2	-0.416983	10.9547	-4.2169	0.000193395	0.0042957	0.611202	MYOZ2
NINL	-0.416611	2.79772	-4.91865	2.59191e-05	0.00108138	2.51898	NINL
PLCD3	-0.416609	5.40925	-3.57134	0.00116137	0.014826	-1.07462	PLCD3
SMIM20	-0.416369	6.23551	-3.17036	0.0033741	0.0315619	-2.06489	SMIM20
TBC1D14	-0.416007	5.81801	-4.81841	3.46124e-05	0.00131597	2.24372	TBC1D14
NDUFS6	-0.415866	9.48926	-3.9971	0.000358999	0.00648469	0.0271931	NDUFS6
PIN4	-0.415765	3.90928	-4.08475	0.00028076	0.00552093	0.259034	PIN4
CLASP2	-0.415681	6.54472	-2.96117	0.00577355	0.0450839	-2.55823	CLASP2
PRDX3	-0.415163	8.66444	-4.516	8.25319e-05	0.00232992	1.41797	PRDX3
TIMP3	-0.414946	8.446	-3.09902	0.00405908	0.0355367	-2.23511	TIMP3
ARL6IP5	-0.414589	9.11596	-4.85003	3.15957e-05	0.00123106	2.33049	ARL6IP5
EPHX1	-0.414586	5.33176	-3.02549	0.0049023	0.0402822	-2.40845	EPHX1
PABIR1	-0.413903	6.01187	-4.52275	8.09544e-05	0.00229915	1.43629	PABIR1
FAM110B	-0.413869	4.40407	-5.18515	1.19942e-05	0.000655611	3.25302	FAM110B
PLD6	-0.413834	3.38572	-3.58086	0.00113175	0.0145882	-1.05049	PLD6
SGCD	-0.413166	7.07811	-3.09161	0.00413735	0.0360379	-2.25268	SGCD
KIAA1671	-0.41275	4.17522	-3.71434	0.000786164	0.0112314	-0.709565	KIAA1671
COX5B	-0.412231	9.22699	-4.44045	0.000102431	0.00273991	1.21307	COX5B
SMTN	-0.411982	5.01791	-3.10781	0.00396805	0.0351973	-2.21425	SMTN
MIR28	-0.411442	3.61291	-4.2269	0.000187999	0.00420057	0.637966	MIR28
COPS9	-0.411209	5.40789	-4.71416	4.6734e-05	0.00159947	1.95817	COPS9
PMPCB	-0.411133	7.09217	-3.66279	0.000905378	0.0124443	-0.841803	PMPCB
FARS2	-0.411051	4.73899	-4.57386	6.99275e-05	0.00209171	1.57529	FARS2
DAG1	-0.410213	6.44487	-3.24096	0.00280568	0.0276723	-1.89452	DAG1
SERTM1	-0.409862	2.67551	-4.23216	0.00018522	0.0041681	0.652052	SERTM1
CACYBP	-0.409575	7.55233	-3.39436	0.00186964	0.0208996	-1.51824	CACYBP
GSTK1	-0.409371	7.86059	-3.54313	0.00125359	0.0156313	-1.14596	GSTK1
ATP5F1B	-0.409296	11.1468	-5.20527	1.13157e-05	0.00062762	3.30853	ATP5F1B
ACADM	-0.409168	9.11088	-3.34541	0.00212972	0.0228454	-1.63918	ACADM
FGFR1	-0.408959	6.21189	-3.90256	0.000467328	0.00781976	-0.221129	FGFR1
TPRKB	-0.408723	5.69617	-3.77951	0.00065712	0.00988985	-0.541411	TPRKB
RUNX1T1	-0.408574	4.54406	-3.05392	0.00455825	0.0385204	-2.34169	RUNX1T1
TRUB1	-0.408351	5.414	-3.55284	0.0012211	0.0153721	-1.12145	TRUB1
TMX4	-0.40698	6.94258	-3.67154	0.000883966	0.0122064	-0.819397	TMX4
MED11	-0.406263	4.37779	-4.13535	0.000243486	0.0050292	0.393523	MED11
RAVER2	-0.406204	5.41347	-3.96623	0.000391347	0.0069166	-0.0540916	RAVER2
ZYG11B	-0.406061	7.08312	-5.1339	1.39119e-05	0.000730151	3.11166	ZYG11B
NDRG4	-0.405807	7.7213	-3.16159	0.00345196	0.032052	-2.08592	NDRG4
IDH3B	-0.405426	6.91392	-4.4193	0.000108802	0.00284364	1.15585	IDH3B
APBB2	-0.405409	5.6171	-3.10517	0.00399514	0.0353153	-2.22051	APBB2
SRGAP3	-0.405227	2.83237	-3.64091	0.000961109	0.0129554	-0.897703	SRGAP3
PPARG	-0.405014	4.47505	-3.66104	0.000909715	0.0124828	-0.846276	PPARG
SLC25A3	-0.40468	9.89016	-4.99569	2.07474e-05	0.000936102	2.73089	SLC25A3
RNF146	-0.404636	6.14375	-3.68613	0.00084936	0.0118734	-0.782001	RNF146
TMEM14C	-0.404625	8.2114	-3.3198	0.00227932	0.0239729	-1.70215	TMEM14C
MPC1	-0.404467	9.07166	-2.97433	0.0055842	0.0439878	-2.52773	MPC1
PXMP4	-0.404157	3.7483	-3.46122	0.00156331	0.0183339	-1.35179	PXMP4
REV1	-0.403842	5.2351	-5.50525	4.74919e-06	0.000364066	4.13648	REV1
DPY19L2P2	-0.403722	3.35922	-3.31105	0.00233272	0.0244301	-1.72361	DPY19L2P2
UQCC1	-0.402135	5.75791	-4.07901	0.000285325	0.00557581	0.243813	UQCC1
RNF207	-0.40181	3.42595	-3.33072	0.00221432	0.0235255	-1.67532	RNF207
REEP1	-0.401761	4.24894	-3.43033	0.00169832	0.019493	-1.42888	REEP1
BTBD3	-0.401643	5.22204	-3.88131	0.00049576	0.00812221	-0.276683	BTBD3
KIAA0232	-0.401616	5.87139	-5.53108	4.40722e-06	0.000346297	4.20776	KIAA0232
MGLL	-0.401507	6.25748	-3.30614	0.0023632	0.0245816	-1.73565	MGLL
LCLAT1	-0.401449	6.4198	-3.16159	0.00345199	0.032052	-2.08593	LCLAT1
MARK2	-0.401386	4.53113	-2.92202	0.00637341	0.0483467	-2.64853	MARK2
MRPL58	-0.40123	7.63079	-3.73046	0.000752104	0.0109185	-0.66805	MRPL58
CNTN3	-0.401096	2.74361	-3.54523	0.00124652	0.0155675	-1.14068	CNTN3
ARMCX3	-0.401069	5.86453	-4.34514	0.000134402	0.00333055	0.955616	ARMCX3
GOT2	-0.399835	7.76034	-3.83728	0.000560152	0.00886931	-0.391479	GOT2
POLR3K	-0.399652	6.21289	-4.67889	5.17229e-05	0.00169633	1.86176	POLR3K
NUDT16L1	-0.39963	4.16844	-4.05063	0.000308994	0.00587399	0.168623	NUDT16L1
ILVBL	-0.399453	5.03337	-3.48689	0.00145908	0.0175033	-1.28751	ILVBL
TRAPPC13	-0.399354	4.62072	-3.57167	0.00116035	0.014826	-1.0738	TRAPPC13
SELENOW	-0.399064	9.66582	-4.75634	4.13901e-05	0.00147271	2.07362	SELENOW
MARK3	-0.398891	7.92986	-3.0972	0.00407813	0.0356425	-2.23942	MARK3
KRBOX4	-0.398482	4.11771	-3.65031	0.00093676	0.0127548	-0.873694	KRBOX4
OSBPL11	-0.39812	4.39584	-3.51649	0.00134717	0.0164115	-1.21312	OSBPL11
CDON	-0.397228	3.14946	-4.46465	9.55878e-05	0.00260868	1.27864	CDON
IQSEC1	-0.396957	5.7756	-3.1606	0.00346081	0.0321056	-2.08828	IQSEC1
NDUFA5	-0.396948	7.6872	-3.09666	0.0040838	0.0356704	-2.2407	NDUFA5
UCHL5	-0.39675	5.83725	-5.032	1.86804e-05	0.000874131	2.83085	UCHL5
CYCS	-0.395918	9.67374	-5.26886	9.41329e-06	0.000555334	3.48401	CYCS
LMO7	-0.395568	7.99882	-3.7158	0.000783002	0.0112032	-0.705788	LMO7
GTF3C6	-0.395469	5.95453	-2.9737	0.00559307	0.0440026	-2.52918	GTF3C6
SDHB	-0.394888	9.96884	-4.54656	7.56171e-05	0.00219721	1.50102	SDHB
CBX5	-0.394387	7.25726	-4.51231	8.34086e-05	0.00233792	1.40794	CBX5
SNORD59A	-0.394234	4.17224	-4.10496	0.000265249	0.00531569	0.312681	SNORD59A
ECM2	-0.394114	4.02078	-3.28767	0.00248128	0.0254581	-1.78082	ECM2
PRDX5	-0.393262	9.63118	-5.74645	2.36529e-06	0.000252004	4.80149	PRDX5
OLFML2A	-0.393101	3.48102	-3.86543	0.000518099	0.0083541	-0.318126	OLFML2A
TEAD1	-0.392792	7.28983	-4.30132	0.000152234	0.00368774	0.837638	TEAD1
SCOC	-0.39261	5.93774	-4.20335	0.000200956	0.00440654	0.57494	SCOC
APOBEC3C	-0.392428	3.58982	-4.83462	3.30318e-05	0.00126975	2.28819	APOBEC3C
TMEM14B	-0.392101	8.4004	-3.18923	0.00321227	0.0304867	-2.01954	TMEM14B
AHSA1	-0.39204	7.03502	-3.6291	0.00099258	0.0132752	-0.927843	AHSA1
UBN1	-0.392017	4.55569	-3.45027	0.00160993	0.0187408	-1.37914	UBN1
PKD1L1	-0.391577	3.08458	-4.18579	0.000211181	0.00456403	0.528022	PKD1L1
MRPL41	-0.391557	7.46706	-4.20586	0.000199532	0.00438484	0.581665	MRPL41
NDUFS1	-0.391399	9.22704	-4.02675	0.000330398	0.0061812	0.105457	NDUFS1
NNT	-0.391327	8.92777	-3.59195	0.00109818	0.0142431	-1.02236	NNT
LAPTM4B	-0.391302	8.89424	-3.61202	0.00103985	0.0137123	-0.971344	LAPTM4B
GPR52	-0.390604	3.29439	-3.65533	0.00092401	0.0126451	-0.860869	GPR52
UROD	-0.39034	5.93097	-3.32184	0.00226704	0.023897	-1.69714	UROD
DNAJC28	-0.390243	3.3536	-4.06799	0.000294298	0.00569218	0.214594	DNAJC28
WDSUB1	-0.389542	3.89682	-4.50365	8.55023e-05	0.00238521	1.38442	WDSUB1
HOMER1	-0.389136	6.97608	-3.41648	0.00176243	0.0200035	-1.46334	HOMER1
FAHD1	-0.389105	4.95157	-2.90577	0.00663931	0.0497035	-2.68581	FAHD1
SLC25A4	-0.388828	10.4171	-4.01611	0.000340393	0.00630311	0.0773585	SLC25A4
DIS3L	-0.388425	5.3192	-3.57114	0.00116199	0.014826	-1.07512	DIS3L
PLEKHJ1	-0.388131	4.11973	-3.9198	0.000445442	0.00755726	-0.175995	PLEKHJ1
GEN1	-0.388097	3.50447	-4.1309	0.000246561	0.00505397	0.381668	GEN1
PTH1R	-0.38804	3.05202	-5.13979	1.36767e-05	0.000720435	3.12791	PTH1R
MIRLET7C	-0.388023	2.63977	-4.23775	0.000182309	0.00411934	0.667033	MIRLET7C
NFIX	-0.387994	5.72789	-3.22142	0.00295312	0.0287062	-1.94186	NFIX
FDX1	-0.387782	5.18038	-4.36879	0.000125651	0.00318912	1.0194	FDX1
NDUFS2	-0.38736	8.52427	-4.80907	3.55568e-05	0.00133306	2.21811	NDUFS2
PIGP	-0.387123	4.23394	-3.34361	0.00213997	0.0229293	-1.64364	PIGP
MRPL36	-0.387015	7.35741	-3.61036	0.00104456	0.0137462	-0.975574	MRPL36
AKR7A2	-0.386979	5.1238	-3.82219	0.000584033	0.00909471	-0.430701	AKR7A2
ZNF680	-0.386856	5.54509	-3.11495	0.00389545	0.0348172	-2.19726	ZNF680
TAF13	-0.385468	7.39087	-3.41553	0.00176689	0.0200361	-1.4657	TAF13
ATP5PF	-0.385436	5.69704	-5.15212	1.31971e-05	0.000703027	3.16193	ATP5PF
ENTPD6	-0.384149	5.56462	-3.96368	0.000394146	0.00694208	-0.0608052	ENTPD6
PCMTD2	-0.383994	6.47484	-3.22877	0.00289681	0.0283634	-1.92407	PCMTD2
CYP20A1	-0.383674	4.79579	-4.81719	3.47343e-05	0.00131795	2.24038	CYP20A1
NDUFA2	-0.38344	8.66436	-3.32532	0.00224625	0.023811	-1.6886	NDUFA2
DAAM2	-0.383182	3.36231	-3.64113	0.000960553	0.0129554	-0.897162	DAAM2
YAE1	-0.382962	5.44248	-3.46822	0.00153421	0.0180713	-1.33429	YAE1
RBM41	-0.382924	3.33854	-4.71784	4.62418e-05	0.00158936	1.96823	RBM41
ESD	-0.382588	8.61138	-4.9195	2.58554e-05	0.00108111	2.52132	ESD
EPM2A	-0.382478	5.69363	-4.70298	4.82611e-05	0.00163037	1.9276	EPM2A
MIR181B1	-0.381789	2.49498	-4.43678	0.000103509	0.00276093	1.20313	MIR181B1
COG4	-0.381696	5.08564	-2.91993	0.0064071	0.0485631	-2.65334	COG4
ADCYAP1R1	-0.381552	2.86102	-4.20781	0.000198433	0.00437156	0.586884	ADCYAP1R1
DBT	-0.380836	5.97295	-3.35695	0.00206547	0.0224629	-1.61076	DBT
ITGA11	-0.380097	4.09084	-3.31526	0.00230687	0.0241906	-1.71329	ITGA11
EEF2K	-0.379698	3.81019	-3.63515	0.000976344	0.0131206	-0.912416	EEF2K
SNX13	-0.379355	6.24621	-4.38908	0.000118595	0.00303594	1.07416	SNX13
COX6C	-0.379138	11.2015	-3.92832	0.000434995	0.00742365	-0.153657	COX6C
GOT1	-0.378506	10.0652	-3.07801	0.00428478	0.0368663	-2.28486	GOT1
FBXO42	-0.378416	4.90506	-3.10312	0.0040164	0.0353572	-2.22539	FBXO42
KCNB1	-0.378366	2.67201	-3.89644	0.000475346	0.00789091	-0.237133	KCNB1
PARP1	-0.377533	6.12151	-3.77505	0.00066524	0.0100041	-0.552935	PARP1
SOX5	-0.377463	2.94265	-5.21109	1.11269e-05	0.000618968	3.32457	SOX5
PRKAR2B	-0.376985	5.16537	-2.9713	0.00562718	0.0441972	-2.53475	PRKAR2B
CLOCK	-0.376901	6.31971	-3.5126	0.0013614	0.0165741	-1.22292	CLOCK
ZHX2	-0.376563	6.40463	-3.46555	0.00154525	0.0181447	-1.34096	ZHX2
NCOA3	-0.375966	7.15485	-4.19751	0.000204299	0.00445912	0.55934	NCOA3
PPP1R12B	-0.375907	8.72018	-2.9328	0.00620259	0.0473748	-2.62372	PPP1R12B
FKBP3	-0.37575	7.87038	-4.2019	0.000201778	0.00441943	0.571079	FKBP3
DCTN4	-0.375739	6.30855	-4.26847	0.00016711	0.00393625	0.749393	DCTN4
MTUS2-AS1	-0.37563	2.9556	-3.48155	0.00148021	0.0176112	-1.30091	MTUS2-AS1
TDRD1	-0.375354	2.8443	-5.83178	1.84922e-06	0.000223542	5.03631	TDRD1
TNS3	-0.375064	3.95527	-4.04387	0.000314911	0.00596843	0.150731	TNS3
NUDT12	-0.374513	4.68865	-2.95096	0.00592459	0.0460021	-2.58184	NUDT12
CLCN4	-0.373695	3.98279	-4.87028	2.98026e-05	0.00119578	2.38609	CLCN4
ATPSCKMT	-0.373483	3.24978	-3.29698	0.00242109	0.0250312	-1.75807	ATPSCKMT
PLEKHF2	-0.372513	5.03092	-3.05727	0.00451926	0.0383019	-2.3338	PLEKHF2
SFT2D2	-0.372388	4.90984	-3.34664	0.00212281	0.0227972	-1.63617	SFT2D2
IKZF5	-0.371937	5.05675	-3.90631	0.000462485	0.00776907	-0.211328	IKZF5
TMEM19	-0.371733	3.99104	-4.08764	0.000278491	0.0054935	0.266693	TMEM19
ENPP1	-0.371581	3.55447	-5.15441	1.31099e-05	0.000700359	3.16825	ENPP1
GPR17	-0.371437	3.26114	-3.27266	0.00258141	0.0261578	-1.81745	GPR17
PDE9A	-0.371227	2.94671	-4.48809	8.93929e-05	0.00248273	1.3422	PDE9A
TCAIM	-0.371114	5.33169	-4.25603	0.000173107	0.00402027	0.71603	TCAIM
AFG1L	-0.370694	3.57687	-4.29511	0.000154941	0.00373641	0.820955	AFG1L
PLA2G4C	-0.370473	3.56467	-3.20603	0.00307439	0.0295649	-1.97904	PLA2G4C
ASPH	-0.370288	7.09652	-4.13443	0.000244118	0.00503123	0.391074	ASPH
TRAK2	-0.37027	8.60773	-3.20279	0.00310053	0.0297103	-1.98686	TRAK2
KCNMB2	-0.370263	2.66311	-4.40406	0.000113636	0.00293957	1.11465	KCNMB2
SCRN3	-0.369724	5.70664	-2.98769	0.00539796	0.0429562	-2.49669	SCRN3
MYOC	-0.368808	2.6082	-5.3803	6.81792e-06	0.000448464	3.7916	MYOC
MTRF1	-0.368255	3.84801	-4.65779	5.49568e-05	0.00174301	1.80412	MTRF1
WDR62	-0.368046	2.72243	-7.13783	4.53712e-08	2.19387e-05	8.56733	WDR62
CTCF	-0.367417	5.42553	-3.83456	0.000564386	0.00889899	-0.398554	CTCF
PSMB5	-0.36737	6.22915	-3.7278	0.000757628	0.010965	-0.67491	PSMB5
LOC646870	-0.366361	3.20671	-3.19031	0.00320318	0.0304617	-2.01692	LOC646870
ATP1B2	-0.366028	3.34978	-3.67415	0.000877688	0.0121477	-0.812725	ATP1B2
ASCC1	-0.365624	5.10231	-4.68325	5.10789e-05	0.00168106	1.87366	ASCC1
SCN4B	-0.365322	3.87962	-3.83495	0.000563772	0.00889675	-0.397532	SCN4B
COQ6	-0.365311	5.82874	-3.48973	0.00144798	0.0173924	-1.2804	COQ6
AKAP9	-0.365037	6.32568	-3.00409	0.00517726	0.0419024	-2.45846	AKAP9
UBR3	-0.364473	7.97438	-4.7486	4.23233e-05	0.00148983	2.05242	UBR3
SUB1	-0.364286	7.97749	-3.8264	0.000577275	0.00903424	-0.419769	SUB1
DYNC1LI1	-0.364213	7.28038	-4.14773	0.000235134	0.00488343	0.426495	DYNC1LI1
ZNF770	-0.36421	7.04265	-4.65213	5.58582e-05	0.00175855	1.78867	ZNF770
CBLL1	-0.364173	6.28123	-4.54744	7.5428e-05	0.00219528	1.5034	CBLL1
EGFLAM	-0.36414	3.20976	-4.06552	0.00029635	0.00571427	0.208039	EGFLAM
AIMP2	-0.363738	7.69154	-4.20665	0.000199085	0.00438079	0.583785	AIMP2
RPL39L	-0.363608	3.84871	-3.45077	0.0016078	0.0187276	-1.37791	RPL39L
EXOC6	-0.363547	5.50254	-3.45309	0.00159782	0.0186343	-1.37211	EXOC6
ADD3	-0.363389	6.56146	-4.00083	0.00035527	0.00645961	0.0370348	ADD3
SUCLG2	-0.362679	7.41867	-3.01783	0.00499906	0.0409399	-2.42637	SUCLG2
FZD4	-0.362356	4.50924	-3.55139	0.00122591	0.0154224	-1.12512	FZD4
EREG	-0.362071	2.4948	-3.17996	0.00329083	0.0309982	-2.04183	EREG
MCM4	-0.362065	3.56385	-3.83639	0.000561526	0.00887616	-0.393781	MCM4
MYL9	-0.361641	9.16934	-3.28417	0.0025043	0.0256245	-1.78937	MYL9
HTATSF1	-0.361596	7.31251	-2.99631	0.00528082	0.0425035	-2.4766	HTATSF1
EPN3	-0.361502	3.10328	-5.34049	7.65066e-06	0.000479323	3.6817	EPN3
MRPL45	-0.361458	6.92186	-3.08151	0.0042464	0.0367165	-2.27659	MRPL45
MCC	-0.361015	4.4954	-3.10442	0.00400291	0.0353238	-2.2223	MCC
DGAT2	-0.360711	2.87596	-4.68973	5.01353e-05	0.00166564	1.89139	DGAT2
SLC25A24	-0.360584	4.70344	-4.24796	0.000177115	0.00404362	0.694377	SLC25A24
CASP8AP2	-0.359835	4.28832	-2.9955	0.00529181	0.0425738	-2.47851	CASP8AP2
PEPD	-0.359585	4.54673	-3.50385	0.0013939	0.0168609	-1.24492	PEPD
ATP5MJ	-0.359251	10.0183	-4.13234	0.00024556	0.00504991	0.385513	ATP5MJ
PDGFRL	-0.359111	3.30258	-3.20068	0.0031177	0.0298297	-1.99195	PDGFRL
FUNDC1	-0.359066	7.01141	-3.04165	0.00470375	0.0391856	-2.37053	FUNDC1
WLS	-0.358615	7.26443	-3.05106	0.00459174	0.0386911	-2.34841	WLS
ASB1	-0.358553	4.74609	-3.78453	0.000648075	0.00979717	-0.528402	ASB1
IFT81	-0.358353	3.80974	-3.17752	0.00331175	0.0311105	-2.04768	IFT81
TMEM184C	-0.358034	6.16728	-4.06384	0.000297752	0.00572655	0.203584	TMEM184C
DCLK2	-0.357915	4.6474	-2.93041	0.00624014	0.0475653	-2.62923	DCLK2
OXNAD1	-0.356688	6.02216	-4.11219	0.000259902	0.00524323	0.331908	OXNAD1
COX11	-0.356273	5.36602	-3.08674	0.00418952	0.0363676	-2.2642	COX11
ASB7	-0.356166	3.24093	-4.83432	3.306e-05	0.00126975	2.28738	ASB7
CWC15	-0.355981	6.32968	-3.21111	0.00303384	0.0292646	-1.96677	CWC15
GALNT11	-0.355827	4.43274	-3.21631	0.00299291	0.0289883	-1.95423	GALNT11
POLR2F	-0.355737	7.91357	-3.89792	0.000473394	0.00787547	-0.233263	POLR2F
PPID	-0.355183	6.95296	-3.50507	0.00138933	0.0168164	-1.24185	PPID
SDHAF4	-0.355041	4.1714	-3.12713	0.00377467	0.0341404	-2.16827	SDHAF4
DNAJA3	-0.354982	5.58236	-4.16302	0.000225207	0.00473461	0.467251	DNAJA3
PDHX	-0.35494	7.53101	-3.3955	0.001864	0.0208613	-1.51543	PDHX
BAIAP2	-0.354757	2.89111	-4.57068	7.05668e-05	0.00209897	1.56665	BAIAP2
IDI2	-0.354521	2.66979	-4.90991	2.65811e-05	0.00110168	2.49497	IDI2
CMTR1	-0.353793	4.70225	-3.54216	0.0012569	0.0156557	-1.14842	CMTR1
FAM210A	-0.353416	6.17401	-4.68154	5.13301e-05	0.00168638	1.869	FAM210A
SLC35A4	-0.353125	5.77536	-3.2299	0.00288826	0.0283092	-1.92134	SLC35A4
DBI	-0.352947	9.93173	-3.74774	0.000717207	0.0105582	-0.6235	DBI
UQCRBP1	-0.352912	4.21714	-4.36732	0.000126179	0.00319059	1.01542	UQCRBP1
YIPF5	-0.352878	6.96381	-3.97041	0.000386804	0.00686204	-0.0430936	YIPF5
MGST3	-0.3527	10.8419	-3.85138	0.000538685	0.00858708	-0.354754	MGST3
ST3GAL5	-0.352244	3.34368	-3.81693	0.000592603	0.0091676	-0.444384	ST3GAL5
NDUFV2	-0.351636	9.34033	-4.35366	0.000131181	0.00327225	0.978591	NDUFV2
SYT7	-0.351491	3.27497	-3.53307	0.00128817	0.0159572	-1.17135	SYT7
CALM1	-0.351437	9.05626	-5.41657	6.13848e-06	0.000416401	3.89172	CALM1
RPRD2	-0.351115	6.19882	-3.42119	0.00174035	0.0198066	-1.45162	RPRD2
VPS45	-0.350839	6.64072	-2.95036	0.00593366	0.0460155	-2.58323	VPS45
ZNF808	-0.350191	5.77805	-4.39437	0.000116819	0.00300133	1.08846	ZNF808
ORC2	-0.350022	5.87736	-3.17625	0.00332279	0.0311903	-2.05075	ORC2
EIF3M	-0.349605	8.05048	-5.06036	1.72096e-05	0.000819542	2.90897	EIF3M
SPIN1	-0.349593	5.75069	-3.59959	0.00107561	0.0140567	-1.00295	SPIN1
SEC61A2	-0.349497	4.70216	-3.50615	0.0013853	0.0168034	-1.23915	SEC61A2
VIPR1	-0.34942	2.99649	-5.18615	1.19596e-05	0.000655611	3.25578	VIPR1
MEIS3	-0.349302	3.21459	-3.77457	0.000666125	0.0100094	-0.554183	MEIS3
COX4I1	-0.348623	6.43424	-4.26741	0.000167611	0.00393625	0.746561	COX4I1
POLR3B	-0.348373	4.69525	-3.21365	0.00301381	0.029116	-1.96066	POLR3B
HDDC3	-0.348223	3.84234	-4.13404	0.000244387	0.00503127	0.390035	HDDC3
TRIM23	-0.348103	5.34604	-3.81729	0.000592	0.00916579	-0.443428	TRIM23
VWC2	-0.347965	3.8653	-3.79574	0.000628337	0.00958671	-0.499366	VWC2
F10	-0.347851	3.17202	-3.22712	0.00290938	0.0284219	-1.92807	F10
SIRT4	-0.347707	2.72368	-4.48109	9.12001e-05	0.00251562	1.32321	SIRT4
SMC4	-0.347587	5.12754	-3.81793	0.000590968	0.00916187	-0.441789	SMC4
N6AMT1	-0.346548	4.37769	-3.37956	0.0019449	0.0214611	-1.55491	N6AMT1
LINC01006	-0.346241	2.74975	-4.86904	2.99092e-05	0.0011963	2.38269	LINC01006
MIR32	-0.346236	2.72535	-4.57901	6.89009e-05	0.00206571	1.58933	MIR32
LSM14B	-0.345827	3.70403	-3.45804	0.00157672	0.0184414	-1.35974	LSM14B
PCID2	-0.345514	5.30124	-3.32424	0.0022527	0.0238168	-1.69126	PCID2
MGST2	-0.345024	8.89852	-3.45996	0.00156863	0.0183849	-1.35495	MGST2
KLRG1	-0.345003	2.98495	-3.11226	0.00392264	0.0349424	-2.20366	KLRG1
BCS1L	-0.344842	5.09781	-5.1269	1.41963e-05	0.000735479	3.09237	BCS1L
ACAA1	-0.344517	5.57837	-3.47054	0.00152468	0.0179854	-1.32848	ACAA1
DZIP3	-0.344471	5.74237	-3.09715	0.00407872	0.0356425	-2.23955	DZIP3
DUSP10	-0.344467	3.05826	-3.47961	0.00148792	0.0176807	-1.30575	DUSP10
MRPL15	-0.344456	7.35996	-3.43538	0.00167548	0.0193013	-1.41628	MRPL15
KRTAP10-2	-0.343059	4.51491	-3.93704	0.000424548	0.00727169	-0.130775	KRTAP10-2
METAP1	-0.342864	7.35383	-4.04572	0.000313282	0.00594353	0.155622	METAP1
FOXN3	-0.341673	7.56981	-4.24979	0.000176197	0.00403668	0.699291	FOXN3
KCTD9	-0.340934	6.46254	-3.10989	0.00394671	0.0350906	-2.20929	KCTD9
BBS10	-0.340419	4.90947	-4.00091	0.000355188	0.00645961	0.0372528	BBS10
CFAP418	-0.340343	2.81002	-4.67196	5.27629e-05	0.00170277	1.84284	CFAP418
MTM1	-0.340252	3.93489	-3.74001	0.000732622	0.0106912	-0.643442	MTM1
COX14	-0.339966	8.77755	-3.39997	0.0018419	0.0206934	-1.50435	COX14
TSEN2	-0.33975	3.91866	-3.90966	0.000458195	0.00771695	-0.202559	TSEN2
SKA2	-0.339304	6.23462	-3.30771	0.00235342	0.0245389	-1.7318	SKA2
LMBR1	-0.338779	5.46528	-3.08289	0.00423128	0.0366025	-2.27331	LMBR1
WASHC5	-0.338756	5.67096	-3.68532	0.000851257	0.0118911	-0.784091	WASHC5
PPIF	-0.338546	5.12516	-3.35721	0.00206406	0.0224605	-1.61012	PPIF
MPC2	-0.338479	7.45459	-2.97937	0.00551314	0.0435722	-2.51601	MPC2
CDK19	-0.338056	3.43232	-4.25368	0.000174263	0.00402235	0.709733	CDK19
NOL7	-0.338013	6.58573	-4.24491	0.00017865	0.00406597	0.686215	NOL7
POP4	-0.337508	5.26823	-3.39869	0.00184818	0.0207236	-1.50751	POP4
AFF3	-0.337464	2.89218	-6.09663	8.63222e-07	0.000136511	5.76303	AFF3
SENP8	-0.337244	2.92362	-4.56377	7.19787e-05	0.00212422	1.54784	SENP8
GATA2	-0.337093	3.20899	-4.01332	0.000343061	0.00631437	0.0699972	GATA2
ADCK2	-0.336806	2.90315	-3.2558	0.00269844	0.0269672	-1.85848	ADCK2
COX6B1	-0.336616	10.463	-6.4841	2.85392e-07	7.26099e-05	6.81806	COX6B1
LSS	-0.336371	3.65329	-3.02304	0.00493301	0.0404816	-2.41417	LSS
AURKA	-0.335916	2.8578	-3.47648	0.00150051	0.0177519	-1.3136	AURKA
PNMA6A	-0.335794	2.8179	-2.98889	0.00538139	0.0428738	-2.49388	PNMA6A
MRPS18B	-0.335657	7.91211	-4.61112	6.28385e-05	0.00193313	1.6768	MRPS18B
DHRS11	-0.335653	3.70114	-2.99162	0.00534426	0.0427196	-2.48754	DHRS11
HCCS	-0.335549	7.03346	-3.38649	0.0019093	0.0211672	-1.53774	HCCS
HARS2	-0.335513	4.22082	-3.25458	0.0027071	0.0270075	-1.86144	HARS2
SP4	-0.335235	4.41088	-3.41962	0.0017477	0.0198543	-1.45554	SP4
ZSCAN26	-0.334917	3.83282	-3.92442	0.000439741	0.0074854	-0.163871	ZSCAN26
NEMP1	-0.334771	3.36782	-4.312	0.000147681	0.00358426	0.866388	NEMP1
PCDH12	-0.334538	3.23374	-3.69639	0.000825822	0.0116567	-0.755678	PCDH12
GNAI1	-0.334484	4.64878	-3.0377	0.00475157	0.0394041	-2.3798	GNAI1
GRAMD2B	-0.333743	6.58755	-3.64354	0.000954252	0.0128999	-0.891005	GRAMD2B
SLC66A3	-0.33339	4.18956	-3.53474	0.00128237	0.0159203	-1.16714	SLC66A3
MIR365A	-0.332672	3.00114	-4.64468	5.70653e-05	0.00177581	1.76835	MIR365A
FEM1A	-0.332594	5.24249	-3.00918	0.00511055	0.041505	-2.44658	FEM1A
DPP8	-0.332282	6.39256	-3.22748	0.00290659	0.028415	-1.92719	DPP8
CTNNBIP1	-0.332271	3.39543	-4.07933	0.000285067	0.00557581	0.244666	CTNNBIP1
YTHDF3	-0.332145	7.53914	-3.63907	0.000965958	0.0130022	-0.902412	YTHDF3
LZIC	-0.331858	5.82509	-3.01206	0.00507324	0.0413218	-2.43987	LZIC
HPGDS	-0.331751	2.77944	-3.08544	0.00420359	0.0364298	-2.26728	HPGDS
SH3D19	-0.331612	7.95251	-3.04825	0.00462501	0.0388328	-2.35503	SH3D19
LIN52	-0.331532	3.96933	-3.52385	0.00132068	0.0161828	-1.1946	LIN52
SLC9A6	-0.331219	4.26775	-2.91807	0.00643701	0.0487507	-2.65759	SLC9A6
PPIL2	-0.331155	4.57961	-3.20006	0.00312277	0.0298476	-1.99345	PPIL2
ADK	-0.330779	5.80811	-3.01177	0.00507698	0.0413218	-2.44054	ADK
HEBP1	-0.330407	7.03225	-2.91019	0.00656601	0.049324	-2.67569	HEBP1
CREB1	-0.329948	6.66116	-3.20505	0.00308227	0.0296057	-1.9814	CREB1
TIMM13	-0.329492	5.88547	-3.87659	0.000502303	0.00817293	-0.289014	TIMM13
RBL1	-0.329435	3.29778	-4.15811	0.000228347	0.00478462	0.454167	RBL1
KBTBD7	-0.329375	2.96102	-4.1145	0.000258218	0.00521916	0.338044	KBTBD7
PLPP3	-0.328455	7.04184	-3.00124	0.00521502	0.0421358	-2.46512	PLPP3
ATE1	-0.328061	5.51401	-3.75472	0.000703568	0.0104307	-0.605491	ATE1
UNC50	-0.327991	5.90153	-4.1016	0.000267765	0.00534341	0.303766	UNC50
GPN3	-0.327731	5.51815	-3.09048	0.00414939	0.0361262	-2.25535	GPN3
ANKRD6	-0.327438	3.27071	-3.56983	0.00116615	0.0148489	-1.07846	ANKRD6
INIP	-0.327358	4.23804	-3.51132	0.00136612	0.0166102	-1.22615	INIP
ZNF669	-0.327257	3.19461	-3.40308	0.00182668	0.0205534	-1.49663	ZNF669
LAMTOR5P1	-0.32678	3.54141	-3.60329	0.00106483	0.0139449	-0.993541	LAMTOR5P1
DAD1	-0.326503	9.70259	-3.04757	0.00463304	0.0388484	-2.35663	DAD1
COX8A	-0.326499	10.4201	-3.99068	0.000365504	0.00657071	0.0102719	COX8A
TIMM44	-0.326	4.74583	-4.02142	0.00033537	0.00623709	0.0913738	TIMM44
COX7C	-0.325784	10.9738	-5.0949	1.55732e-05	0.00077488	3.00417	COX7C
PP7080	-0.325504	4.49892	-3.12616	0.00378418	0.03421	-2.17058	PP7080
UBE2A	-0.324806	7.11672	-3.38702	0.00190663	0.0211672	-1.53644	UBE2A
OPN1SW	-0.324597	2.4146	-3.94836	0.000411362	0.00713425	-0.101068	OPN1SW
ZNF252P	-0.323985	3.93548	-3.1277	0.00376915	0.0341171	-2.16692	ZNF252P
MIR339	-0.323443	3.42331	-2.93289	0.00620118	0.0473748	-2.62352	MIR339
NUDT9	-0.323175	4.89932	-3.04332	0.00468373	0.0390877	-2.36661	NUDT9
SUCLG1	-0.322937	8.38077	-4.27778	0.000162751	0.00386543	0.774409	SUCLG1
C1orf115	-0.322907	4.43759	-3.35263	0.00208929	0.0225997	-1.6214	C1orf115
DLSTP1	-0.322804	4.08337	-3.85324	0.000535921	0.00857929	-0.34992	DLSTP1
CRLS1	-0.322187	6.8537	-3.54696	0.00124068	0.015546	-1.1363	CRLS1
MXD4	-0.321937	4.19069	-3.73477	0.000743259	0.0108068	-0.656958	MXD4
DNAJC15	-0.321841	8.72724	-4.46703	9.49408e-05	0.00259511	1.28508	DNAJC15
ST13P5	-0.321717	4.89584	-2.91328	0.00651515	0.049103	-2.6686	ST13P5
EI24	-0.321564	5.45248	-6.76681	1.28217e-07	4.56209e-05	7.57986	EI24
GALM	-0.32147	3.31231	-3.32254	0.00226285	0.0238796	-1.69542	GALM
DCUN1D5	-0.321409	5.85885	-3.33779	0.00217325	0.0231543	-1.65796	DCUN1D5
TM6SF1	-0.321405	4.21314	-2.99369	0.00531621	0.0426779	-2.48272	TM6SF1
HYAL1	-0.321215	5.00307	-4.76041	4.09077e-05	0.00146323	2.08477	HYAL1
PSME3IP1	-0.321197	6.51207	-3.92377	0.000440542	0.00749121	-0.165586	PSME3IP1
C11orf21	-0.321013	3.35427	-3.25423	0.00270963	0.0270075	-1.8623	C11orf21
TMEM251	-0.320993	5.60299	-3.25711	0.00268918	0.0269175	-1.8553	TMEM251
ZNHIT3	-0.320789	5.22518	-3.29481	0.002435	0.0251062	-1.76338	ZNHIT3
FAU	-0.320288	9.03775	-4.18887	0.000209352	0.00454833	0.536246	FAU
TSPAN6	-0.320124	4.59016	-3.10944	0.00395135	0.0351152	-2.21037	TSPAN6
MIR99AHG	-0.320058	3.59867	-4.65009	5.61851e-05	0.00176296	1.78312	MIR99AHG
PSMC6	-0.319966	7.4233	-3.76829	0.000677762	0.0101358	-0.570434	PSMC6
ELP5	-0.319892	4.29549	-4.33765	0.000137297	0.00338892	0.935433	ELP5
TOB2P1	-0.319632	3.38878	-4.85773	3.09014e-05	0.00121657	2.35163	TOB2P1
ZMYM3	-0.319566	3.3962	-3.39949	0.00184422	0.0207014	-1.50552	ZMYM3
ZNF135	-0.319483	3.30086	-3.32417	0.00225311	0.0238168	-1.69142	ZNF135
ABHD13	-0.318554	4.10377	-3.95392	0.000405028	0.00704614	-0.0864546	ABHD13
GRSF1	-0.318352	7.16813	-4.42514	0.000107004	0.00281433	1.17165	GRSF1
RBX1	-0.318215	8.90325	-3.80281	0.00061619	0.00946263	-0.481038	RBX1
RNF114	-0.317741	6.71634	-4.12084	0.000253647	0.00517012	0.354909	RNF114
TMLHE	-0.316987	6.85573	-3.16642	0.0034089	0.0317928	-2.07435	TMLHE
SLC25A33	-0.316695	3.76809	-3.99608	0.000360021	0.00649071	0.0245146	SLC25A33
ZNF93	-0.316575	7.09381	-3.64862	0.000941096	0.0127954	-0.878015	ZNF93
NYNRIN	-0.31601	3.46612	-3.10151	0.00403308	0.0354407	-2.2292	NYNRIN
THUMPD1	-0.315984	4.65398	-3.16356	0.00343429	0.0319663	-2.08119	THUMPD1
TRUB2	-0.315882	5.04732	-3.80134	0.000618681	0.00948543	-0.484826	TRUB2
GLYR1	-0.315675	5.83188	-3.35815	0.00205886	0.0224169	-1.60778	GLYR1
TNNC1	-0.315663	11.9827	-3.82029	0.000587115	0.00913516	-0.435645	TNNC1
ZBTB43	-0.315633	5.04132	-2.91668	0.0064596	0.0488042	-2.66078	ZBTB43
HMBS	-0.315396	3.50113	-3.31734	0.00229421	0.0240757	-1.70818	HMBS
RNF170	-0.314704	4.91718	-3.07779	0.00428719	0.0368663	-2.28538	RNF170
C17orf80	-0.314676	3.98683	-3.26194	0.00265522	0.0266342	-1.84354	C17orf80
NECTIN3	-0.313947	4.23788	-2.94342	0.00603864	0.0465563	-2.59926	NECTIN3
TIMM8B	-0.31391	10.2795	-3.56768	0.00117295	0.0149054	-1.08389	TIMM8B
NAGK	-0.313497	5.2062	-3.52927	0.00130147	0.0160413	-1.18094	NAGK
DLC1	-0.313413	5.32106	-3.26353	0.0026442	0.0266059	-1.83969	DLC1
LPAR5	-0.312784	3.59948	-4.14814	0.00023486	0.00488312	0.427595	LPAR5
MRPL30	-0.312431	6.26966	-3.34761	0.00211732	0.0227512	-1.63376	MRPL30
ZC3HC1	-0.311178	3.85599	-4.53657	7.78132e-05	0.00223689	1.47385	ZC3HC1
EIF4A2	-0.311148	8.74266	-3.19501	0.00316414	0.0301513	-2.0056	EIF4A2
CACNA2D3	-0.310161	3.2858	-3.35188	0.00209346	0.0226	-1.62325	CACNA2D3
FBXO34	-0.310035	5.77212	-3.37816	0.00195213	0.0215283	-1.55835	FBXO34
MIR210	-0.309914	3.3534	-3.36558	0.0020186	0.0220677	-1.58945	MIR210
ABLIM1	-0.309599	9.5903	-2.93662	0.00614309	0.0470944	-2.61492	ABLIM1
SLC38A7	-0.309491	3.98597	-3.5464	0.00124257	0.015548	-1.13772	SLC38A7
DCTN3	-0.309238	6.91738	-3.86975	0.000511926	0.00827241	-0.306858	DCTN3
SLC25A36	-0.308862	7.18862	-3.28528	0.00249698	0.0255897	-1.78666	SLC25A36
PHAX	-0.308423	5.12968	-3.79171	0.000635359	0.00965087	-0.5098	PHAX
ZNF418	-0.30784	4.28845	-3.40605	0.00181222	0.0204137	-1.48924	ZNF418
LRBA	-0.307733	5.44931	-3.32348	0.00225722	0.0238335	-1.69312	LRBA
CUL4A	-0.307579	7.15434	-3.21369	0.00301345	0.029116	-1.96054	CUL4A
AGPAT3	-0.30744	5.11958	-4.16995	0.000220843	0.00469071	0.48574	AGPAT3
TMEM74B	-0.306712	3.02673	-3.70815	0.000799628	0.0113979	-0.725478	TMEM74B
DCTPP1	-0.306701	4.18118	-3.69029	0.00083974	0.011797	-0.771332	DCTPP1
SRP9	-0.306661	7.96179	-3.31844	0.00228756	0.0240194	-1.70549	SRP9
NUDT16	-0.30626	4.00257	-3.64451	0.000951725	0.0128749	-0.888523	NUDT16
PSMA6	-0.30611	8.67999	-4.1153	0.000257637	0.0052186	0.340172	PSMA6
PLN	-0.306109	11.5669	-3.57149	0.00116092	0.014826	-1.07426	PLN
ZBED5	-0.303908	6.60934	-4.95994	2.3005e-05	0.00101125	2.63253	ZBED5
METTL18	-0.303872	3.45904	-3.39512	0.00186586	0.0208697	-1.51636	METTL18
MRPL2	-0.303698	4.85166	-3.19246	0.00318532	0.0303225	-2.01176	MRPL2
SMDT1	-0.303608	7.05854	-3.32085	0.00227298	0.0239463	-1.69957	SMDT1
RMI1	-0.303265	3.42474	-3.96754	0.000389922	0.00690436	-0.0506564	RMI1
ATRN	-0.303201	4.74403	-3.44586	0.00162911	0.0189406	-1.39016	ATRN
ITSN1	-0.302257	4.44905	-3.40784	0.00180359	0.0203858	-1.48481	ITSN1
SLC35F1	-0.30222	2.6846	-5.76458	2.24476e-06	0.000244692	4.85139	SLC35F1
RBFOX2	-0.302103	6.77036	-3.00181	0.00520742	0.0420924	-2.46378	RBFOX2
ZNF776	-0.301937	4.69005	-2.98325	0.00545919	0.0433107	-2.50702	ZNF776
HAX1	-0.301885	8.69787	-3.7467	0.000719276	0.0105639	-0.626201	HAX1
FAM78B	-0.301845	2.83643	-4.96459	2.26986e-05	0.00100246	2.6453	FAM78B
CHTOP	-0.30177	6.40602	-3.55983	0.00119817	0.0151442	-1.10376	CHTOP
DNAAF2	-0.301446	4.82671	-3.08026	0.00426008	0.0367319	-2.27955	DNAAF2
MCM3AP	-0.301308	4.73024	-3.05925	0.00449634	0.0382118	-2.32913	MCM3AP
NDUFB2	-0.300642	8.4436	-4.5122	8.3435e-05	0.00233792	1.40764	NDUFB2
LRPPRC	-0.300036	7.75036	-3.96487	0.000392832	0.00693636	-0.0576602	LRPPRC
PSMB7	-0.299547	8.22293	-4.18335	0.000212643	0.00457872	0.521499	PSMB7
PCYT1A	-0.299422	7.39987	-4.21055	0.000196901	0.00435305	0.594215	PCYT1A
THRSP	-0.299312	2.54345	-2.93415	0.00618154	0.0472753	-2.62062	THRSP
SLC30A9	-0.299207	7.94189	-3.1034	0.00401341	0.0353572	-2.22471	SLC30A9
LAPTM4A	-0.298558	9.94636	-3.58799	0.00111005	0.0143379	-1.03241	LAPTM4A
POLR2B	-0.29849	7.46167	-4.18625	0.000210908	0.00456403	0.529247	POLR2B
RGS7BP	-0.298173	2.78266	-3.19625	0.00315398	0.0300697	-2.00264	RGS7BP
ANAPC11	-0.298105	6.4581	-4.16989	0.00022088	0.00469071	0.485583	ANAPC11
PCP4	-0.2981	3.09025	-2.9864	0.00541556	0.0430621	-2.49967	PCP4
TSC22D1	-0.297007	6.82441	-3.25845	0.00267971	0.0268655	-1.85203	TSC22D1
TOP2B	-0.296622	7.18937	-2.97087	0.00563331	0.0442268	-2.53574	TOP2B
PPWD1	-0.296508	5.95698	-3.31025	0.00233766	0.0244501	-1.72558	PPWD1
PCMT1	-0.296362	7.73933	-4.14902	0.000234283	0.0048765	0.429918	PCMT1
THEM6	-0.296255	2.88293	-4.37603	0.000123089	0.00313677	1.03892	THEM6
LSM8	-0.295885	6.45211	-3.07524	0.00431542	0.0370584	-2.29141	LSM8
COMTD1	-0.295399	4.3294	-4.50409	8.53938e-05	0.00238521	1.38562	COMTD1
LMAN1L	-0.294553	2.66366	-5.36132	7.20299e-06	0.000463597	3.7392	LMAN1L
COX5A	-0.294198	11.404	-5.81146	1.9608e-06	0.000232558	4.98042	COX5A
MRPS16	-0.294174	7.51571	-3.69012	0.00084014	0.011797	-0.771778	MRPS16
DHPS	-0.293678	5.48343	-3.05089	0.00459377	0.0386911	-2.34881	DHPS
IL5	-0.293597	2.82465	-3.23384	0.00285859	0.028106	-1.91179	IL5
MTX3	-0.293323	5.8302	-3.01426	0.00504486	0.0411844	-2.43473	MTX3
SLC41A3	-0.293211	4.64397	-3.26339	0.00264516	0.0266059	-1.84003	SLC41A3
GPT	-0.292845	3.27204	-3.08664	0.00419063	0.0363676	-2.26444	GPT
EIF3K	-0.292452	10.123	-4.38393	0.000120348	0.00307524	1.06025	EIF3K
BPGM	-0.292389	4.0094	-3.50607	0.00138558	0.0168034	-1.23934	BPGM
KCNAB2	-0.292052	3.08991	-3.0627	0.00445672	0.0379435	-2.321	KCNAB2
MARF1	-0.292031	6.07364	-3.05053	0.00459797	0.0387091	-2.34965	MARF1
PPP1CB	-0.291944	9.08006	-3.8789	0.000499086	0.00814166	-0.282972	PPP1CB
ASB10	-0.291252	2.78227	-3.39108	0.00188608	0.021044	-1.52637	ASB10
UQCR11	-0.290819	10.605	-4.0989	0.000269805	0.00535634	0.296603	UQCR11
ESRRA	-0.290757	3.76736	-3.10619	0.00398461	0.0352613	-2.21808	ESRRA
INTS7	-0.29035	3.88532	-2.96902	0.00565981	0.0443407	-2.54003	INTS7
TSFM	-0.290314	4.90502	-3.65087	0.000935344	0.0127447	-0.872278	TSFM
SMG8	-0.290044	3.53671	-3.16432	0.00342753	0.0319349	-2.07937	SMG8
SYT13	-0.290016	2.90658	-3.124	0.00380544	0.0343035	-2.17574	SYT13
NPTN	-0.289683	7.88892	-4.06299	0.000298465	0.00573162	0.201329	NPTN
PSMB6	-0.289626	8.35672	-4.09773	0.000270696	0.00536217	0.29349	PSMB6
TMEM220	-0.289228	3.32012	-3.11845	0.00386044	0.0345844	-2.18895	TMEM220
ZNF605	-0.288799	3.29628	-3.16186	0.0034495	0.032052	-2.08527	ZNF605
RAB10	-0.288379	7.8332	-3.85387	0.000534978	0.00857147	-0.348265	RAB10
ZNF148	-0.288303	6.4138	-4.94145	2.42672e-05	0.00103771	2.58167	ZNF148
ISCA2	-0.287941	5.4057	-3.84751	0.000544505	0.00865061	-0.364855	ISCA2
GEMIN7	-0.287189	3.24889	-3.64509	0.000950226	0.0128731	-0.887049	GEMIN7
PRKD1	-0.287027	3.15413	-3.21295	0.00301929	0.029154	-1.96233	PRKD1
RNF14	-0.286876	6.51635	-3.70826	0.000799385	0.0113979	-0.725193	RNF14
ZNF383	-0.28672	5.35984	-2.97975	0.00550787	0.0435503	-2.51514	ZNF383
EPB41L1	-0.286391	3.49589	-4.80708	3.57609e-05	0.00133805	2.21267	EPB41L1
CUTA	-0.286302	5.993	-4.00736	0.000348832	0.0063935	0.0542722	CUTA
MRPL11	-0.285127	4.44348	-5.03794	1.83622e-05	0.000861378	2.84722	MRPL11
TXNL1	-0.284817	7.99225	-5.42942	5.9144e-06	0.000405577	3.92719	TXNL1
THUMPD3	-0.284481	6.9176	-3.15253	0.00353416	0.0326542	-2.10761	THUMPD3
OXSM	-0.284082	3.37225	-3.5053	0.00138848	0.0168164	-1.24129	OXSM
TUSC3	-0.283664	6.53734	-3.0458	0.00465409	0.0389383	-2.36079	TUSC3
ANK1	-0.283588	2.56465	-4.48501	9.01845e-05	0.00249735	1.33384	ANK1
BICRAL	-0.283561	4.24722	-3.14681	0.00358702	0.0330132	-2.1213	BICRAL
PREP	-0.283252	5.14808	-3.10856	0.00396039	0.035179	-2.21247	PREP
CCDC97	-0.282856	3.66659	-3.5691	0.00116844	0.014868	-1.08029	CCDC97
CENPJ	-0.28269	3.50899	-3.25176	0.00272723	0.0271256	-1.86829	CENPJ
ZNF280D	-0.281252	6.11975	-3.10086	0.00403986	0.0354507	-2.23075	ZNF280D
CCDC121	-0.281042	2.60771	-3.62299	0.00100924	0.0134212	-0.943407	CCDC121
ATP5MG	-0.281004	11.3162	-4.55279	7.42796e-05	0.00217173	1.51797	ATP5MG
SCARNA22	-0.280559	2.81096	-3.30636	0.0023618	0.0245816	-1.7351	SCARNA22
RPA3	-0.280549	3.36069	-4.07017	0.000292503	0.00566327	0.220367	RPA3
PCNA	-0.28045	5.01786	-3.27381	0.00257356	0.0260925	-1.81463	PCNA
CEP85L	-0.280192	3.95046	-3.51044	0.00136936	0.0166387	-1.22836	CEP85L
MRPL51	-0.279543	10.4193	-3.22441	0.00293012	0.0285267	-1.93463	MRPL51
ARMT1	-0.279439	4.51516	-3.2263	0.00291563	0.0284219	-1.93005	ARMT1
KIAA1549	-0.279199	2.93178	-3.78969	0.000638909	0.00968532	-0.51503	KIAA1549
CEP20	-0.279094	5.6633	-3.35172	0.00209435	0.0226	-1.62364	CEP20
UBA3	-0.279049	7.54141	-4.09779	0.000270654	0.00536217	0.293636	UBA3
SPG7	-0.27879	3.613	-3.48837	0.00145328	0.0174449	-1.2838	SPG7
COPRS	-0.278183	5.55888	-3.06666	0.00441155	0.0376609	-2.31165	COPRS
CYTH3	-0.278138	3.39895	-3.9612	0.00039688	0.00694604	-0.067316	CYTH3
RABGGTB	-0.278095	7.96732	-2.99706	0.0052708	0.0424482	-2.47486	RABGGTB
ASH2L	-0.27805	5.33351	-3.15017	0.00355584	0.0328062	-2.11325	ASH2L
RPS15A	-0.277938	11.6215	-3.54618	0.00124331	0.015548	-1.13827	RPS15A
C2orf88	-0.277466	3.99184	-4.3323	0.000139402	0.00341173	0.921017	C2orf88
TRIM2	-0.277121	4.13457	-3.27428	0.00257042	0.0260759	-1.8135	TRIM2
GTF2I	-0.276701	6.7574	-3.79153	0.000635679	0.00965087	-0.510272	GTF2I
PAM	-0.276455	8.51063	-3.47456	0.0015083	0.0178329	-1.31842	PAM
TRAPPC12	-0.275944	3.63128	-4.20785	0.000198411	0.00437156	0.58699	TRAPPC12
TTC39A	-0.275938	3.18592	-2.96453	0.00572455	0.0447384	-2.55044	TTC39A
POMP	-0.275731	8.7464	-4.2587	0.000171801	0.00400472	0.723198	POMP
HSD17B4	-0.275612	8.11686	-3.23433	0.00285493	0.0280993	-1.91061	HSD17B4
MIRLET7D	-0.27523	2.4911	-5.4738	5.20154e-06	0.000383323	4.04969	MIRLET7D
OPA1	-0.275225	7.93898	-3.25433	0.00270888	0.0270075	-1.86205	OPA1
TMEM69	-0.274951	6.60726	-3.30808	0.00235106	0.0245359	-1.73088	TMEM69
NAA20	-0.274728	5.30814	-3.25371	0.00271332	0.02703	-1.86356	NAA20
SIAH1	-0.274639	4.99927	-3.78083	0.00065473	0.00986962	-0.53799	SIAH1
TCEANC	-0.273868	2.9473	-3.69574	0.000827301	0.0116601	-0.757353	TCEANC
JKAMP	-0.273696	5.93641	-3.10469	0.00400008	0.0353153	-2.22165	JKAMP
BLVRB	-0.273633	7.33701	-3.03987	0.00472532	0.0393248	-2.37472	BLVRB
ZNF850	-0.272756	2.82883	-4.2055	0.000199734	0.00438484	0.580707	ZNF850
COA7	-0.272372	2.8878	-3.18245	0.00326955	0.0308132	-2.03585	COA7
AFG3L2	-0.272334	7.23852	-2.95023	0.00593563	0.0460155	-2.58354	AFG3L2
DENND2A	-0.272307	3.21839	-3.00859	0.00511827	0.0415499	-2.44796	DENND2A
RMND1	-0.271922	3.66818	-3.36998	0.00199512	0.0218872	-1.57858	RMND1
PRDX6	-0.271604	10.2656	-3.22821	0.00290104	0.0283755	-1.92542	PRDX6
MTX2	-0.271538	6.69054	-3.2314	0.00287691	0.0282126	-1.9177	MTX2
FOXN3-AS2	-0.271176	2.74271	-3.37028	0.00199355	0.0218826	-1.57785	FOXN3-AS2
CALM2	-0.271123	7.97737	-3.53987	0.00126472	0.0157323	-1.15421	CALM2
CYP4F12	-0.2709	2.77185	-3.55748	0.00120583	0.0152283	-1.1097	CYP4F12
CEP43	-0.270294	3.23797	-3.90726	0.000461265	0.00775962	-0.208842	CEP43
PSMC2	-0.270118	7.30538	-3.35406	0.0020814	0.0225621	-1.61789	PSMC2
GNPAT	-0.269803	6.96348	-3.27426	0.00257054	0.0260759	-1.81354	GNPAT
ATP5PO	-0.269385	11.2845	-4.16072	0.000226673	0.00476013	0.461119	ATP5PO
HSP90AA2P	-0.268555	3.07089	-3.14106	0.00364092	0.0333678	-2.13504	HSP90AA2P
OCIAD1	-0.268268	6.58288	-3.11363	0.00390878	0.0348684	-2.2004	OCIAD1
NIF3L1	-0.267667	4.90536	-3.38582	0.00191274	0.0211806	-1.53942	NIF3L1
MYL3	-0.267608	11.6666	-4.21875	0.000192386	0.00427833	0.616148	MYL3
RPL35A	-0.267504	10.2314	-3.8273	0.000575847	0.00902562	-0.417442	RPL35A
EXD2	-0.267337	4.30367	-4.35214	0.000131752	0.00327782	0.974476	EXD2
ZNF233	-0.266386	3.31942	-3.13368	0.00371122	0.0337771	-2.15265	ZNF233
LOC102723566	-0.266308	3.60752	-3.48283	0.00147512	0.017595	-1.2977	LOC102723566
UQCRC2	-0.265948	9.78379	-3.38229	0.00193077	0.0213426	-1.54813	UQCRC2
NIPAL2	-0.265136	4.08321	-3.5075	0.00138027	0.0167606	-1.23576	NIPAL2
SUPT7L	-0.26482	6.15092	-3.03465	0.00478886	0.0395915	-2.38698	SUPT7L
JPH2	-0.264636	3.15391	-2.93412	0.00618204	0.0472753	-2.62069	JPH2
SPATA24	-0.264583	3.23974	-3.47781	0.00149514	0.0177159	-1.31026	SPATA24
ERP29	-0.264519	4.4357	-3.13741	0.00367555	0.0335658	-2.14376	ERP29
PKN2	-0.264346	6.84134	-3.05815	0.00450901	0.0382505	-2.33172	PKN2
SNRPF	-0.262865	6.29136	-3.10545	0.00399223	0.0353121	-2.21984	SNRPF
GLRX2	-0.262815	4.91799	-4.24899	0.000176597	0.00403668	0.697148	GLRX2
SLC38A4	-0.261093	2.6772	-5.24043	1.02208e-05	0.000583248	3.40554	SLC38A4
SEC11A	-0.260494	6.17172	-3.83208	0.000568272	0.0089453	-0.405001	SEC11A
GCDH	-0.260009	3.55777	-2.95563	0.00585508	0.0455763	-2.57105	GCDH
SCAP	-0.259922	4.89775	-3.16724	0.00340163	0.031742	-2.07238	SCAP
ATP5F1C	-0.259506	10.5823	-3.39103	0.00188635	0.021044	-1.52651	ATP5F1C
OBSL1	-0.259185	3.82009	-3.54755	0.00123871	0.0155316	-1.13481	OBSL1
SCN3A	-0.259154	2.73939	-4.47544	9.26865e-05	0.00254793	1.30788	SCN3A
GTF3C4	-0.25769	4.454	-3.59888	0.00107768	0.014074	-1.00475	GTF3C4
CNST	-0.256332	4.3279	-3.06401	0.00444171	0.0378327	-2.31791	CNST
LMBRD2	-0.256112	4.75169	-2.93022	0.00624301	0.047568	-2.62966	LMBRD2
OBI1	-0.255794	5.43203	-3.14233	0.00362891	0.0333499	-2.13199	OBI1
ZNF66	-0.255731	2.77674	-3.14025	0.00364855	0.0333678	-2.13697	ZNF66
RFC5	-0.255164	3.29647	-2.95063	0.0059296	0.0460155	-2.58261	RFC5
PLAGL2	-0.255039	4.62449	-3.38977	0.00189268	0.0210697	-1.52962	PLAGL2
CTH	-0.253864	2.83905	-3.09517	0.00409959	0.0357752	-2.24425	CTH
RPS14P3	-0.252957	5.19273	-3.25645	0.00269386	0.0269358	-1.85691	RPS14P3
PRR12	-0.252344	3.47093	-3.42592	0.00171848	0.0196468	-1.43986	PRR12
TMEM131	-0.251891	6.95076	-3.77216	0.00067056	0.0100479	-0.560409	TMEM131
FDPS	-0.251566	5.89889	-3.91032	0.000457348	0.00771438	-0.200819	FDPS
ANKRD46	-0.251346	3.94338	-2.99219	0.00533651	0.042706	-2.48621	ANKRD46
SLC18B1	-0.251237	2.94521	-3.03962	0.00472826	0.0393319	-2.37529	SLC18B1
TOMM70	-0.25046	6.69609	-3.68981	0.000840849	0.0117982	-0.772569	TOMM70
LHFPL4	-0.249185	2.89435	-4.11172	0.000260243	0.00524323	0.330668	LHFPL4
TMBIM6	-0.248516	9.23558	-3.30116	0.00239448	0.0248105	-1.74783	TMBIM6
GALK2	-0.248238	4.52758	-3.29655	0.00242382	0.0250328	-1.75911	GALK2
MTIF3	-0.248099	8.19399	-3.00633	0.00514787	0.0417004	-2.45325	MTIF3
DNAAF10	-0.24794	3.18208	-3.45909	0.00157227	0.0184161	-1.35711	DNAAF10
DVL3	-0.247534	5.64153	-3.0869	0.00418784	0.0363676	-2.26383	DVL3
HAS1	-0.24739	3.49055	-3.95396	0.000404985	0.00704614	-0.0863542	HAS1
ZNF830	-0.247044	4.41109	-3.65119	0.000934515	0.012744	-0.871448	ZNF830
RNF43	-0.246882	2.73615	-3.62636	0.00100001	0.0133557	-0.934822	RNF43
SLC35E2A	-0.246868	3.44401	-2.97011	0.00564428	0.0442946	-2.53752	SLC35E2A
BTBD6	-0.246716	4.03206	-2.91258	0.00652653	0.049113	-2.67019	BTBD6
STXBP3	-0.246707	5.91688	-2.94088	0.00607736	0.0468356	-2.6051	STXBP3
DROSHA	-0.246534	5.6648	-3.67571	0.00087395	0.0121094	-0.808728	DROSHA
MRPL22	-0.246408	5.89357	-2.91298	0.00651999	0.049103	-2.66927	MRPL22
RTCA	-0.245661	7.18829	-2.99769	0.00526233	0.042409	-2.47339	RTCA
METTL17	-0.245538	5.55074	-3.57072	0.00116333	0.014833	-1.0762	METTL17
NECTIN1	-0.245424	2.766	-4.65036	5.61425e-05	0.00176296	1.78384	NECTIN1
ZNF17	-0.244942	3.36895	-2.99105	0.00535195	0.0427416	-2.48885	ZNF17
KRTAP12-3	-0.244741	3.35446	-3.19439	0.00316931	0.0301853	-2.00711	KRTAP12-3
SEMA6C	-0.244593	4.92285	-2.90993	0.00657025	0.049324	-2.67628	SEMA6C
P2RX3	-0.244192	2.5981	-4.06377	0.000297805	0.00572655	0.203418	P2RX3
HCN4	-0.242974	3.2953	-3.06953	0.00437923	0.0374189	-2.30489	HCN4
RGS9BP	-0.242663	2.70792	-3.43792	0.00166413	0.0192345	-1.40996	RGS9BP
PTPN13	-0.241373	3.22712	-3.24926	0.00274526	0.0272474	-1.87439	PTPN13
YIPF4	-0.241336	4.65108	-3.42077	0.00174232	0.0198171	-1.45267	YIPF4
TCF15	-0.241075	4.20858	-4.26795	0.000167354	0.00393625	0.748016	TCF15
SNX27	-0.240681	5.5377	-3.75586	0.000701363	0.0104226	-0.602547	SNX27
SHISA9	-0.240088	2.97608	-3.26999	0.00259958	0.0262999	-1.82394	SHISA9
TIMM50	-0.239855	6.77458	-2.97266	0.00560784	0.0441004	-2.5316	TIMM50
CAMK2A	-0.23918	3.41043	-3.14835	0.00357274	0.03293	-2.11762	CAMK2A
CCSER2	-0.238869	7.77357	-4.00977	0.000346493	0.00636237	0.0606151	CCSER2
HS1BP3	-0.23879	3.4268	-4.01335	0.00034304	0.00631437	0.0700564	HS1BP3
RPS27A	-0.238514	9.61757	-2.93234	0.00620976	0.0474104	-2.62478	RPS27A
GRIN2A	-0.238187	2.58276	-3.42277	0.00173304	0.0197472	-1.4477	GRIN2A
TMED1	-0.238009	3.14542	-3.86989	0.000511726	0.00827241	-0.30649	TMED1
MIR30A	-0.237869	2.30502	-4.54858	7.51819e-05	0.00219471	1.5065	MIR30A
CCDC28B	-0.237338	3.30889	-3.08495	0.00420893	0.036451	-2.26845	CCDC28B
SNORD114-2	-0.236874	2.6464	-2.92975	0.00625052	0.0476059	-2.63075	SNORD114-2
STYX	-0.236809	6.52579	-3.28366	0.00250766	0.025645	-1.79061	STYX
NDUFB8	-0.235895	7.24395	-3.32454	0.00225088	0.0238168	-1.69051	NDUFB8
LINC00525	-0.235307	2.61487	-3.0861	0.00419643	0.0364013	-2.26571	LINC00525
FAM104B	-0.235037	3.69493	-3.53408	0.00128466	0.015936	-1.16881	FAM104B
PTGDR2	-0.234385	3.42033	-2.99378	0.00531491	0.0426779	-2.48249	PTGDR2
ZNF41	-0.234151	5.17482	-3.45202	0.0016024	0.0186762	-1.37478	ZNF41
RPL30	-0.234087	11.8385	-4.42693	0.00010646	0.00280832	1.17648	RPL30
RPL15	-0.23407	9.83792	-3.24017	0.00281155	0.0277012	-1.89645	RPL15
PDHA1	-0.234065	9.31645	-3.05905	0.00449861	0.0382139	-2.3296	PDHA1
ZNF180	-0.233429	3.45078	-3.06618	0.00441701	0.0376735	-2.31279	ZNF180
ECRG4	-0.23304	3.14007	-4.84931	3.16615e-05	0.00123108	2.32851	ECRG4
KCNAB1	-0.23285	2.69454	-5.61603	3.44742e-06	0.00030238	4.44208	KCNAB1
THSD1	-0.232635	2.90852	-3.90172	0.000468424	0.00783115	-0.223332	THSD1
CHAF1A	-0.231913	2.8304	-3.02015	0.00496951	0.0407279	-2.42093	CHAF1A
SESTD1	-0.231241	5.66966	-3.38999	0.00189158	0.0210697	-1.52908	SESTD1
DAND5	-0.230327	2.92319	-3.19766	0.00314234	0.0300041	-1.99922	DAND5
EPS15	-0.230254	7.19561	-2.99252	0.00533208	0.042706	-2.48545	EPS15
RPS18P9	-0.229618	7.06447	-3.18766	0.00322546	0.0305657	-2.02332	RPS18P9
ADAM33	-0.228214	3.51426	-3.48477	0.00146741	0.0175475	-1.29282	ADAM33
ETFA	-0.227895	8.77364	-4.29021	0.00015711	0.00375819	0.807793	ETFA
EEPD1	-0.227446	2.88076	-4.93181	2.49522e-05	0.00105413	2.55517	EEPD1
DIPK1A	-0.227245	3.26272	-3.13348	0.00371319	0.0337787	-2.15314	DIPK1A
SLC15A2	-0.225737	2.56288	-3.16334	0.00343625	0.0319688	-2.08172	SLC15A2
MDH1	-0.225378	9.74091	-3.16746	0.00339967	0.031742	-2.07185	MDH1
CPLX3	-0.22535	2.69769	-3.17906	0.0032985	0.031055	-2.04398	CPLX3
MYNN	-0.224297	4.94523	-3.59205	0.00109788	0.0142431	-1.0221	MYNN
TMEM63C	-0.223493	2.60323	-3.33873	0.00216783	0.0231488	-1.65564	TMEM63C
ZNF829	-0.222048	2.8266	-3.25492	0.00270472	0.0270013	-1.86063	ZNF829
ADCY1	-0.221884	2.65795	-2.93843	0.00611517	0.0469793	-2.61076	ADCY1
ADO	-0.221845	4.55383	-2.91929	0.00641741	0.0486217	-2.6548	ADO
UNC13B	-0.22165	4.68384	-3.01115	0.00508499	0.0413688	-2.44199	UNC13B
TMEM67	-0.220602	4.1712	-2.91677	0.00645824	0.0488042	-2.66059	TMEM67
VPS36	-0.220459	6.88269	-3.34861	0.00211175	0.0227508	-1.63132	VPS36
DUSP19	-0.21951	3.4485	-2.92309	0.0063562	0.0482718	-2.64606	DUSP19
ZNF354C	-0.218751	3.28513	-3.58954	0.00110539	0.0143169	-1.02847	ZNF354C
NKIRAS1	-0.218499	4.7221	-2.94883	0.00595667	0.0461129	-2.58677	NKIRAS1
MDH2	-0.218376	10.3297	-3.12774	0.00376875	0.0341171	-2.16682	MDH2
MRPS22	-0.217852	6.62012	-3.57531	0.00114895	0.0147797	-1.06458	MRPS22
DCAF7	-0.216793	5.92705	-3.04221	0.00469704	0.0391742	-2.36922	DCAF7
NDUFAF5	-0.216693	5.20903	-2.96086	0.00577804	0.0451003	-2.55894	NDUFAF5
FAM50B	-0.216646	2.88175	-3.79649	0.000627035	0.0095746	-0.49742	FAM50B
NDUFA1	-0.216233	11.4637	-3.72355	0.000766534	0.011043	-0.685865	NDUFA1
CHM	-0.216168	3.87745	-2.93132	0.00622581	0.0474753	-2.62714	CHM
TAMALIN	-0.215371	3.16453	-3.15435	0.0035175	0.0325321	-2.10326	TAMALIN
CLIC3	-0.214936	2.67812	-3.03876	0.00473876	0.0393621	-2.37733	CLIC3
GABBR2	-0.214423	2.44408	-3.81822	0.000590489	0.00916187	-0.441028	GABBR2
NFASC	-0.213699	3.12022	-3.1188	0.00385693	0.0345694	-2.18811	NFASC
STT3B	-0.213566	7.13781	-3.17473	0.00333592	0.0312775	-2.05439	STT3B
SARS2	-0.213528	3.07403	-3.61178	0.00104053	0.0137123	-0.971955	SARS2
ZNF24	-0.213292	5.77489	-3.32045	0.0022754	0.0239584	-1.70055	ZNF24
SP1	-0.211409	5.86009	-2.9921	0.00533768	0.042706	-2.48641	SP1
PDIK1L	-0.21131	2.62013	-3.32225	0.00226458	0.0238845	-1.69614	PDIK1L
GNPTG	-0.211073	5.33988	-3.21468	0.00300566	0.0290819	-1.95815	GNPTG
AGAP2	-0.210907	2.74404	-3.05571	0.00453731	0.0384043	-2.33746	AGAP2
NCK2	-0.210679	4.92147	-3.39089	0.00188702	0.021044	-1.52684	NCK2
AASDHPPT	-0.210629	5.02937	-3.02091	0.00495996	0.0406811	-2.41917	AASDHPPT
HEXIM2	-0.209973	3.06471	-3.54042	0.00126282	0.015719	-1.15281	HEXIM2
NANOS1	-0.20992	4.01562	-2.97222	0.00561409	0.0441311	-2.53261	NANOS1
SYNE3	-0.20963	2.77336	-3.03311	0.00480769	0.0397124	-2.39058	SYNE3
TK1	-0.209106	2.59003	-3.36499	0.00202179	0.0220769	-1.59091	TK1
WWOX	-0.209084	2.76602	-3.38665	0.00190849	0.0211672	-1.53735	WWOX
SAP18	-0.209006	8.16201	-3.03384	0.00479871	0.0396556	-2.38886	SAP18
H2AW	-0.209	2.72294	-3.18639	0.00323612	0.0305829	-2.02637	H2AW
ACP1	-0.208614	7.37851	-3.13655	0.0036837	0.0335801	-2.1458	ACP1
MRPL47	-0.208404	7.73997	-3.00946	0.005107	0.0414941	-2.44594	MRPL47
ZNF503	-0.208402	3.06389	-3.89648	0.000475291	0.00789091	-0.237023	ZNF503
HSPA9	-0.207572	9.07761	-3.03485	0.00478637	0.0395883	-2.3865	HSPA9
KCNIP3	-0.207554	3.01663	-3.1134	0.00391115	0.034873	-2.20096	KCNIP3
NRDE2	-0.207526	3.08082	-3.04875	0.00461901	0.038817	-2.35384	NRDE2
ADORA1	-0.206092	2.93603	-3.69257	0.00083451	0.0117529	-0.76548	ADORA1
KCP	-0.205765	3.476	-3.84999	0.000540763	0.00860566	-0.358374	KCP
CNOT7	-0.205308	6.77219	-3.34813	0.0021144	0.0227512	-1.63248	CNOT7
PDS5B	-0.204947	5.34481	-2.90295	0.00668654	0.0499781	-2.69228	PDS5B
ADAM11	-0.204936	2.37706	-3.29064	0.0024619	0.0252868	-1.77355	ADAM11
LINC00999	-0.204196	2.75525	-3.03853	0.0047415	0.0393621	-2.37786	LINC00999
FRMPD4	-0.203221	2.59974	-3.25507	0.00270362	0.0270013	-1.86025	FRMPD4
HIC2	-0.203193	2.96204	-3.33473	0.00219096	0.0233035	-1.66548	HIC2
NTRK2	-0.202758	2.8075	-3.04625	0.00464873	0.038934	-2.35973	NTRK2
DTYMK	-0.202247	3.30426	-3.18933	0.00321141	0.0304867	-2.01929	DTYMK
RPL14	-0.201014	10.6896	-3.06452	0.00443588	0.0378002	-2.3167	RPL14
GREB1	-0.20066	2.67817	-3.32474	0.00224969	0.0238168	-1.69002	GREB1
SASS6	-0.200583	3.07443	-3.70031	0.000816994	0.0115928	-0.745609	SASS6
C1orf43	-0.200505	8.69245	-3.25188	0.00272637	0.0271256	-1.868	C1orf43
HDAC6	-0.19989	3.2685	-3.05015	0.00460244	0.0387117	-2.35054	HDAC6
COG1	-0.198496	6.02908	-2.95655	0.00584141	0.0455007	-2.56891	COG1
CDKN2C	-0.198275	2.59031	-3.48181	0.00147917	0.0176112	-1.30025	CDKN2C
PAFAH1B1	-0.195725	7.84455	-3.02567	0.00489997	0.0402822	-2.40801	PAFAH1B1
RTF2	-0.193161	6.29198	-3.06159	0.00446943	0.0380174	-2.32362	RTF2
HPCAL4	-0.192717	2.52294	-3.41978	0.00174695	0.0198543	-1.45514	HPCAL4
GLRX5	-0.192629	6.70202	-2.98764	0.00539857	0.0429562	-2.49679	GLRX5
CCDC125	-0.192373	3.65141	-2.91235	0.00653033	0.049122	-2.67072	CCDC125
CEMIP	-0.189668	2.79992	-2.94044	0.00608423	0.0468503	-2.60613	CEMIP
TPRN	-0.189489	3.07699	-2.97651	0.00555334	0.0438179	-2.52266	TPRN
RIC8B	-0.189055	3.57221	-3.09969	0.00405204	0.0355029	-2.23352	RIC8B
DEGS2	-0.188919	3.60723	-2.9849	0.00543625	0.0431649	-2.50316	DEGS2
RPS3A	-0.188891	11.5955	-3.73854	0.000735587	0.0107117	-0.647229	RPS3A
L2HGDH	-0.188399	3.04242	-2.97887	0.00552016	0.0435926	-2.51718	L2HGDH
RASGRP2	-0.187234	3.04864	-2.95375	0.00588301	0.0457492	-2.5754	RASGRP2
ITPKB	-0.18553	2.84292	-3.48159	0.00148004	0.0176112	-1.3008	ITPKB
SLC4A11	-0.183539	2.74568	-2.99168	0.00534336	0.0427196	-2.48738	SLC4A11
CACNA2D4	-0.182171	2.54818	-4.64608	5.68362e-05	0.0017716	1.77217	CACNA2D4
LINC01547	-0.182164	2.99485	-3.48322	0.00147357	0.017595	-1.29672	LINC01547
DLST	-0.182127	7.1161	-3.52932	0.00130131	0.0160413	-1.18082	DLST
PDE12	-0.181204	4.66925	-3.04532	0.00465981	0.0389688	-2.36191	PDE12
YARS2	-0.180917	3.86628	-2.90707	0.00661766	0.0495812	-2.68284	YARS2
HS3ST1	-0.180264	2.91598	-3.42779	0.00170989	0.01959	-1.4352	HS3ST1
PDXK	-0.178096	3.97061	-3.07883	0.00427572	0.0368349	-2.28292	PDXK
HINT1	-0.177826	7.28341	-2.90832	0.0065968	0.0494445	-2.67996	HINT1
PIK3CG	-0.177427	2.71526	-3.33939	0.00216401	0.0231212	-1.654	PIK3CG
ATG2A	-0.177081	3.27464	-3.05195	0.00458129	0.0386723	-2.34632	ATG2A
LINC02875	-0.176555	2.68361	-3.22346	0.00293738	0.0285678	-1.93692	LINC02875
SHISA6	-0.175181	2.66967	-3.02858	0.00486365	0.0401246	-2.40119	SHISA6
GALR2	-0.175104	2.46487	-2.97412	0.00558713	0.0439925	-2.52821	GALR2
NDUFA4	-0.172422	9.17394	-2.98258	0.00546844	0.0433476	-2.50856	NDUFA4
LRRC53	-0.171485	2.86887	-3.46669	0.00154051	0.0181228	-1.3381	LRRC53
ACYP1	-0.170512	3.96015	-3.07112	0.00436132	0.0372997	-2.30113	ACYP1
KIRREL2	-0.167174	2.48168	-3.30085	0.00239644	0.0248172	-1.74859	KIRREL2
CYP1A2	-0.167027	2.58301	-3.80889	0.000605913	0.00933522	-0.465245	CYP1A2
ERVFRD-2	-0.166084	2.54903	-3.14073	0.00364406	0.0333678	-2.13583	ERVFRD-2
SPATC1	-0.165861	2.76301	-3.13829	0.00366711	0.0335051	-2.14164	SPATC1
ENTPD3	-0.164531	2.50309	-3.1784	0.00330423	0.0310779	-2.04558	ENTPD3
DBP	-0.163345	2.49633	-3.2006	0.00311838	0.0298297	-1.99215	DBP
TNNC2	-0.163033	2.68956	-3.4848	0.00146729	0.0175475	-1.29274	TNNC2
KIF26A	-0.162729	2.89931	-3.13261	0.00372148	0.0338378	-2.1552	KIF26A
NKPD1	-0.162646	2.50188	-2.98627	0.00541747	0.0430621	-2.49999	NKPD1
MYLK4	-0.160421	2.38458	-3.12201	0.00382504	0.0343816	-2.18047	MYLK4
CNNM2	-0.159989	2.88412	-2.99216	0.00533685	0.042706	-2.48627	CNNM2
TERT	-0.158801	2.57397	-3.0543	0.00455378	0.0385091	-2.34079	TERT
TSGA10IP	-0.157949	2.58789	-3.02581	0.00489828	0.0402822	-2.4077	TSGA10IP
PKD1L1-AS1	-0.157758	2.3508	-3.1872	0.00322927	0.0305829	-2.02441	PKD1L1-AS1
BHLHA15	-0.155928	2.96649	-3.70847	0.000798928	0.0113979	-0.724657	BHLHA15
LINC00200	-0.154168	2.49903	-3.10405	0.00400674	0.0353411	-2.22318	LINC00200
STPG3	-0.153942	2.52348	-3.51943	0.00133653	0.016303	-1.20573	STPG3
PHF7	-0.153609	2.51437	-2.9827	0.00546679	0.0433476	-2.50829	PHF7
TNFRSF8	-0.153361	2.60511	-3.48652	0.00146052	0.0175096	-1.28843	TNFRSF8
GPBAR1	-0.15093	2.73301	-3.42313	0.00173137	0.0197472	-1.44681	GPBAR1
SDHAF3	-0.150563	2.8579	-3.08041	0.00425839	0.0367319	-2.27918	SDHAF3
KRT5	-0.149568	2.52016	-3.61398	0.00103432	0.0136687	-0.966364	KRT5
C22orf15	-0.149158	2.65137	-2.92388	0.00634362	0.0481983	-2.64425	C22orf15
KLHL10	-0.148903	2.34639	-4.46314	9.60025e-05	0.00261621	1.27453	KLHL10
CEL	-0.148889	2.43226	-3.01507	0.00503444	0.0411339	-2.43283	CEL
NRK	-0.146428	2.47583	-2.91083	0.00655546	0.0492914	-2.67422	NRK
DFFB	-0.145221	2.70996	-3.05854	0.0045045	0.0382294	-2.3308	DFFB
FAXC	-0.140682	2.63356	-2.99073	0.00535632	0.0427416	-2.4896	FAXC
EDRF1-DT	-0.139784	2.528	-3.0478	0.00463032	0.0388484	-2.35609	EDRF1-DT
ALOXE3	-0.139394	2.55167	-3.43608	0.00167238	0.0192891	-1.41456	ALOXE3
ACSM1	-0.139273	2.35126	-4.04982	0.000309705	0.00588159	0.166454	ACSM1
XK	-0.13869	3.40436	-2.94624	0.00599571	0.0462821	-2.59274	XK
MASP2	-0.138052	2.60459	-3.08856	0.00417	0.0362617	-2.2599	MASP2
GRIN3A	-0.138004	2.44127	-3.37441	0.00197173	0.0216936	-1.56763	GRIN3A
SRMS	-0.133475	2.42223	-3.28302	0.0025119	0.0256745	-1.79217	SRMS
NPC1L1	-0.132484	2.501	-3.11174	0.00392793	0.034973	-2.2049	NPC1L1
KIF5C	-0.129056	2.36095	-3.09283	0.00412436	0.0359414	-2.24979	KIF5C
MAGEC1	-0.126649	2.3822	-3.04327	0.00468439	0.0390877	-2.36674	MAGEC1
SMIM43	-0.126471	2.45119	-3.34995	0.00210424	0.0226883	-1.62801	SMIM43
LINC00476	-0.126098	2.81116	-2.93865	0.00611179	0.0469793	-2.61026	LINC00476
TRIM15	-0.12573	2.70192	-2.9946	0.00530393	0.0426349	-2.4806	TRIM15
MIR331	-0.123964	2.07235	-3.07267	0.00434401	0.037236	-2.29748	MIR331
MIR126	-0.123349	2.30318	-3.24555	0.00277212	0.0274481	-1.88339	MIR126
LAMP5	-0.121606	2.1692	-3.34465	0.00213403	0.0228787	-1.64106	LAMP5
TGM5	-0.119481	2.54714	-3.0801	0.00426182	0.0367319	-2.27992	TGM5
PASK	-0.114753	2.47109	-2.93447	0.00617653	0.0472715	-2.61988	PASK
RSPO4	-0.109931	2.82019	-3.08722	0.00418443	0.0363641	-2.26308	RSPO4
EFCAB12	0.110206	2.3648	3.27983	0.00253308	0.025821	-1.79995	EFCAB12
DNAJC22	0.119666	2.39534	3.17299	0.00335105	0.0313774	-2.05856	DNAJC22
ZDHHC23	0.122797	2.74945	2.915	0.00648697	0.0489423	-2.66464	ZDHHC23
HRG	0.130374	2.38801	3.37504	0.00196846	0.0216703	-1.56609	HRG
GLT1D1	0.136412	2.30498	3.00708	0.00513799	0.0416741	-2.45149	GLT1D1
CFAP45	0.137934	2.66754	2.9283	0.0062733	0.0477602	-2.63407	CFAP45
HEMGN	0.144602	2.32358	2.93838	0.00611593	0.0469793	-2.61088	HEMGN
TTC30B	0.144974	2.37905	3.0416	0.00470444	0.0391856	-2.37066	TTC30B
CLEC4D	0.14702	2.31964	2.96044	0.00578414	0.0451292	-2.55991	CLEC4D
SNORD60	0.159388	2.40833	3.25662	0.00269265	0.0269358	-1.85649	SNORD60
GPATCH3	0.159488	2.79452	3.64823	0.00094212	0.0128001	-0.879032	GPATCH3
SNORD51	0.160924	2.66981	2.98117	0.005488	0.0434296	-2.51183	SNORD51
ANXA7	0.162308	7.96156	3.28508	0.00249825	0.0255897	-1.78713	ANXA7
ZNF384	0.162971	5.47887	3.14025	0.00364853	0.0333678	-2.13696	ZNF384
DPY19L3	0.165644	2.79701	3.15552	0.00350682	0.0324492	-2.10046	DPY19L3
PAIP2	0.166897	8.81155	3.10481	0.00399883	0.0353153	-2.22136	PAIP2
RANBP9	0.171289	7.25289	3.14887	0.00356788	0.0329013	-2.11637	RANBP9
PHC3	0.17209	7.26935	3.19935	0.00312851	0.0298872	-1.99515	PHC3
RADX	0.172545	2.66031	3.36864	0.00200223	0.0219396	-1.58189	RADX
C11orf65	0.176594	2.63901	3.53389	0.00128532	0.015936	-1.16928	C11orf65
OSTCP1	0.177147	2.69361	3.04675	0.00464282	0.038913	-2.35856	OSTCP1
SNORD32B	0.179353	2.33523	3.3862	0.0019108	0.0211715	-1.53847	SNORD32B
OR10H4	0.181622	2.75975	3.10275	0.00402015	0.03536	-2.22625	OR10H4
RARS2	0.182042	6.3188	3.01225	0.00507073	0.0413218	-2.43941	RARS2
SLC38A5	0.184602	2.58464	3.51857	0.00133963	0.0163302	-1.20789	SLC38A5
RMDN3	0.185969	3.53417	3.06594	0.00441976	0.0376799	-2.31336	RMDN3
IL7	0.187148	2.75945	3.01071	0.00509071	0.0413974	-2.44302	IL7
SLC38A10	0.187558	3.64974	3.36894	0.00200068	0.0219353	-1.58117	SLC38A10
OSBPL10	0.190037	2.91115	3.34586	0.00212723	0.0228317	-1.6381	OSBPL10
RPS6	0.190083	11.0677	3.67391	0.000878256	0.0121477	-0.81333	RPS6
TRABD	0.191502	4.07518	3.10633	0.00398318	0.0352613	-2.21775	TRABD
TMEM248	0.194815	6.35832	2.95091	0.00592529	0.0460021	-2.58194	TMEM248
KLF16	0.198397	2.79409	3.28246	0.00251557	0.025698	-1.79353	KLF16
CTNNA1	0.19881	8.39192	2.96728	0.00568485	0.0444649	-2.54407	CTNNA1
SUPT3H	0.198949	3.00861	3.3416	0.0021514	0.0230256	-1.64858	SUPT3H
DKK2	0.198969	2.66368	3.30741	0.00235526	0.0245389	-1.73253	DKK2
FOXC2	0.199592	2.81062	3.79407	0.000631229	0.00961528	-0.503678	FOXC2
CEBPB	0.20007	2.99021	4.09074	0.000276074	0.00545153	0.274918	CEBPB
RNU5D-1	0.200375	2.66674	2.95972	0.00579481	0.0451938	-2.56159	RNU5D-1
RPLP1	0.202062	11.1324	3.04467	0.00466761	0.0389995	-2.36345	RPLP1
CARD19	0.202065	4.78094	2.91701	0.00645428	0.0488042	-2.66003	CARD19
ZBTB49	0.202596	2.79579	3.79682	0.00062646	0.00957357	-0.496558	ZBTB49
ZNF800	0.202939	5.5648	2.97481	0.00557733	0.0439521	-2.52661	ZNF800
FAM76B	0.20457	3.33495	3.18629	0.00323701	0.0305829	-2.02662	FAM76B
TMED10	0.204628	8.63187	3.3818	0.0019333	0.021358	-1.54935	TMED10
SPAG9	0.2064	6.84007	3.10131	0.00403511	0.0354421	-2.22967	SPAG9
AAR2	0.206879	4.90679	3.32007	0.00227768	0.023969	-1.70148	AAR2
DYRK4	0.208068	3.12407	2.94828	0.00596491	0.0461577	-2.58803	DYRK4
JAK3	0.211947	2.59008	3.05032	0.00460054	0.0387117	-2.35017	JAK3
CCDC50	0.212383	6.51703	2.9382	0.00611868	0.0469813	-2.61129	CCDC50
NFE2	0.212814	2.72333	2.90578	0.00663909	0.0497035	-2.68578	NFE2
HLX	0.213282	3.47857	3.04437	0.0046711	0.0390114	-2.36413	HLX
CBX3	0.213459	6.16802	3.11408	0.00390427	0.0348611	-2.19934	CBX3
ARF1	0.213951	9.32871	3.21187	0.0030278	0.0292212	-1.96493	ARF1
DENND5A	0.214143	7.20167	2.92395	0.00634244	0.0481983	-2.64408	DENND5A
SLC2A14	0.21436	2.52459	4.06554	0.000296335	0.00571427	0.208087	SLC2A14
GNL1	0.21709	3.531	3.30384	0.0023776	0.0247008	-1.74128	GNL1
GRK6	0.217597	3.34013	3.66086	0.000910165	0.0124828	-0.846739	GRK6
NUP54	0.218421	4.96198	3.12452	0.00380032	0.0342737	-2.1745	NUP54
IRX5	0.219656	4.52808	2.98827	0.00538996	0.042924	-2.49533	IRX5
TOP1MT	0.220664	2.69029	3.52476	0.00131744	0.0161536	-1.19231	TOP1MT
ECPAS	0.220772	7.52479	3.61993	0.00101769	0.0134781	-0.951206	ECPAS
FHOD1	0.221035	3.17267	3.4575	0.00157902	0.0184493	-1.3611	FHOD1
MS4A3	0.221367	2.47564	3.08486	0.0042099	0.036451	-2.26866	MS4A3
CD59	0.221444	9.54193	3.20705	0.00306621	0.0295164	-1.97657	CD59
CLSTN3	0.222344	2.8392	3.03938	0.0047312	0.039339	-2.37586	CLSTN3
CPSF1	0.222733	3.10032	3.34848	0.00211245	0.0227508	-1.63163	CPSF1
SNX9	0.222778	6.3702	3.49906	0.00141204	0.0170366	-1.25697	SNX9
KCNT2	0.223938	3.0682	2.95192	0.00591017	0.0459226	-2.57961	KCNT2
RACK1	0.224102	10.1099	3.07187	0.0043529	0.0372832	-2.29935	RACK1
METTL3	0.224225	5.97626	2.98933	0.0053755	0.0428508	-2.49287	METTL3
CHD7	0.224698	4.51887	3.36373	0.00202858	0.0221255	-1.59403	CHD7
MGAT4B	0.224901	4.95822	3.14043	0.00364684	0.0333678	-2.13654	MGAT4B
AP1G2	0.225356	2.98165	3.7836	0.000649743	0.00981013	-0.530814	AP1G2
CSNK2B	0.225861	8.71913	3.87313	0.000507146	0.00822336	-0.298037	CSNK2B
NUP50	0.226108	2.78446	3.09483	0.0041031	0.0357892	-2.24503	NUP50
XPNPEP2	0.226389	2.59914	3.28209	0.00251806	0.0257096	-1.79444	XPNPEP2
FERMT3	0.226965	2.87212	3.10314	0.00401613	0.0353572	-2.22533	FERMT3
SLC39A1	0.227784	4.04805	3.24074	0.00280729	0.0276737	-1.89505	SLC39A1
DYNC1LI2	0.228511	7.19581	3.12249	0.00382031	0.0343718	-2.17933	DYNC1LI2
KIAA1958	0.229524	3.00195	2.90322	0.00668195	0.0499636	-2.69165	KIAA1958
SUMO3	0.230147	6.95729	3.14094	0.00364205	0.0333678	-2.13532	SUMO3
KDM1B	0.231004	3.5026	3.2203	0.00296179	0.0287756	-1.94457	KDM1B
NRGN	0.231391	2.54134	2.9923	0.005335	0.042706	-2.48595	NRGN
FZD3	0.231503	2.78305	3.52097	0.00133099	0.0162599	-1.20186	FZD3
SNORD55	0.232303	2.81728	2.91492	0.00648826	0.0489423	-2.66482	SNORD55
EIF3D	0.232441	8.13057	3.44203	0.00164589	0.0190887	-1.3997	EIF3D
XPC	0.233415	3.65536	3.12301	0.00381511	0.0343579	-2.17808	XPC
S100P	0.233699	2.8987	3.32995	0.00221887	0.0235605	-1.67722	S100P
PPME1	0.23473	6.46569	2.95557	0.00585595	0.0455763	-2.57118	PPME1
SIX4	0.235183	2.91376	3.4553	0.00158835	0.0185354	-1.36658	SIX4
ITM2B	0.23535	10.1296	3.55366	0.0012184	0.0153484	-1.11938	ITM2B
ARFGAP1	0.235529	3.57759	3.88483	0.000490937	0.00806165	-0.267489	ARFGAP1
DOCK3	0.235612	3.16118	3.52831	0.00130486	0.0160707	-1.18336	DOCK3
GOLM1	0.236119	3.22542	3.41371	0.00177552	0.0201219	-1.47023	GOLM1
UBQLN1	0.236375	8.74111	4.18246	0.000213179	0.00457872	0.519124	UBQLN1
SARAF	0.238174	8.68135	3.64658	0.000946368	0.0128393	-0.883242	SARAF
ADPRM	0.238526	3.12268	2.91643	0.00646368	0.0488154	-2.66136	ADPRM
SOCS5	0.239082	5.48754	3.1252	0.00379356	0.0342313	-2.17286	SOCS5
KPNB1	0.239545	7.21473	3.74149	0.000729654	0.0106748	-0.639635	KPNB1
CDK12	0.241377	6.48908	2.93909	0.00610491	0.0469712	-2.60923	CDK12
TERF2IP	0.241719	4.46622	3.42458	0.00172465	0.0196873	-1.44319	TERF2IP
NME4	0.24184	6.18468	3.04511	0.00466235	0.0389728	-2.36241	NME4
USP4	0.241843	6.73545	4.41269	0.000110873	0.00287996	1.13798	USP4
OTUB1	0.242363	6.73278	3.91468	0.000451831	0.00764182	-0.189398	OTUB1
SH3GLB1	0.242411	8.77191	2.92143	0.00638294	0.0483995	-2.64989	SH3GLB1
SHFL	0.242509	2.89878	3.18525	0.00324578	0.0306368	-2.02911	SHFL
SHOC2	0.242876	7.38172	4.18625	0.000210909	0.00456403	0.529241	SHOC2
GABARAPL2	0.243022	8.75202	3.7357	0.000741362	0.0107875	-0.654562	GABARAPL2
IFNGR2	0.243077	6.03114	3.03677	0.00476295	0.0394812	-2.382	IFNGR2
LCE1F	0.243235	3.1539	3.00762	0.00513096	0.0416349	-2.45023	LCE1F
HEXB	0.24339	6.96741	2.99148	0.00534618	0.0427196	-2.48787	HEXB
MAP3K20	0.243651	7.75957	3.01491	0.00503649	0.0411339	-2.4332	MAP3K20
TRANK1	0.243717	2.64749	3.19166	0.00319193	0.0303701	-2.01368	TRANK1
EVI5	0.244177	6.02649	2.90561	0.0066419	0.0497035	-2.68617	EVI5
SLC16A5	0.24466	4.27233	3.12013	0.00384366	0.0344997	-2.18494	SLC16A5
ATP6V0E1	0.245345	8.66916	3.64915	0.000939742	0.0127862	-0.876668	ATP6V0E1
TMEM160	0.246685	4.2129	3.07182	0.00435346	0.0372832	-2.29947	TMEM160
DUSP7	0.247227	4.80548	2.93468	0.00617328	0.0472715	-2.6194	DUSP7
SBNO2	0.247873	2.98463	3.52252	0.00132542	0.0162093	-1.19794	SBNO2
ACBD3	0.248001	6.27403	3.76622	0.000681638	0.0101696	-0.575784	ACBD3
MVD	0.248578	3.16753	3.24156	0.00280126	0.0276564	-1.89306	MVD
IRF2BPL	0.248629	3.84162	3.02753	0.00487677	0.0401697	-2.40366	IRF2BPL
SLCO4A1-AS1	0.249423	3.11224	3.94198	0.000418742	0.00721163	-0.117809	SLCO4A1-AS1
MEPCE	0.24949	3.06895	3.978	0.000378692	0.00674351	-0.023128	MEPCE
TSPYL1	0.249519	6.93381	3.2931	0.00244597	0.0251921	-1.76754	TSPYL1
SNORA69	0.250391	2.47818	3.91135	0.000456034	0.0076991	-0.198111	SNORA69
LAYN	0.25047	2.67872	3.30959	0.00234175	0.0244658	-1.7272	LAYN
ZNF26	0.251585	3.53999	2.91695	0.00645532	0.0488042	-2.66018	ZNF26
NOVA1	0.252066	3.28602	2.9694	0.00565441	0.0443301	-2.53916	NOVA1
TM9SF3	0.2524	7.46259	4.28992	0.000157239	0.00375819	0.807017	TM9SF3
NELFE	0.255222	5.15516	3.5116	0.0013651	0.0166084	-1.22545	NELFE
DPM2	0.255356	3.15843	2.99699	0.00527169	0.0424482	-2.47502	DPM2
KLC2	0.255682	3.88666	3.1101	0.00394463	0.0350886	-2.2088	KLC2
PELP1	0.255706	3.65357	3.40169	0.00183346	0.0206174	-1.50008	PELP1
TSPAN3	0.255766	6.72521	3.68626	0.000849057	0.0118734	-0.781667	TSPAN3
ATP6AP2	0.256243	6.23496	3.35637	0.00206866	0.0224846	-1.61219	ATP6AP2
AHCYL1	0.256581	5.90433	4.876	2.93147e-05	0.00118123	2.4018	AHCYL1
SERPIND1	0.257368	2.55076	2.96835	0.00566946	0.044363	-2.54159	SERPIND1
ABCG1	0.257486	2.83609	3.27017	0.0025984	0.0262999	-1.82352	ABCG1
CWC25	0.257681	3.71013	3.33804	0.00217178	0.0231543	-1.65733	CWC25
STRN4	0.258355	3.6153	3.72118	0.000771541	0.0110982	-0.691967	STRN4
SLC25A28	0.258736	4.89747	3.10098	0.00403857	0.0354507	-2.23045	SLC25A28
RBM25	0.258833	7.09169	3.43083	0.00169606	0.0194789	-1.42764	RBM25
NAA50	0.259078	7.94196	3.22621	0.00291634	0.0284219	-1.93028	NAA50
KCMF1	0.259305	7.63476	5.17186	1.24647e-05	0.000674967	3.21635	KCMF1
ENOPH1	0.259833	5.6254	3.01721	0.00500695	0.0409636	-2.42781	ENOPH1
COPE	0.25986	4.55183	3.39126	0.00188517	0.021044	-1.52592	COPE
RAB5A	0.26002	8.23756	3.63504	0.000976624	0.0131206	-0.912684	RAB5A
TLE5	0.260299	7.7297	2.94943	0.00594753	0.0460746	-2.58537	TLE5
TPT1	0.26033	10.782	3.59235	0.00109699	0.0142431	-1.02135	TPT1
MCEMP1	0.260397	2.76654	3.16056	0.00346117	0.0321056	-2.08838	MCEMP1
RPL13	0.263668	9.9369	3.26336	0.00264535	0.0266059	-1.84009	RPL13
CCAR1	0.264195	7.79551	3.57367	0.00115406	0.0148122	-1.06872	CCAR1
RAB11B	0.264417	8.3029	3.52939	0.00130107	0.0160413	-1.18065	RAB11B
PRDM5	0.264471	4.11215	3.86423	0.000519827	0.00835712	-0.321258	PRDM5
CLASRP	0.26468	2.89114	5.12071	1.44526e-05	0.000744474	3.07532	CLASRP
SSR2	0.265101	8.11229	3.04846	0.00462242	0.0388283	-2.35452	SSR2
ADAM9	0.265324	7.42654	3.63004	0.000990026	0.0132505	-0.925433	ADAM9
AVL9	0.265997	4.33987	3.82279	0.000583073	0.00908726	-0.429156	AVL9
FKBP8	0.266232	4.23612	2.91313	0.00651752	0.049103	-2.66893	FKBP8
HACE1	0.266621	4.4971	2.95858	0.00581154	0.0452868	-2.56423	HACE1
IST1	0.267519	7.70654	3.43782	0.00166458	0.0192345	-1.41021	IST1
EML2	0.268303	3.17734	3.16722	0.00340177	0.031742	-2.07242	EML2
CACNB3	0.26861	2.9337	3.29654	0.0024239	0.0250328	-1.75915	CACNB3
INPP5F	0.268633	3.98986	2.98357	0.00545474	0.0432936	-2.50627	INPP5F
SNORD12C	0.268796	3.03518	3.14531	0.00360102	0.0331258	-2.12488	SNORD12C
SMNDC1	0.269243	6.52877	2.93505	0.00616758	0.0472605	-2.61855	SMNDC1
ASCC3	0.269348	6.05081	3.12919	0.00375459	0.0340404	-2.16335	ASCC3
SCN1B	0.269732	3.14505	3.36228	0.00203643	0.0221983	-1.59761	SCN1B
ANXA11	0.269886	7.97133	3.79267	0.000633687	0.00964007	-0.507327	ANXA11
HK1	0.269975	6.58268	4.04083	0.000317613	0.00600757	0.142672	HK1
SNX24	0.270095	3.88789	2.94657	0.0059907	0.0462813	-2.59198	SNX24
VPS35	0.271299	7.34151	2.9693	0.00565586	0.0443301	-2.5394	VPS35
KHDRBS1	0.271693	5.8069	3.6976	0.000823098	0.0116374	-0.752582	KHDRBS1
CXCL6	0.2719	2.59768	3.14713	0.00358401	0.0330016	-2.12052	CXCL6
RSBN1	0.272936	4.85947	3.82488	0.000579711	0.00906483	-0.423724	RSBN1
BRMS1	0.27434	3.12258	3.2671	0.00261942	0.026458	-1.83098	BRMS1
TRIM28	0.275298	4.53162	3.47668	0.00149969	0.0177519	-1.31309	TRIM28
PPP1R35	0.275346	4.08156	3.61199	0.00103994	0.0137123	-0.971429	PPP1R35
PRKD2	0.275375	2.98072	4.05678	0.000303708	0.00580276	0.1849	PRKD2
SLC41A2	0.275778	2.96116	3.48058	0.00148407	0.017646	-1.30334	SLC41A2
SEC63	0.276101	7.87504	3.6347	0.000977539	0.0131206	-0.91356	SEC63
IL18RAP	0.276338	2.47431	3.74057	0.000731497	0.0106852	-0.642001	IL18RAP
SF3B2	0.276643	6.62082	3.0785	0.00427935	0.0368493	-2.2837	SF3B2
MASP1	0.276709	3.0755	2.99229	0.00533514	0.042706	-2.48597	MASP1
DYNLT5	0.277106	2.73013	3.03493	0.00478533	0.0395883	-2.3863	DYNLT5
ASXL1	0.277302	4.58316	2.93461	0.00617439	0.0472715	-2.61956	ASXL1
LDLRAP1	0.277406	3.47788	2.91751	0.00644623	0.0487813	-2.65889	LDLRAP1
OXLD1	0.277624	4.36922	3.02898	0.00485873	0.0401165	-2.40026	OXLD1
FBXL12	0.279494	2.98977	3.32832	0.00222846	0.023649	-1.68122	FBXL12
SPTLC1	0.279922	5.18439	4.83922	3.25967e-05	0.00125965	2.30081	SPTLC1
DNAJC1	0.279997	4.99669	3.92838	0.000434923	0.00742365	-0.153503	DNAJC1
DGKA	0.280099	2.77331	4.09887	0.000269833	0.00535634	0.296503	DGKA
YWHAZ	0.280534	8.51177	3.7342	0.000744418	0.0108153	-0.658419	YWHAZ
RPL35	0.280554	10.7074	3.87442	0.000505336	0.00820811	-0.294674	RPL35
RNF40	0.280655	2.82541	4.13108	0.000246432	0.00505397	0.382162	RNF40
UBXN4	0.280927	7.34886	4.23728	0.000182552	0.00411934	0.665772	UBXN4
KBTBD2	0.281002	5.55798	2.91566	0.00647624	0.0488907	-2.66313	KBTBD2
SUN2	0.281364	4.822	2.98232	0.005472	0.0433576	-2.50916	SUN2
CSNK2A2	0.281443	6.11532	3.12313	0.00381399	0.0343579	-2.17781	CSNK2A2
DST	0.28169	9.43246	3.61237	0.00103885	0.0137123	-0.97045	DST
MEF2D	0.282617	6.84186	2.98927	0.00537623	0.0428508	-2.493	MEF2D
DCAF12	0.283462	5.53964	4.10332	0.000266473	0.00532889	0.308335	DCAF12
DONSON	0.28368	3.66171	3.48499	0.00146656	0.0175475	-1.29227	DONSON
DIP2B	0.284189	5.0973	3.7525	0.000707883	0.01047	-0.611226	DIP2B
GOLGA5	0.284278	6.27738	3.6396	0.000964566	0.0129927	-0.901063	GOLGA5
CANT1	0.284324	3.63946	3.75899	0.000695333	0.0103412	-0.594447	CANT1
TCTA	0.284505	5.14841	3.0064	0.00514685	0.0417004	-2.45307	TCTA
FPR2	0.285034	2.6442	3.32731	0.00223446	0.0236993	-1.68372	FPR2
CHSY1	0.285652	3.68693	3.33789	0.00217264	0.0231543	-1.6577	CHSY1
SNX4	0.285778	4.19873	3.38328	0.0019257	0.0212991	-1.54569	SNX4
USP3	0.285872	6.06256	3.75479	0.000703426	0.0104307	-0.605302	USP3
TMEM222	0.285966	3.26828	4.1795	0.000214967	0.00460665	0.511227	TMEM222
NCL	0.286046	9.29459	4.02966	0.00032771	0.00614568	0.11316	NCL
SMARCB1	0.28622	5.85165	2.91781	0.00644138	0.0487642	-2.65821	SMARCB1
PITPNM1	0.286528	3.02113	3.72929	0.000754526	0.0109369	-0.671064	PITPNM1
MARCHF7	0.286843	7.83135	3.7424	0.000727828	0.0106564	-0.637286	MARCHF7
ADGRG3	0.287292	2.53744	3.66387	0.000902701	0.0124166	-0.839031	ADGRG3
LZTR1	0.287839	3.0663	3.10711	0.00397525	0.035228	-2.21592	LZTR1
ZZZ3	0.287839	5.5882	3.31098	0.00233315	0.0244301	-1.72379	ZZZ3
CMTM3	0.287994	3.6136	2.90929	0.00658075	0.0493635	-2.67773	CMTM3
PSMD5	0.288048	4.08899	3.17039	0.00337383	0.0315619	-2.06481	PSMD5
GNB1	0.288399	7.56299	4.45378	9.86023e-05	0.00266778	1.24919	GNB1
PYCR2	0.288593	4.1417	3.63232	0.000983906	0.0131967	-0.919633	PYCR2
LRRC42	0.288868	3.94239	2.98136	0.00548544	0.0434275	-2.5114	LRRC42
ARID5A	0.288869	2.89838	3.95283	0.000406264	0.00705463	-0.0893246	ARID5A
MTF1	0.289337	5.54621	3.65152	0.00093368	0.012744	-0.870611	MTF1
ABHD17B	0.290017	3.27594	3.35385	0.00208254	0.0225621	-1.61839	ABHD17B
GTPBP4	0.290576	5.92919	3.26246	0.00265164	0.0266311	-1.84229	GTPBP4
ATF6	0.291186	6.88673	3.26419	0.00263962	0.0265908	-1.83808	ATF6
SLC25A6	0.292046	8.79397	3.30742	0.00235519	0.0245389	-1.7325	SLC25A6
SNX11	0.292117	2.9005	3.89229	0.000480864	0.00794716	-0.247989	SNX11
UBAP2L	0.292996	7.66043	4.12385	0.000251508	0.00513809	0.362908	UBAP2L
CHD4	0.293037	7.05171	4.29912	0.000153185	0.00370353	0.831747	CHD4
CNOT11	0.29306	6.27095	4.32177	0.000143637	0.00349963	0.892677	CNOT11
HAUS1	0.293348	3.13735	2.97534	0.00556987	0.04393	-2.52538	HAUS1
ANKLE2	0.293704	5.8969	3.62249	0.00101061	0.0134212	-0.944679	ANKLE2
GSK3A	0.294106	6.00163	3.83405	0.000565186	0.00890416	-0.399885	GSK3A
DLG5	0.294279	3.56458	3.01279	0.00506375	0.0413028	-2.43815	DLG5
WDR77	0.294432	6.21245	3.12923	0.00375426	0.0340404	-2.16327	WDR77
SNRPA	0.295008	5.21835	2.91263	0.00652586	0.049113	-2.67009	SNRPA
TRIM27	0.295041	4.02835	3.75548	0.000702104	0.0104254	-0.603537	TRIM27
ZNF343	0.295432	3.42552	3.35453	0.00207878	0.022558	-1.61672	ZNF343
SAMD4B	0.295633	4.9002	3.02078	0.00496164	0.0406811	-2.41948	SAMD4B
MMP14	0.296275	3.15762	3.27577	0.00256031	0.0260282	-1.80985	MMP14
GOLIM4	0.296346	7.81068	3.47826	0.00149336	0.0177118	-1.30915	GOLIM4
MEAF6	0.296454	5.18492	3.01575	0.00502566	0.041081	-2.43123	MEAF6
UBE2Z	0.296803	7.0519	3.30815	0.00235067	0.0245359	-1.73072	UBE2Z
ILF3	0.297701	6.13381	4.81089	3.53702e-05	0.00133136	2.22312	ILF3
PLEKHO2	0.297726	3.01672	2.93934	0.00610106	0.0469607	-2.60865	PLEKHO2
ANKRD28	0.297843	5.26592	3.43374	0.0016829	0.0193512	-1.42039	ANKRD28
UHRF1BP1L	0.298127	5.52684	3.52593	0.00131328	0.0161446	-1.18936	UHRF1BP1L
PABIR2	0.299378	4.01962	3.06019	0.00448552	0.038137	-2.32692	PABIR2
ARMCX2	0.299571	3.85309	3.60481	0.00106045	0.0138972	-0.989687	ARMCX2
STAM2	0.300183	6.26568	4.40221	0.000114239	0.00295111	1.10963	STAM2
TXNDC9	0.300429	5.96669	2.91463	0.00649302	0.0489586	-2.66549	TXNDC9
SNW1	0.300441	7.06268	3.83588	0.000562318	0.00888124	-0.395105	SNW1
TCEA1	0.300966	6.99737	3.52291	0.00132402	0.0162093	-1.19696	TCEA1
UBE2Q2	0.301262	6.36282	3.6228	0.00100977	0.0134212	-0.943899	UBE2Q2
GMDS	0.302271	3.16775	3.86306	0.000521522	0.00837722	-0.324318	GMDS
USP47	0.302682	7.66823	3.00021	0.00522866	0.0421985	-2.46751	USP47
CMPK1	0.302709	6.81964	3.44277	0.00164263	0.0190626	-1.39786	CMPK1
CCDC25	0.302759	5.30199	3.58674	0.00111383	0.0143769	-1.03558	CCDC25
RAPGEF6	0.303443	4.89318	3.54322	0.00125329	0.0156313	-1.14574	RAPGEF6
STXBP1	0.303894	6.03741	3.87021	0.000511272	0.00827241	-0.305655	STXBP1
DDX31	0.303943	3.28361	5.71916	2.55917e-06	0.000265169	4.72633	DDX31
EFEMP2	0.304431	5.68887	3.78045	0.000655417	0.00987209	-0.538975	EFEMP2
KIF3B	0.304529	4.14207	3.14177	0.00363423	0.0333662	-2.13334	KIF3B
MDC1	0.30456	3.81489	3.08926	0.00416247	0.0362233	-2.25824	MDC1
EMD	0.305355	6.15256	3.11493	0.00389565	0.0348172	-2.19731	EMD
CERS2	0.305394	7.07563	3.85175	0.000538141	0.00858708	-0.353804	CERS2
FBXO21	0.305972	5.74476	3.17363	0.00334553	0.0313413	-2.05704	FBXO21
CTBP2	0.306443	4.43649	3.12082	0.00383682	0.0344642	-2.1833	CTBP2
TNKS1BP1	0.306558	3.72695	3.79785	0.00062468	0.00955411	-0.493887	TNKS1BP1
IRAK4	0.307487	4.00934	3.72487	0.000763747	0.0110281	-0.68245	IRAK4
BBLN	0.307534	5.01399	3.35166	0.00209471	0.0226	-1.6238	BBLN
RIOK3	0.307542	7.24924	4.15084	0.000233079	0.00486217	0.434787	RIOK3
NAT9	0.308561	3.12582	4.51807	8.20453e-05	0.00231966	1.42358	NAT9
STAT5B	0.308732	5.16477	3.43578	0.00167372	0.0192928	-1.4153	STAT5B
GDI1	0.308966	7.28325	3.53087	0.00129586	0.016014	-1.1769	GDI1
NUS1	0.309501	6.09815	2.9853	0.00543074	0.0431394	-2.50223	NUS1
SCMH1	0.309517	6.64395	4.73249	4.4332e-05	0.00154531	2.00833	SCMH1
MED29	0.310566	4.52615	4.77113	3.96646e-05	0.00143569	2.11412	MED29
TANK	0.312539	4.67882	2.90969	0.00657417	0.0493337	-2.67682	TANK
DICER1	0.312632	7.28546	3.84896	0.000542316	0.0086231	-0.361069	DICER1
CD47	0.31281	6.99798	3.17854	0.00330299	0.0310779	-2.04524	CD47
BAZ2A	0.312823	5.037	3.06618	0.00441702	0.0376735	-2.31279	BAZ2A
RNF169	0.313912	5.17341	3.12587	0.00378705	0.0342195	-2.17128	RNF169
CUL4B	0.314071	5.95113	4.24997	0.000176109	0.00403668	0.699765	CUL4B
UGGT2	0.314861	4.93884	3.90321	0.000466491	0.00781269	-0.219443	UGGT2
RPGRIP1L	0.315036	2.91989	3.58834	0.00110899	0.014334	-1.03151	RPGRIP1L
ASAP3	0.315089	3.4031	3.80047	0.000620178	0.00950066	-0.487096	ASAP3
KCNJ15	0.315109	2.45586	3.12518	0.0037938	0.0342313	-2.17292	KCNJ15
C1RL	0.317824	3.23153	3.27616	0.00255769	0.026023	-1.8089	C1RL
STARD3NL	0.318331	4.97406	3.04594	0.00465245	0.0389383	-2.36046	STARD3NL
MLLT6	0.31857	4.96788	2.93732	0.00613224	0.0470471	-2.61331	MLLT6
TRAF7	0.320116	3.93377	3.96357	0.000394265	0.00694208	-0.0610901	TRAF7
SELENOF	0.320933	7.32086	3.93824	0.000423127	0.00725394	-0.127618	SELENOF
MTMR12	0.320964	5.71983	3.61991	0.00101776	0.0134781	-0.951267	MTMR12
SH3GL1	0.320995	3.32243	4.54077	7.68825e-05	0.0022169	1.48527	SH3GL1
PGAP6	0.321229	4.13351	3.2178	0.00298119	0.0289194	-1.9506	PGAP6
KDSR	0.321847	5.64334	3.22827	0.00290061	0.0283755	-1.92528	KDSR
NMT1	0.322459	7.07905	3.24974	0.00274174	0.0272411	-1.8732	NMT1
KPNA1	0.322836	6.84642	3.36612	0.00201574	0.0220492	-1.58813	KPNA1
ST3GAL3	0.323329	3.92143	3.01778	0.00499972	0.0409399	-2.42649	ST3GAL3
MED8	0.323671	3.84418	3.30296	0.00238309	0.0247275	-1.74341	MED8
PITPNB	0.323676	8.04791	2.94736	0.00597869	0.0462317	-2.59014	PITPNB
FAM120AOS	0.32369	6.36391	4.00733	0.000348866	0.0063935	0.054181	FAM120AOS
LIG3	0.3239	3.60478	3.01176	0.00507703	0.0413218	-2.44055	LIG3
DRAP1	0.325172	5.10768	3.20048	0.00311932	0.0298297	-1.99243	DRAP1
TLE3	0.325301	2.96911	3.50247	0.00139911	0.0169088	-1.2484	TLE3
AP2M1	0.325467	8.20571	4.22634	0.000188297	0.00420225	0.636469	AP2M1
FAM114A2	0.325475	4.29077	3.29176	0.00245464	0.0252397	-1.77082	FAM114A2
MTR	0.326035	6.7239	2.97502	0.00557436	0.043947	-2.52612	MTR
MT1B	0.32639	3.80236	3.11543	0.00389066	0.0348055	-2.19613	MT1B
ABHD17A	0.327252	3.84476	3.7982	0.000624077	0.00955263	-0.49298	ABHD17A
FAM168B	0.327271	6.99689	3.9837	0.000372705	0.00665575	-0.0081125	FAM168B
FAM86FP	0.327641	3.00684	3.79504	0.00062954	0.00959731	-0.501163	FAM86FP
OXSR1	0.327676	5.58789	3.20955	0.00304625	0.0293692	-1.97054	OXSR1
HMGN4	0.328175	4.99541	3.28804	0.00247886	0.0254471	-1.77991	HMGN4
KATNIP	0.328355	3.54942	4.3652	0.000126945	0.0032017	1.00969	KATNIP
EIF3B	0.328662	5.82909	4.36722	0.000126216	0.00319059	1.01515	EIF3B
BET1L	0.328946	4.48429	3.90078	0.00046965	0.00784283	-0.225791	BET1L
CDK2AP2	0.329617	4.22585	4.08633	0.000279514	0.00550792	0.26323	CDK2AP2
BAG2	0.331053	5.40555	3.30265	0.00238506	0.0247275	-1.74418	BAG2
CCNH	0.331255	6.00074	3.74693	0.000718817	0.0105639	-0.625602	CCNH
EEA1	0.331389	6.79975	3.54657	0.00124199	0.015548	-1.13728	EEA1
GDAP2	0.331947	5.7178	4.90536	2.69331e-05	0.00111139	2.48245	GDAP2
IFNGR1	0.33528	8.00048	3.26563	0.00262961	0.0265324	-1.83457	IFNGR1
SMAD2	0.335435	6.33537	4.67251	5.26799e-05	0.00170277	1.84433	SMAD2
STX5	0.33552	3.76741	3.5887	0.00110793	0.0143302	-1.03062	STX5
CEP170	0.335857	6.09968	3.57505	0.00114974	0.0147797	-1.06522	CEP170
ACVR1B	0.335889	3.32495	4.06366	0.000297897	0.00572655	0.203124	ACVR1B
FARP2	0.336021	4.12309	3.14319	0.00362082	0.0332917	-2.12994	FARP2
PAK2	0.336158	6.91825	3.4108	0.00178939	0.0202547	-1.47746	PAK2
NAB1	0.336589	4.9576	3.24138	0.0028026	0.0276564	-1.8935	NAB1
THAP12	0.337136	5.60533	3.00366	0.005183	0.0419202	-2.45948	THAP12
ABCC4	0.338158	3.16336	3.574	0.00115302	0.0148117	-1.06788	ABCC4
R3HDM4	0.339176	3.1289	3.67806	0.000868337	0.0120822	-0.802695	R3HDM4
SLC36A4	0.339806	3.91651	3.26219	0.00265351	0.0266311	-1.84294	SLC36A4
TMED2	0.340084	9.33719	4.43933	0.000102757	0.00274474	1.21005	TMED2
PPP1R2	0.340488	5.68144	4.72512	4.52833e-05	0.00156976	1.98815	PPP1R2
SMARCC1	0.3408	6.14179	3.50034	0.00140716	0.0169886	-1.25375	SMARCC1
TBL1X	0.340895	3.06562	3.2915	0.00245636	0.0252436	-1.77147	TBL1X
GLIS3	0.341173	3.26387	3.04619	0.00464945	0.038934	-2.35987	GLIS3
COPG1	0.341345	7.10575	2.9738	0.00559162	0.0440026	-2.52895	COPG1
NELFCD	0.3417	5.30499	3.535	0.00128148	0.0159198	-1.1665	NELFCD
GNAI3	0.34174	6.174	3.61036	0.00104456	0.0137462	-0.975573	GNAI3
MT1HL1	0.341906	3.11183	3.21737	0.00298461	0.0289228	-1.95166	MT1HL1
FTH1	0.342519	8.83215	3.2192	0.0029703	0.0288434	-1.94722	FTH1
DDX24	0.342578	7.96189	3.4777	0.00149559	0.0177159	-1.31054	DDX24
ZNF609	0.34283	5.04537	4.1699	0.000220876	0.00469071	0.4856	ZNF609
ZDHHC13	0.34283	4.51502	3.01741	0.00500449	0.0409612	-2.42736	ZDHHC13
SWAP70	0.343829	6.26785	4.2442	0.000179011	0.00406721	0.684306	SWAP70
HAUS2	0.343983	4.49568	3.05384	0.0045592	0.0385204	-2.34188	HAUS2
JMJD6	0.344394	5.56554	3.04762	0.00463249	0.0388484	-2.35652	JMJD6
PGS1	0.344893	3.53678	3.99253	0.000363614	0.00654922	0.0151572	PGS1
RPF1	0.345809	7.3519	3.18667	0.00323378	0.0305829	-2.0257	RPF1
PPP2R1B	0.34583	5.20729	3.1557	0.00350515	0.0324492	-2.10002	PPP2R1B
FKBP1A	0.346163	7.705	3.03846	0.00474232	0.0393621	-2.37802	FKBP1A
CACNB1	0.346677	3.17644	3.88554	0.000489964	0.00806038	-0.265624	CACNB1
POLR1F	0.347151	5.47504	4.44174	0.000102052	0.00273367	1.21658	POLR1F
UBE2G2	0.347609	4.91548	4.92663	2.53287e-05	0.00106618	2.54092	UBE2G2
WDR45	0.347882	6.39566	3.49326	0.00143427	0.0172827	-1.27153	WDR45
EIF2B4	0.348291	5.01227	4.33468	0.000138463	0.00340436	0.927418	EIF2B4
NMRAL1	0.348462	3.6182	3.31512	0.00230771	0.0241906	-1.71363	NMRAL1
PDIA5	0.348557	3.30931	3.47246	0.00151683	0.0179113	-1.32368	PDIA5
BRD2	0.348603	6.65758	4.3191	0.000144732	0.00352175	0.885488	BRD2
CCN5	0.348919	4.13234	3.76652	0.00068107	0.0101691	-0.575003	CCN5
CLTB	0.349927	7.6893	3.54836	0.00123598	0.0155078	-1.13276	CLTB
RELA	0.350347	5.27141	4.05364	0.000306396	0.00583553	0.176587	RELA
RNF145	0.350714	4.22986	3.08849	0.00417073	0.0362617	-2.26006	RNF145
SRSF11	0.351006	7.54739	4.432	0.000104931	0.00278688	1.1902	SRSF11
GALNT2	0.351173	3.99081	4.14708	0.000235569	0.00488708	0.424749	GALNT2
HTR2B	0.351199	3.13464	3.80601	0.000610763	0.00940225	-0.472731	HTR2B
GNA15	0.352298	2.77333	3.67739	0.000869926	0.0120892	-0.804406	GNA15
NOL8	0.353225	5.60699	4.25142	0.000175384	0.00403339	0.703671	NOL8
HNRNPA1	0.353982	8.12042	3.11952	0.00384974	0.0345213	-2.18639	HNRNPA1
TBC1D15	0.354128	6.63876	3.41271	0.00178027	0.0201635	-1.47271	TBC1D15
IPO4	0.354253	3.24616	3.40604	0.00181226	0.0204137	-1.48927	IPO4
KDM5B	0.354847	5.01147	3.55558	0.00121207	0.0152892	-1.11452	KDM5B
H3-3B	0.35494	7.30932	3.40748	0.0018053	0.0203858	-1.48569	H3-3B
PXK	0.356025	5.62678	3.38918	0.00189568	0.0210789	-1.53109	PXK
SRPK1	0.356129	5.01027	4.34461	0.000134604	0.00333118	0.954195	SRPK1
ALDH18A1	0.356529	3.23573	3.20132	0.00311248	0.0298096	-1.99041	ALDH18A1
SERPINB8	0.357227	3.20066	3.18523	0.00324596	0.0306368	-2.02917	SERPINB8
ATP6V1B2	0.357324	7.10314	4.25201	0.000175093	0.00403339	0.705241	ATP6V1B2
SP100	0.35799	5.22022	3.08088	0.00425319	0.0367222	-2.27806	SP100
OTUD5	0.358137	4.2591	5.13323	1.39386e-05	0.000730151	3.10983	OTUD5
HMBOX1	0.358275	5.39638	3.4909	0.00144339	0.0173705	-1.27744	HMBOX1
PTK2B	0.358452	3.1856	4.41396	0.000110473	0.00287352	1.1414	PTK2B
GID8	0.358502	5.79546	3.12259	0.00381927	0.0343718	-2.17908	GID8
HDGF	0.358564	5.77345	3.56407	0.00118451	0.0150136	-1.09304	HDGF
METTL22	0.359363	4.18018	3.34133	0.00215295	0.0230291	-1.64925	METTL22
SMURF2	0.360171	5.16871	3.59972	0.00107523	0.0140567	-1.00262	SMURF2
PRMT5	0.360538	5.74339	3.74795	0.000716796	0.0105582	-0.622962	PRMT5
TINF2	0.361184	5.43062	3.25143	0.0027296	0.0271349	-1.8691	TINF2
AP3S1	0.361497	5.67863	4.5727	7.01602e-05	0.00209348	1.57213	AP3S1
UBQLN4	0.36199	4.88926	3.33476	0.00219076	0.0233035	-1.6654	UBQLN4
EIF4G3	0.362012	6.92347	4.38984	0.00011834	0.00303594	1.0762	EIF4G3
STAU1	0.36205	7.84216	5.00773	2.00379e-05	0.000912741	2.76403	STAU1
TRPC4AP	0.362169	6.20963	4.62613	6.01883e-05	0.00186376	1.71773	TRPC4AP
TBC1D22B	0.362343	3.53322	3.11388	0.00390633	0.034863	-2.19982	TBC1D22B
ST6GALNAC6	0.362382	4.09145	4.79471	3.70589e-05	0.00136177	2.17875	ST6GALNAC6
UBE2D3	0.363451	10.7921	6.36624	3.99172e-07	8.45795e-05	6.49835	UBE2D3
TWSG1	0.364197	3.69082	3.60557	0.00105826	0.013878	-0.987749	TWSG1
VPS54	0.364459	5.26071	5.06289	1.70841e-05	0.000819542	2.91595	VPS54
ECE1	0.364749	6.52472	2.94606	0.00599841	0.0462839	-2.59315	ECE1
ZNF22	0.364815	4.84131	4.24473	0.000178741	0.00406597	0.685734	ZNF22
CNOT6L	0.365275	5.87521	3.22545	0.0029221	0.0284633	-1.9321	CNOT6L
AGPAT5	0.365895	3.20253	3.47023	0.00152594	0.0179854	-1.32925	AGPAT5
TRMT6	0.366196	3.92068	3.18949	0.00321004	0.0304867	-2.0189	TRMT6
FBXO7	0.366242	6.67778	5.1472	1.33867e-05	0.000709117	3.14834	FBXO7
HHEX	0.366681	3.34162	3.4094	0.00179608	0.0203183	-1.48093	HHEX
VPS37A	0.36669	7.49688	5.10191	1.52605e-05	0.000769469	3.0235	VPS37A
SAMD8	0.366717	4.41894	3.80448	0.00061334	0.0094299	-0.476685	SAMD8
PKNOX1	0.367456	3.79528	3.23355	0.00286074	0.0281111	-1.91249	PKNOX1
SEH1L	0.367479	4.40473	2.94055	0.00608253	0.0468503	-2.60587	SEH1L
AUP1	0.369156	6.36765	3.69728	0.000823824	0.0116374	-0.753408	AUP1
WDR46	0.369225	3.76395	3.07487	0.00431946	0.0370761	-2.29227	WDR46
H3-5	0.369235	3.79662	2.93177	0.00621879	0.0474601	-2.62611	H3-5
RAB20	0.369298	4.36137	3.14123	0.00363935	0.0333678	-2.13464	RAB20
PDCD11	0.369377	3.28429	3.54524	0.00124649	0.0155675	-1.14066	PDCD11
NOB1	0.370722	4.03239	3.52948	0.00130073	0.0160413	-1.1804	NOB1
TEAD3	0.371452	4.51384	3.31038	0.00233685	0.0244501	-1.72526	TEAD3
PTPN12	0.37219	7.4787	3.82424	0.000580736	0.00906583	-0.425383	PTPN12
VTRNA1-1	0.372427	3.02433	3.08386	0.00422071	0.0365278	-2.27101	VTRNA1-1
UIMC1	0.372625	3.98494	3.72386	0.000765879	0.011042	-0.685063	UIMC1
RUNX1	0.372996	3.96097	2.96867	0.00566486	0.0443454	-2.54085	RUNX1
TSHZ2	0.373022	3.35613	3.69887	0.00082022	0.0116124	-0.7493	TSHZ2
TMEM54	0.374164	3.75617	3.56404	0.0011846	0.0150136	-1.09311	TMEM54
CYRIB	0.374224	5.38684	3.28091	0.00252591	0.0257662	-1.79732	CYRIB
BTG3	0.374348	3.34116	3.02651	0.0048895	0.0402471	-2.40605	BTG3
LPCAT1	0.374842	3.88108	3.97614	0.00038066	0.00676578	-0.0280111	LPCAT1
IRF2	0.375302	6.76382	3.02426	0.00491772	0.0403913	-2.41133	IRF2
FAM50A	0.375352	5.89811	3.1365	0.00368423	0.0335801	-2.14593	FAM50A
ARHGEF12	0.375699	8.37019	5.3412	7.63487e-06	0.000479323	3.68367	ARHGEF12
NSMF	0.375726	3.09592	4.41448	0.000110309	0.00287322	1.14281	NSMF
SLC30A7	0.375915	4.57539	3.48628	0.00146147	0.0175098	-1.28904	SLC30A7
SFPQ	0.376211	8.126	3.21738	0.00298447	0.0289228	-1.95162	SFPQ
GFUS	0.376421	4.2314	3.07149	0.00435719	0.0372915	-2.30026	GFUS
MT1IP	0.376976	4.67358	3.63052	0.000988741	0.0132427	-0.924218	MT1IP
GABPB1	0.3771	3.94612	2.99332	0.00532112	0.0426821	-2.48356	GABPB1
TNIP1	0.378065	5.39594	3.10803	0.00396578	0.0351937	-2.21372	TNIP1
CFL1	0.37895	7.8982	2.93879	0.00610956	0.0469793	-2.60992	CFL1
PRAF2	0.379429	3.68313	3.69017	0.000840013	0.011797	-0.771638	PRAF2
POLD4	0.379538	6.08163	3.37402	0.00197378	0.0217035	-1.56859	POLD4
NUP98	0.379616	6.53402	4.09975	0.000269163	0.0053543	0.29885	NUP98
FERMT2	0.37987	8.09559	3.17742	0.00331264	0.0311105	-2.04793	FERMT2
DNAJC2	0.379985	6.0088	4.53956	7.71494e-05	0.00222119	1.48198	DNAJC2
AKT1	0.380071	4.50451	3.65286	0.000930282	0.0127125	-0.8672	AKT1
WWTR1	0.380076	7.35697	3.32455	0.00225083	0.0238168	-1.69049	WWTR1
RARA	0.380495	3.7788	4.36227	0.000128006	0.0032143	1.0018	RARA
NOP14	0.380505	4.63065	4.00215	0.00035396	0.0064555	0.0405161	NOP14
AKAP13	0.380645	8.60778	4.24089	0.000180696	0.00409635	0.675439	AKAP13
RCAN2	0.381324	8.71795	4.43472	0.000104118	0.00276934	1.19757	RCAN2
ATP9A	0.381532	4.59421	3.54298	0.00125411	0.0156313	-1.14635	ATP9A
WBP2	0.381629	7.48267	3.54863	0.00123507	0.0155067	-1.13207	WBP2
SRM	0.381986	6.18989	4.33277	0.000139217	0.00341173	0.922275	SRM
SNORD44	0.382302	3.31982	3.3525	0.00209003	0.0225997	-1.62173	SNORD44
KCTD2	0.382799	5.16079	3.14809	0.0035751	0.0329356	-2.11823	KCTD2
YEATS2	0.38299	5.03022	3.63473	0.000977452	0.0131206	-0.913477	YEATS2
P4HB	0.383499	7.91162	3.17009	0.00337644	0.0315665	-2.06552	P4HB
ERBIN	0.383676	7.25272	4.01995	0.000336752	0.0062532	0.0874969	ERBIN
MAPK3	0.384007	6.92085	4.85811	3.08673e-05	0.00121657	2.35268	MAPK3
BCL7B	0.384511	6.50355	3.67145	0.000884183	0.0122064	-0.819627	BCL7B
FAM114A1	0.384902	5.32398	3.04999	0.00460443	0.0387117	-2.35094	FAM114A1
SETD5	0.385992	7.9388	3.88811	0.000486484	0.00802635	-0.25892	SETD5
NECTIN2	0.385994	3.98105	4.83825	3.26872e-05	0.00126056	2.29817	NECTIN2
TTF2	0.386088	3.37412	3.36742	0.00200879	0.0219987	-1.58492	TTF2
CYB5R3	0.386523	9.24015	3.65609	0.000922112	0.0126283	-0.858945	CYB5R3
RHBDD2	0.386637	6.37858	3.27447	0.00256909	0.0260759	-1.81302	RHBDD2
MCTP1	0.387053	4.22332	3.11966	0.00384839	0.0345213	-2.18607	MCTP1
SELENON	0.387187	5.94161	2.95954	0.00579734	0.0451948	-2.56199	SELENON
RHOQ	0.38732	9.25834	4.16562	0.000223563	0.00472604	0.474174	RHOQ
PUS3	0.387994	3.41669	3.05737	0.00451808	0.0383019	-2.33356	PUS3
ITGB5	0.387995	5.14563	3.75186	0.000709124	0.0104801	-0.612869	ITGB5
CDC14B	0.38823	5.03711	4.15726	0.000228897	0.00479083	0.451894	CDC14B
NBR1	0.388993	7.31713	4.16372	0.000224765	0.0047306	0.469106	NBR1
CTPS1	0.389427	3.33856	2.99935	0.00524017	0.0422665	-2.46953	CTPS1
XPO5	0.389811	4.89705	4.12053	0.000253873	0.00517012	0.35407	XPO5
PARD3	0.389864	6.19351	3.95756	0.000400935	0.00700077	-0.0768901	PARD3
C11orf58	0.390294	9.31791	3.0571	0.00452116	0.0383019	-2.33419	C11orf58
OAT	0.391147	5.57305	2.94716	0.00598183	0.0462317	-2.59062	OAT
RAB35	0.39199	3.95481	4.41775	0.000109285	0.00285048	1.15166	RAB35
UBA1	0.394432	6.89497	4.98619	2.13251e-05	0.000950749	2.70474	UBA1
ZNF436	0.396347	4.56075	3.07653	0.00430114	0.0369694	-2.28836	ZNF436
GSTO1	0.396566	7.98552	3.34009	0.00216004	0.0230918	-1.6523	GSTO1
NOC2L	0.396937	3.15532	3.59787	0.00108067	0.0141032	-1.00733	NOC2L
ATP11C	0.397474	3.64034	4.2855	0.000159224	0.00380082	0.795143	ATP11C
RAMP1	0.398347	4.66259	2.95311	0.00589248	0.0458039	-2.57687	RAMP1
ADIPOR2	0.398369	6.37769	4.66894	5.32234e-05	0.00170277	1.83458	ADIPOR2
F2RL1	0.398696	3.44429	2.92266	0.00636308	0.0482877	-2.64705	F2RL1
BASP1	0.399545	3.67067	3.26567	0.0026293	0.0265324	-1.83446	BASP1
SNORD83B	0.399711	2.83376	3.00015	0.0052295	0.0421985	-2.46766	SNORD83B
CTSB	0.400497	9.15086	3.43882	0.00166011	0.0192181	-1.40771	CTSB
CCNI	0.400849	9.82325	5.65513	3.07909e-06	0.000284634	4.54988	CCNI
CXCR1	0.401098	2.60861	3.20542	0.00307934	0.0295975	-1.98052	CXCR1
LSM2	0.402858	5.8421	3.68262	0.000857557	0.0119614	-0.790997	LSM2
RRAGC	0.403027	5.72917	2.99061	0.00535799	0.0427416	-2.48989	RRAGC
ARF4	0.403112	7.55203	3.2448	0.00277758	0.027467	-1.88521	ARF4
LIMK2	0.403685	3.0583	4.16477	0.000224099	0.00472714	0.471909	LIMK2
RRBP1	0.403712	4.64368	4.27703	0.000163099	0.00386883	0.772385	RRBP1
SH3GLB2	0.404357	4.28525	4.63836	5.81111e-05	0.0018024	1.7511	SH3GLB2
RPS19BP1	0.405548	5.65218	3.62164	0.00101297	0.0134336	-0.946859	RPS19BP1
PCDH17	0.405943	3.41751	3.23191	0.00287307	0.0281895	-1.91646	PCDH17
SNORD54	0.406374	3.70875	3.66624	0.000896882	0.0123636	-0.832977	SNORD54
RHOG	0.406467	6.36703	4.74426	4.28554e-05	0.00150497	2.04054	RHOG
ETS1	0.40674	6.62742	2.90835	0.00659638	0.0494445	-2.6799	ETS1
SNORD96A	0.40744	2.96332	3.59665	0.00108424	0.0141303	-1.01042	SNORD96A
FHL3	0.408041	3.77026	2.96887	0.00566191	0.0443407	-2.54037	FHL3
CBFB	0.408398	5.41205	4.11796	0.000255715	0.00519641	0.347244	CBFB
EEF1A1	0.409778	11.3019	6.07442	9.20029e-07	0.000139919	5.70224	EEF1A1
NFE2L2	0.410147	7.95962	3.94132	0.000419515	0.00721827	-0.119547	NFE2L2
RNF24	0.410625	4.43705	4.10226	0.000267271	0.00533919	0.305511	RNF24
ADGRE2	0.410682	3.00433	3.19687	0.00314884	0.0300358	-2.00113	ADGRE2
ARHGDIA	0.411289	5.68266	3.79128	0.000636124	0.00965087	-0.51093	ARHGDIA
TIGD7	0.411405	3.77649	3.15876	0.00347747	0.0322409	-2.09271	TIGD7
DDB1	0.411785	6.20239	4.22967	0.00018653	0.00418235	0.645382	DDB1
UBE2Q1	0.412005	6.1896	4.42551	0.000106892	0.00281433	1.17265	UBE2Q1
PLXNB2	0.413518	4.99216	4.22022	0.000191587	0.00426558	0.620085	PLXNB2
SEC24A	0.413681	5.7173	3.60756	0.00105254	0.0138401	-0.982687	SEC24A
ZFAS1	0.413749	6.05046	3.16568	0.00341545	0.0318382	-2.07612	ZFAS1
LMBR1L	0.41559	5.01251	3.50564	0.00138719	0.0168121	-1.24042	LMBR1L
ANP32B	0.416954	8.08388	3.5681	0.00117161	0.0148984	-1.08282	ANP32B
MBD2	0.41705	6.84833	4.07775	0.000286343	0.00558412	0.240453	MBD2
MBD1	0.417333	4.9274	4.05692	0.000303591	0.00580276	0.185263	MBD1
AGFG1	0.417433	7.71242	4.5628	7.21801e-05	0.00212683	1.54519	AGFG1
LYAR	0.418881	3.43678	2.98617	0.00541873	0.0430621	-2.50021	LYAR
SLC9B2	0.419794	3.79151	3.30613	0.00236326	0.0245816	-1.73567	SLC9B2
VAMP7	0.42013	6.61684	4.17743	0.000216228	0.00462315	0.5057	VAMP7
NR1H2	0.420261	3.75766	3.18679	0.00323274	0.0305829	-2.0254	NR1H2
DDX27	0.42134	4.9082	3.30011	0.00240111	0.0248382	-1.75039	DDX27
HM13	0.42146	5.09408	3.75276	0.000707364	0.01047	-0.610538	HM13
MAPK1IP1L	0.421516	8.6721	5.93515	1.37298e-06	0.000190379	5.32039	MAPK1IP1L
LRP10	0.421574	5.67673	3.22958	0.00289065	0.0283178	-1.9221	LRP10
GLI3	0.421963	3.64813	3.81775	0.000591254	0.00916187	-0.442243	GLI3
PFN1	0.422036	8.86097	4.01244	0.000343914	0.00632117	0.0676579	PFN1
MSL1	0.422717	6.57244	3.74114	0.000730359	0.0106768	-0.64054	MSL1
MAD2L2	0.422753	4.55992	4.10062	0.000268502	0.0053468	0.301171	MAD2L2
SNRK	0.423284	5.34541	3.35479	0.00207735	0.022558	-1.61608	SNRK
TEAD4	0.423444	2.91515	3.39804	0.00185141	0.020745	-1.50913	TEAD4
SNORA6	0.423669	3.2031	3.2792	0.0025373	0.02585	-1.80149	SNORA6
RBMS1	0.423747	7.95426	4.51447	8.28944e-05	0.00233317	1.41381	RBMS1
SNORD36B	0.423792	3.0408	3.72793	0.000757358	0.010965	-0.674576	SNORD36B
TCF25	0.424621	6.27928	3.74635	0.00071996	0.0105658	-0.627093	TCF25
SYNM	0.425171	7.80749	5.01864	1.94158e-05	0.000899617	2.79407	SYNM
C8orf33	0.426919	4.72667	4.60395	6.41452e-05	0.00196691	1.65725	C8orf33
ERCC6L2	0.427651	5.35577	3.00555	0.00515804	0.0417648	-2.45505	ERCC6L2
ATN1	0.428107	5.67073	3.8807	0.000496601	0.00812221	-0.278278	ATN1
NIFK	0.428526	6.91218	3.42963	0.00170149	0.0195056	-1.43061	NIFK
CDR2	0.428868	3.70553	3.59601	0.00108613	0.0141355	-1.01205	CDR2
BTAF1	0.429393	6.2747	3.60623	0.00105635	0.0138626	-0.986061	BTAF1
AGO2	0.429588	5.9141	3.40754	0.00180501	0.0203858	-1.48554	AGO2
TFPI	0.429863	6.92095	3.12826	0.00376368	0.0341064	-2.16558	TFPI
RPS2	0.430663	11.717	3.99024	0.000365954	0.00657107	0.00911101	RPS2
ARHGAP21	0.430851	7.07673	3.31913	0.00228337	0.0240022	-1.7038	ARHGAP21
IRX3	0.431204	3.80047	3.72695	0.0007594	0.0109738	-0.677099	IRX3
NOS3	0.431421	3.35709	3.12204	0.0038247	0.0343816	-2.18039	NOS3
SNAP23	0.431774	6.91435	3.65116	0.000934611	0.012744	-0.871544	SNAP23
TLCD3A	0.432299	3.38307	3.06218	0.0044626	0.0379764	-2.32222	TLCD3A
GPR3	0.432901	4.22648	3.56612	0.00117793	0.0149585	-1.08784	GPR3
UBE2J1	0.434173	5.81999	3.26905	0.00260605	0.0263371	-1.82624	UBE2J1
SLC3A2	0.434338	5.59911	4.13013	0.000247093	0.00505937	0.379634	SLC3A2
HDAC7	0.434684	4.27235	4.22959	0.000186573	0.00418235	0.645168	HDAC7
RBBP8	0.43476	3.95959	3.93887	0.00042239	0.00724813	-0.125976	RBBP8
ZNF326	0.436009	5.86592	3.08073	0.00425486	0.0367222	-2.27842	ZNF326
PHF5A	0.437373	3.40316	3.42548	0.00172051	0.0196519	-1.44095	PHF5A
MBNL2	0.43743	8.63302	4.23716	0.000182616	0.00411934	0.665444	MBNL2
YWHAQ	0.437646	8.78068	4.46938	9.43056e-05	0.00258491	1.29145	YWHAQ
QPCT	0.437883	3.43772	3.46685	0.00153984	0.0181228	-1.3377	QPCT
ZYX	0.43836	5.21027	3.2931	0.002446	0.0251921	-1.76755	ZYX
ZNF267	0.438491	3.92551	3.93886	0.000422404	0.00724813	-0.126007	ZNF267
CHD1	0.439862	5.83636	3.28084	0.00252634	0.0257662	-1.79748	CHD1
OTULIN	0.440404	4.35808	4.60244	6.44228e-05	0.00197222	1.65315	OTULIN
RPL3	0.440515	9.16106	3.80955	0.000604811	0.00932585	-0.463535	RPL3
SMC5	0.441111	6.2504	4.1868	0.000210581	0.00456403	0.530711	SMC5
ADGRL4	0.441652	7.70858	3.05143	0.00458741	0.0386911	-2.34754	ADGRL4
LNPK	0.441801	6.40132	3.62602	0.00100093	0.0133585	-0.93568	LNPK
NRSN2	0.441991	4.91256	3.76482	0.000684267	0.0101969	-0.579396	NRSN2
RIC3	0.443327	3.95028	3.07083	0.0043646	0.0373108	-2.30182	RIC3
EFHD2	0.444176	3.51374	3.45849	0.00157484	0.0184347	-1.35862	EFHD2
BMERB1	0.444491	4.71402	4.68996	5.01024e-05	0.00166564	1.89201	BMERB1
SLC43A2	0.444704	3.10388	3.9404	0.000420593	0.00723021	-0.121963	SLC43A2
C15orf39	0.444838	3.98524	5.01282	1.97454e-05	0.000903782	2.77804	C15orf39
IFITM3	0.445052	9.41862	4.45713	9.76658e-05	0.00265004	1.25824	IFITM3
STK3	0.446664	4.82986	6.09443	8.68669e-07	0.000136511	5.75703	STK3
ZCCHC2	0.447026	4.59242	4.33714	0.000137496	0.0033891	0.93406	ZCCHC2
FNDC3B	0.448194	7.26794	3.67097	0.00088535	0.0122136	-0.820862	FNDC3B
ARPC3	0.448478	7.859	3.82783	0.000574997	0.00902105	-0.416054	ARPC3
FBXW5	0.449043	5.61562	5.53176	4.39865e-06	0.000346297	4.20962	FBXW5
HIRA	0.449883	4.11411	3.20816	0.00305738	0.0294464	-1.97391	HIRA
NABP2	0.451335	5.9908	3.92948	0.000433592	0.00741312	-0.150617	NABP2
NUDCD1	0.452122	4.02147	3.19726	0.00314567	0.0300208	-2.0002	NUDCD1
GNB2	0.452657	4.73041	4.69442	4.94643e-05	0.00165684	1.90419	GNB2
NUCB1	0.454996	6.86254	5.25638	9.75967e-06	0.000566357	3.44955	NUCB1
KLHL2	0.455778	4.00115	5.71024	2.62593e-06	0.000268938	4.70176	KLHL2
ALPK1	0.456486	2.98475	3.05288	0.00457044	0.038598	-2.34414	ALPK1
SLA	0.45744	3.18403	2.99479	0.00530129	0.0426319	-2.48015	SLA
KIFAP3	0.457601	7.08543	3.12758	0.00377029	0.0341171	-2.16719	KIFAP3
ZNF841	0.4593	5.32747	3.09632	0.00408742	0.0356855	-2.24151	ZNF841
RAB1B	0.46079	8.40889	3.58919	0.00110645	0.0143209	-1.02937	RAB1B
RTL8B	0.461682	7.41219	5.56994	3.93884e-06	0.000325642	4.31495	RTL8B
[truncated: 522 more rows]
