# Supplementary material for: New insights into the role of mitochondrial metabolic dysregulation and immune infiltration in septic cardiomyopathy by integrated bioinformatics analysis and experimental validation
Source: Cell Mol Biol Lett. 2024 Jan 30;29:21. doi: 10.1186/s11658-024-00536-2 (PMC10826082; doi:10.1186/s11658-024-00536-2)
Supplement: Supplementary file 3 — Additional file 3: Table S2. Genelist of each module in Weighted Correlation Network Analysis (WGCNA) analysis. [file 11658_2024_536_MOESM3_ESM.xls]

## Sheet: Supplementary Table 2
probes	moduleColor	GS.C	p.GS.C	GS.P	p.GS.P	MMmidnightblue	p.MMmidnightblue	MMgreen	p.MMgreen	MMdarkturquoise	p.MMdarkturquoise	MMroyalblue	p.MMroyalblue	MMgrey60	p.MMgrey60	MMcyan	p.MMcyan	MMlightcyan	p.MMlightcyan	MMorange	p.MMorange	MMdarkgrey	p.MMdarkgrey	MMturquoise	p.MMturquoise	MMblack	p.MMblack	MMdarkgreen	p.MMdarkgreen	MMbrown	p.MMbrown	MMlightyellow	p.MMlightyellow	MMpink	p.MMpink	MMmagenta	p.MMmagenta	MMred	p.MMred	MMblue	p.MMblue	MMgreenyellow	p.MMgreenyellow
MYL2	blue	-0.0337819	0.85683	0.0337819	0.85683	0.216443	0.2422	0.0133387	0.943224	-0.33302	0.0671552	-0.437521	0.0138393	-0.321956	0.0773489	-0.284314	0.12111	-0.00793596	0.966203	0.299635	0.101502	-0.205723	0.26688	0.031406	0.866806	0.38056	0.0346866	0.39109	0.0295928	0.443786	0.0123916	0.299866	0.101226	0.162868	0.381351	-0.159517	0.391355	-0.230361	0.212494	0.342057	0.0596334	0.32499	0.0744416
MALAT1	blue	-0.51103	0.00330488	0.51103	0.00330488	-0.17611	0.343293	0.0772593	0.679531	0.322215	0.0770967	0.477117	0.00664831	-0.135276	0.468097	0.147119	0.429659	0.04364	0.815681	0.0801429	0.668236	0.41903	0.0189593	0.405793	0.0235155	-0.448929	0.0113001	-0.676709	2.91755e-05	-0.326933	0.0726252	-0.187886	0.311458	-0.24002	0.193406	-0.305618	0.0945325	-0.0622899	0.73922	-0.600147	0.000358439	-0.392909	0.0287779
ACTC1	blue	0.567392	0.000872389	-0.567392	0.000872389	-0.231024	0.211143	-0.584144	0.00056009	-0.298694	0.102632	-0.535722	0.00189663	0.254892	0.166407	-0.155537	0.40343	0.0266109	0.887001	-0.0182711	0.922285	-0.358893	0.0473979	-0.520218	0.00270091	-0.18696	0.313892	0.160281	0.389061	0.0179688	0.923567	0.294707	0.107528	-0.17522	0.345775	0.301658	0.0991035	0.0792441	0.671749	0.615639	0.000227381	0.303988	0.0963944
TNNC1	blue	0.449721	0.0111393	-0.449721	0.0111393	0.109002	0.559421	-0.387206	0.0313955	-0.33893	0.0621578	-0.708208	8.30301e-06	-0.197651	0.286509	-0.67489	3.1228e-05	-0.500685	0.00412101	0.0158933	0.932374	-0.120177	0.519601	-0.360426	0.0463911	0.148529	0.425202	0.433356	0.014878	0.239773	0.193879	0.300672	0.100267	-0.0281902	0.880342	0.187722	0.311889	-0.0902652	0.629159	0.792572	1.07152e-07	0.463299	0.00866945
FABP3	blue	0.220666	0.232908	-0.220666	0.232908	0.0126792	0.946027	-0.237596	0.19808	-0.299512	0.10165	-0.514014	0.00309706	-0.19719	0.287658	-0.387369	0.0313184	-0.205426	0.267586	-0.0269551	0.885549	-0.411468	0.0214629	-0.308863	0.0909079	0.287153	0.11728	0.418116	0.0192484	0.228994	0.215296	0.482257	0.00600664	0.154315	0.407182	0.0794091	0.671104	-0.0455957	0.807571	0.621578	0.000189755	0.305587	0.0945681
RPL30	blue	0.469501	0.00770593	-0.469501	0.00770593	0.145122	0.436015	-0.509349	0.00342712	-0.200902	0.278496	-0.703825	9.98484e-06	0.0689306	0.712533	-0.336696	0.0640109	-0.188201	0.310632	0.149873	0.420979	0.162277	0.383102	-0.200452	0.279597	0.119441	0.522181	0.496414	0.00450521	-0.139121	0.455423	-0.272527	0.138008	-0.335745	0.0648131	0.681433	2.44004e-05	0.362154	0.0452774	0.64481	9.01546e-05	0.692121	1.6085e-05
RPS2	blue	-0.586646	0.000523135	0.586646	0.000523135	0.266099	0.147916	0.568348	0.000851138	0.255264	0.165769	0.461394	0.00898525	0.0176855	0.924768	0.499534	0.00422164	0.343068	0.0588354	0.376372	0.0368999	0.420112	0.0186218	0.655156	6.34295e-05	0.189935	0.306115	-0.195069	0.292977	0.0676281	0.717742	-0.37437	0.0379975	0.0528305	0.777746	-0.303611	0.0968291	0.0334823	0.858087	-0.659225	5.50369e-05	-0.107965	0.563186
MYL3	blue	0.508423	0.0034961	-0.508423	0.0034961	-0.161527	0.385336	-0.405043	0.0237984	0.00319053	0.986409	-0.393948	0.028321	0.148895	0.424048	-0.435622	0.014305	-0.57877	0.00064733	-0.151563	0.415697	-0.139505	0.454168	-0.506747	0.00362404	-0.0896486	0.631513	0.143497	0.441228	-0.126538	0.497571	0.29299	0.109689	-0.0718454	0.700922	0.279151	0.128312	0.00736606	0.968629	0.717205	5.62637e-06	0.219243	0.236012
RPS3A	blue	0.476805	0.00668904	-0.476805	0.00668904	0.0688627	0.712804	-0.552365	0.00127317	-0.174492	0.347815	-0.625033	0.000170517	0.0827042	0.658262	-0.327247	0.0723347	-0.236544	0.200133	-0.021701	0.907752	0.0963984	0.605944	-0.226448	0.220581	-0.0286342	0.878471	0.373888	0.038266	-0.212312	0.251523	-0.182076	0.326926	-0.379665	0.0351504	0.673847	3.24629e-05	0.33521	0.0652678	0.634705	0.000125541	0.57231	0.000767844
CKM	blue	0.252162	0.17115	-0.252162	0.17115	-0.258417	0.160423	-0.131682	0.480107	-0.25896	0.159515	-0.22724	0.218926	-0.0912949	0.625237	-0.232402	0.208358	-0.126168	0.498841	-0.393324	0.0285947	-0.756882	8.34006e-07	-0.462854	0.00874233	0.0727081	0.697497	0.200996	0.278267	0.2828	0.123191	0.76434	5.5952e-07	0.307279	0.0926639	-0.129625	0.487053	-0.167152	0.368777	0.471702	0.00738652	-0.127297	0.494975
NDUFA1	blue	0.529335	0.00219841	-0.529335	0.00219841	0.036747	0.844409	-0.270073	0.141731	-0.275212	0.134016	-0.526253	0.0023583	-0.203663	0.271805	-0.577305	0.000673094	-0.501606	0.00404191	-0.204762	0.26917	-0.53987	0.00172057	-0.594791	0.000417271	0.240403	0.192675	0.697601	1.29022e-05	0.169158	0.362976	0.462927	0.0087304	0.341196	0.0603207	0.345306	0.0570973	0.289144	0.114649	0.807079	4.14025e-08	0.177103	0.340536
COX5A	blue	0.674555	3.16204e-05	-0.674555	3.16204e-05	-0.0415769	0.824257	-0.510827	0.00331939	-0.162798	0.381559	-0.519459	0.00274689	0.0130077	0.944631	-0.56161	0.00101112	-0.550169	0.0013435	-0.244848	0.184327	-0.285439	0.119581	-0.608147	0.000284197	-0.134812	0.469639	0.351582	0.0524392	-0.0518002	0.781976	0.313549	0.0858613	-0.0246479	0.89529	0.422314	0.0179502	0.14786	0.427314	0.871706	1.73268e-10	0.253226	0.169291
ATP5MG	blue	0.59401	0.000426527	-0.59401	0.000426527	0.121198	0.516032	-0.400519	0.0255649	-0.137311	0.461367	-0.581254	0.000605615	-0.0896973	0.631327	-0.62335	0.000179657	-0.577658	0.000666803	-0.222077	0.229858	-0.315442	0.0838845	-0.543822	0.00156621	0.176058	0.343436	0.556671	0.00114453	-0.0508081	0.786055	0.313943	0.085447	0.0420288	0.822377	0.45756	0.00965012	0.169629	0.361621	0.933433	1.92249e-14	0.382559	0.0336686
EEF1A1	blue	-0.753792	9.79967e-07	0.753792	9.79967e-07	0.290604	0.112747	0.430427	0.0156465	0.190163	0.305523	0.329559	0.0702242	-0.111804	0.549305	0.35522	0.0498796	0.111587	0.550087	0.408834	0.0223964	0.41551	0.0200929	0.575616	0.0007039	0.244323	0.1853	-0.254948	0.166311	0.101279	0.587734	-0.182723	0.325182	0.046474	0.803936	-0.45612	0.00991029	-0.258276	0.160658	-0.627851	0.000156127	-0.146697	0.430997
ATP5PO	blue	0.556914	0.00113762	-0.556914	0.00113762	0.000941765	0.995988	-0.345794	0.0567237	-0.196433	0.289549	-0.512996	0.00316665	-0.0389583	0.83517	-0.531549	0.0020894	-0.435871	0.0142432	-0.0317631	0.865306	-0.324296	0.0750995	-0.461883	0.00890321	0.0382077	0.838304	0.399224	0.02609	0.119829	0.520818	0.367412	0.0420181	0.0569528	0.760887	0.259452	0.158694	0.0210512	0.910503	0.808456	3.76754e-08	0.300851	0.100055
CASQ2	blue	0.309334	0.0903911	-0.309334	0.0903911	-0.00349434	0.985115	-0.393056	0.0287129	-0.0661637	0.723614	-0.308868	0.0909023	0.0231955	0.901429	-0.316825	0.0824634	-0.234796	0.203576	0.00866897	0.963084	0.0199918	0.914991	-0.321556	0.0777383	-0.181852	0.327533	-0.00342737	0.985401	-0.126037	0.499288	0.0936071	0.616465	-0.143283	0.441916	0.181956	0.327252	0.109405	0.557961	0.40158	0.0251413	0.195887	0.290919
COX6C	blue	0.53691	0.00184466	-0.53691	0.00184466	0.0979747	0.600037	-0.447244	0.0116485	-0.409388	0.0221972	-0.708435	8.22337e-06	-0.284091	0.121415	-0.710205	7.62548e-06	-0.537236	0.00183063	-0.283141	0.12272	-0.392352	0.0290255	-0.556225	0.0011573	0.190684	0.304175	0.685125	2.11703e-05	0.159011	0.392877	0.322903	0.0764323	0.139719	0.453471	0.435672	0.0142925	0.233891	0.205375	0.855107	9.04723e-10	0.324579	0.0748306
ATP5F1B	blue	0.638245	0.000111942	-0.638245	0.000111942	-0.094888	0.611628	-0.651427	7.21077e-05	-0.218035	0.238669	-0.606456	0.000298637	0.0486754	0.79484	-0.535836	0.00189162	-0.350311	0.0533574	-0.286876	0.117649	-0.214849	0.245769	-0.560851	0.00103069	-0.186883	0.314096	0.19984	0.281098	-0.100517	0.590562	0.291398	0.111723	-0.209154	0.258809	0.372239	0.0391944	-0.0039414	0.983211	0.844604	2.32467e-09	0.396471	0.0272352
RPS13	blue	0.556501	0.00114937	-0.556501	0.00114937	-0.017017	0.927604	-0.591335	0.000459621	0.0202816	0.913763	-0.56101	0.00102656	0.0397815	0.831736	-0.543507	0.00157806	-0.337952	0.0629635	-0.198156	0.285255	0.214148	0.247351	-0.264881	0.149852	-0.106639	0.568017	0.236248	0.200714	-0.43969	0.0133228	-0.210069	0.256684	-0.486263	0.00554377	0.679728	2.60357e-05	0.331896	0.0681401	0.714846	6.23954e-06	0.636185	0.000119689
RPL11	blue	0.404224	0.0241103	-0.404224	0.0241103	0.191518	0.302025	-0.448918	0.0113024	-0.103394	0.579918	-0.578813	0.000646572	0.190625	0.304327	-0.250527	0.174036	-0.256422	0.16379	0.208338	0.260715	0.140747	0.45012	-0.255648	0.165111	0.0727458	0.697348	0.299551	0.101602	-0.112536	0.54668	-0.0603312	0.74715	-0.317336	0.0819426	0.45539	0.0100444	0.0406874	0.82796	0.612215	0.000251958	0.601146	0.00034832
CKMT2	blue	0.576457	0.000688406	-0.576457	0.000688406	-0.102703	0.582466	-0.504562	0.00379684	-0.208164	0.261121	-0.499293	0.004243	-0.00554048	0.976402	-0.512065	0.00323148	-0.428767	0.0160969	-0.345625	0.0568532	-0.393756	0.0284046	-0.603054	0.000329681	-0.150478	0.419082	0.166851	0.369654	0.0395513	0.832696	0.525506	0.00239855	-0.0282608	0.880044	0.171614	0.355946	-0.129814	0.486413	0.7888	1.35545e-07	0.192427	0.299692
LDHB	blue	0.171899	0.355138	-0.171899	0.355138	-0.0204949	0.912859	-0.0582761	0.755498	-0.270996	0.140322	-0.302624	0.0979734	-0.281241	0.125359	-0.441699	0.0128591	-0.408435	0.0225405	-0.341005	0.0604737	-0.737993	2.15839e-06	-0.454528	0.0102049	0.260938	0.156238	0.363767	0.0442564	0.364412	0.043854	0.842351	2.82075e-09	0.432683	0.0150516	-0.176765	0.341473	-0.212116	0.251971	0.588037	0.000503535	-0.0881123	0.637393
COX7C	blue	0.639515	0.000107393	-0.639515	0.000107393	0.0742615	0.691347	-0.430434	0.0156446	-0.074724	0.689519	-0.49401	0.00473478	-0.0830754	0.656822	-0.594264	0.000423498	-0.477877	0.00654996	-0.150769	0.418173	-0.138027	0.459013	-0.470326	0.00758485	-0.00978158	0.95835	0.526149	0.00236387	-0.214495	0.246567	-0.00275992	0.988244	-0.052726	0.778175	0.638271	0.000111848	0.365189	0.0433721	0.786908	1.52236e-07	0.359303	0.0471268
ATP5F1A	blue	0.623618	0.000178176	-0.623618	0.000178176	-0.0670112	0.720213	-0.344468	0.0577431	-0.0801602	0.668168	-0.377652	0.0362116	-0.0490666	0.793227	-0.57346	0.000745043	-0.631895	0.000137366	-0.345905	0.0566389	-0.479558	0.00633659	-0.689087	1.81368e-05	0.00296252	0.987381	0.358957	0.0473553	-0.043672	0.815549	0.521643	0.00261636	0.20053	0.279404	0.277726	0.130354	0.0976689	0.601181	0.845713	2.11106e-09	0.0760545	0.684271
MGST3	blue	0.532489	0.00204454	-0.532489	0.00204454	0.0717663	0.701236	-0.587197	0.00051529	-0.409251	0.0222465	-0.849094	1.56645e-09	-0.15691	0.399243	-0.640009	0.00010567	-0.300739	0.100188	-0.166767	0.369897	-0.152796	0.41187	-0.39395	0.0283201	0.125734	0.500328	0.504388	0.00381095	0.110406	0.554343	0.162929	0.381169	-0.197596	0.286646	0.425991	0.0168735	0.0639329	0.732588	0.844405	2.36502e-09	0.626046	0.000165214
ATP2A2	blue	0.38548	0.0322249	-0.38548	0.0322249	-0.308639	0.0911543	-0.37424	0.0380699	-0.0462899	0.804697	-0.0354909	0.849666	0.0979882	0.599987	-0.173319	0.351116	-0.185031	0.319001	-0.247824	0.178883	0.101828	0.585703	-0.138776	0.456555	-0.580179	0.000623359	-0.230933	0.211328	-0.205214	0.268093	-0.190298	0.305173	-0.301535	0.0992483	0.286699	0.117887	0.222335	0.229304	0.128146	0.492078	-0.106636	0.568028
RPL7	blue	0.124557	0.504381	-0.124557	0.504381	0.266484	0.14731	0.111643	0.549884	0.357169	0.0485502	-0.117247	0.529907	-0.0436872	0.815485	-0.263535	0.152009	-0.314312	0.0850603	-0.0734915	0.694393	0.150223	0.41988	0.0552382	0.767887	0.374685	0.0378233	0.252936	0.169797	-0.243056	0.187663	-0.0785971	0.674282	0.0117834	0.949836	0.179322	0.33442	0.14588	0.433597	0.342533	0.0592569	0.355708	0.049544
MB	blue	0.234044	0.20507	-0.234044	0.20507	-0.0627891	0.737203	-0.112801	0.545727	-0.320931	0.0783501	-0.322287	0.0770269	-0.0443918	0.812562	-0.20797	0.261575	-0.251754	0.171867	-0.184211	0.321189	-0.720595	4.84028e-06	-0.491466	0.00498851	0.215018	0.245388	0.328678	0.0710227	0.381408	0.0342518	0.732234	2.83913e-06	0.370146	0.0403998	-0.107948	0.563247	-0.214567	0.246404	0.532115	0.00206231	-0.0736833	0.693634
NDUFB4	blue	0.351851	0.0522462	-0.351851	0.0522462	0.111059	0.551988	-0.0893279	0.632739	0.0457214	0.807051	-0.254881	0.166426	-0.281204	0.125411	-0.548418	0.00140199	-0.487267	0.00543275	-0.216278	0.242567	-0.292098	0.110825	-0.278524	0.129208	0.215639	0.243996	0.434515	0.0145827	-0.138567	0.457238	0.224633	0.224402	0.192087	0.300564	0.321035	0.0782483	0.163187	0.380404	0.625322	0.000168989	0.131192	0.481757
UQCR11	blue	0.532087	0.0020636	-0.532087	0.0020636	0.115638	0.535608	-0.384757	0.0325772	-0.401768	0.0250668	-0.630486	0.000143664	0.014515	0.938227	-0.34007	0.0612281	-0.300564	0.100395	0.138664	0.45692	-0.256435	0.163768	-0.414886	0.0202994	0.108303	0.561958	0.620589	0.000195612	0.20458	0.269606	0.137611	0.460378	0.00364342	0.98448	0.477936	0.00654226	0.163459	0.379602	0.71536	6.10096e-06	0.362881	0.044815
RPS4X	blue	-0.264134	0.151046	0.264134	0.151046	0.144529	0.437913	0.183386	0.323399	-0.0958542	0.607989	0.0820225	0.660911	-0.0843106	0.652036	0.0678696	0.716775	-0.244053	0.185803	0.262291	0.154024	0.0507978	0.786097	0.0914116	0.624793	0.147211	0.429367	0.144256	0.438789	0.240484	0.192522	0.00752902	0.967936	0.186163	0.315997	-0.117865	0.527724	-0.133622	0.473604	-0.213919	0.247869	-0.225713	0.222122
RPS3	blue	0.118132	0.526782	-0.118132	0.526782	0.15415	0.40769	-0.264961	0.149724	-0.309104	0.0906429	-0.504937	0.00376671	0.270585	0.140949	0.0143981	0.938723	-0.0466042	0.803397	0.213846	0.248032	0.16761	0.36745	-0.0573437	0.759294	0.105552	0.571993	0.158206	0.39531	0.337656	0.0632093	-0.0578771	0.757122	-0.221139	0.231884	0.0436359	0.815698	-0.275048	0.134256	0.289933	0.113618	0.442047	0.01278
ATP5F1C	blue	0.473665	0.0071112	-0.473665	0.0071112	0.0730404	0.69618	-0.103048	0.581196	0.0167753	0.92863	-0.285779	0.119122	-0.109176	0.55879	-0.526383	0.0023514	-0.484704	0.00572019	-0.330857	0.0690609	-0.509918	0.00338529	-0.487203	0.00543972	0.209192	0.258722	0.483399	0.00587143	-0.0493085	0.79223	0.463591	0.00862191	0.254764	0.166627	0.262622	0.153487	0.113159	0.544446	0.782306	2.00982e-07	0.150806	0.418058
NDUFAB1	blue	0.757951	7.88326e-07	-0.757951	7.88326e-07	-0.0775046	0.678568	-0.434731	0.0145281	0.0762062	0.683674	-0.400172	0.0257048	0.0953813	0.609769	-0.523747	0.0024957	-0.500669	0.00412237	-0.267656	0.145471	-0.262785	0.153222	-0.605494	0.000307148	-0.0572686	0.7596	0.402992	0.0245862	-0.338936	0.0621529	0.16361	0.379154	-0.0429623	0.818496	0.625712	0.000166947	0.329416	0.0703535	0.88325	4.7689e-11	0.325318	0.074133
RPLP0	blue	-0.699329	1.20236e-05	0.699329	1.20236e-05	0.257866	0.161348	0.655435	6.28193e-05	0.415964	0.0199435	0.584186	0.00055944	-0.0438681	0.814734	0.448026	0.0114856	0.273472	0.136592	0.379069	0.0354618	0.517838	0.00284735	0.746242	1.43936e-06	0.205649	0.267056	-0.351674	0.0523731	-0.0293343	0.875522	-0.407547	0.0228645	0.0374286	0.841559	-0.435004	0.0144595	-0.118695	0.5248	-0.771197	3.82638e-07	-0.176604	0.341918
SMPX	blue	0.604546	0.000315732	-0.604546	0.000315732	-0.0886593	0.635297	-0.471065	0.00747776	-0.154494	0.40663	-0.521892	0.0026018	0.059595	0.750137	-0.479289	0.00637038	-0.341133	0.0603709	-0.0636809	0.733604	-0.333398	0.0668264	-0.608179	0.000283934	0.0253842	0.892179	0.343539	0.058466	-0.0639755	0.732416	0.396064	0.0274079	-0.00600375	0.974429	0.317797	0.0814742	0.109785	0.556587	0.824409	1.19127e-08	0.368169	0.0415648
RPL27A	blue	0.00515028	0.978063	-0.00515028	0.978063	0.156351	0.400946	0.0254345	0.891967	-0.265873	0.148275	-0.407162	0.0230059	0.0695153	0.710199	-0.0321461	0.863696	-0.154221	0.40747	0.303959	0.0964273	-0.166444	0.370839	-0.15513	0.404679	0.454462	0.0102172	0.391553	0.0293837	0.486949	0.00546774	0.296287	0.105567	0.17917	0.334836	-0.167357	0.368183	-0.354039	0.0506996	0.330763	0.0691451	0.277665	0.130442
COX6B1	blue	0.722831	4.37786e-06	-0.722831	4.37786e-06	0.00775619	0.966969	-0.638693	0.000110318	-0.335808	0.0647602	-0.67759	2.82259e-05	0.101288	0.587702	-0.421622	0.0181592	-0.237466	0.198334	-0.114171	0.54083	-0.225676	0.222201	-0.532477	0.00204514	-0.125512	0.501091	0.472313	0.00729985	-0.054461	0.771066	0.0638887	0.732766	-0.192879	0.298537	0.661401	5.09713e-05	0.250744	0.173651	0.837977	4.07196e-09	0.457803	0.00960682
COX8A	blue	0.538621	0.00177201	-0.538621	0.00177201	0.100925	0.589048	-0.43363	0.0148075	-0.234822	0.203525	-0.561627	0.00101068	0.0230936	0.90186	-0.412596	0.021073	-0.31339	0.086029	-0.0174022	0.92597	-0.13762	0.460348	-0.368554	0.0413361	-0.0125183	0.946711	0.395584	0.0276128	-0.00320273	0.986357	0.113532	0.54311	-0.130921	0.482672	0.45016	0.0110512	0.105927	0.570621	0.774106	3.2439e-07	0.421575	0.0181734
MRPL51	blue	0.462816	0.00874858	-0.462816	0.00874858	0.0887045	0.635124	-0.276824	0.131659	-0.27157	0.139451	-0.556569	0.00114746	-0.279494	0.127824	-0.708195	8.3074e-06	-0.653139	6.80005e-05	-0.25553	0.165313	-0.364486	0.0438078	-0.511342	0.00328259	0.248402	0.177838	0.579576	0.000633523	0.169638	0.361596	0.43461	0.0145587	0.205233	0.268047	0.252607	0.170371	0.043262	0.817251	0.848302	1.68096e-09	0.261193	0.155819
SLC25A4	blue	0.560999	0.00102683	-0.560999	0.00102683	-0.190927	0.303548	-0.38667	0.031651	-0.0821407	0.660452	-0.466075	0.00822634	-0.10186	0.585584	-0.648154	8.05851e-05	-0.555409	0.00118101	-0.386669	0.0316516	-0.430503	0.0156263	-0.606453	0.000298663	0.0690973	0.711867	0.272835	0.137545	-0.0451269	0.809514	0.53799	0.00179851	0.108696	0.560531	0.187558	0.312319	0.00302293	0.987123	0.832459	6.37323e-09	0.198134	0.28531
MYL7	blue	0.637319	0.000115369	-0.637319	0.000115369	0.17768	0.338939	-0.258055	0.16103	0.0432772	0.817188	-0.266218	0.147729	0.319464	0.0798012	-0.15914	0.39249	-0.0344043	0.85422	0.0590262	0.752448	0.00453161	0.980698	-0.357606	0.0482559	-0.0555885	0.766456	0.305244	0.0949574	-0.165571	0.373388	-0.200423	0.279667	-0.0817408	0.662007	0.476289	0.0067569	0.262956	0.152945	0.506019	0.00368086	0.400202	0.0256925
MDH2	blue	0.445915	0.0119296	-0.445915	0.0119296	0.0154169	0.934396	-0.468369	0.0078747	-0.237914	0.197463	-0.422602	0.0178638	0.0770005	0.680548	-0.329752	0.0700506	-0.371869	0.0394054	-0.312423	0.0870542	-0.243132	0.18752	-0.428301	0.016225	-0.230416	0.212381	0.0560847	0.764429	0.0485216	0.795475	0.330844	0.0690728	-0.144522	0.437938	0.198777	0.283718	-0.190369	0.30499	0.629864	0.000146521	0.139339	0.454712
TIMM8B	blue	0.462632	0.00877886	-0.462632	0.00877886	0.149222	0.42302	-0.211886	0.252497	-0.329221	0.0705301	-0.589294	0.000486376	-0.00205926	0.991228	-0.299665	0.101466	-0.125674	0.500536	-0.0259711	0.889702	-0.465512	0.00831465	-0.303575	0.0968701	0.312528	0.0869426	0.575678	0.000702765	0.265379	0.149058	0.344828	0.0574652	0.093932	0.615236	0.295674	0.106325	0.0231916	0.901445	0.761387	6.56429e-07	0.443389	0.0124794
RPS26	blue	0.167401	0.368056	-0.167401	0.368056	0.0842259	0.652364	0.117184	0.530129	-0.0702547	0.70725	-0.180359	0.331588	0.182787	0.32501	0.127979	0.492647	-0.15854	0.3943	0.439597	0.0133448	-0.0206584	0.912167	-0.132479	0.477431	0.278979	0.128557	0.532922	0.00202419	0.22924	0.21479	-0.0654826	0.72635	0.288691	0.115244	0.243457	0.186913	0.253315	0.169135	0.18114	0.329461	0.131168	0.481837
COX7A1	blue	0.264283	0.150808	-0.264283	0.150808	0.00227339	0.990316	-0.207174	0.263446	-0.30195	0.0987613	-0.300064	0.10099	-0.288901	0.114967	-0.424288	0.0173654	-0.351801	0.0522823	-0.0381391	0.83859	-0.283449	0.122295	-0.257231	0.162419	0.0291277	0.876392	0.284017	0.121516	0.200775	0.278805	0.237209	0.198833	0.187401	0.312733	0.0986573	0.597486	0.09914	0.595686	0.357389	0.0484019	-0.0859221	0.645813
ATP5MK	blue	0.468006	0.00792939	-0.468006	0.00792939	0.134213	0.471633	-0.149132	0.423305	0.198723	0.283851	-0.14057	0.450695	-0.0721358	0.699768	-0.408261	0.0226036	-0.289645	0.113992	-0.0136135	0.942057	-0.127074	0.495736	-0.240564	0.192368	0.0707872	0.705129	0.391197	0.0295444	-0.419568	0.018791	-0.0922089	0.621763	0.0351709	0.851007	0.574946	0.000716468	0.482428	0.00598624	0.523416	0.00251434	0.217542	0.239758
A2M	blue	-0.0857287	0.646559	0.0857287	0.646559	-0.125062	0.502641	-0.176729	0.341571	0.0918745	0.623033	0.321675	0.0776224	0.462381	0.0088205	0.481879	0.00605193	0.08871	0.635103	0.0618152	0.741139	0.275973	0.132899	-0.108086	0.562746	-0.580215	0.000622759	-0.495535	0.00458803	-0.156049	0.401866	-0.21217	0.251848	-0.186966	0.313876	-0.0347556	0.852747	0.00470567	0.979956	-0.404706	0.0239262	-0.378081	0.0359835
NDUFB9	blue	0.683464	2.2572e-05	-0.683464	2.2572e-05	-0.0913926	0.624865	-0.465044	0.00838862	-0.11182	0.549249	-0.569121	0.000834305	-0.0203951	0.913282	-0.658964	5.55447e-05	-0.589907	0.000478205	-0.212225	0.251721	-0.270669	0.140821	-0.578189	0.000657428	0.0116685	0.950324	0.444652	0.0122018	-0.0655583	0.726046	0.298214	0.103213	-0.00444527	0.981065	0.442093	0.0127697	0.0765183	0.682445	0.922702	1.5655e-13	0.356278	0.0491548
EIF3K	blue	0.570386	0.000807348	-0.570386	0.000807348	0.0531579	0.776404	-0.384834	0.0325398	-0.308921	0.0908441	-0.626899	0.000160862	0.00621505	0.973529	-0.51158	0.00326566	-0.560423	0.00104187	-0.0257728	0.890539	-0.239264	0.194857	-0.526014	0.00237113	0.114677	0.539026	0.528238	0.00225419	0.223747	0.226282	0.311634	0.0878976	0.088882	0.634445	0.329828	0.0699819	0.0236287	0.899597	0.842855	2.70207e-09	0.340733	0.0606919
NPY6R	blue	0.510532	0.00334072	-0.510532	0.00334072	-0.118258	0.52634	-0.604124	0.000319622	-0.188855	0.308923	-0.531188	0.00210684	0.183457	0.323207	-0.389118	0.0304972	-0.372334	0.0391404	0.101937	0.585299	0.0502668	0.788282	-0.546622	0.00146428	-0.222083	0.229846	0.2072	0.263385	-0.0619949	0.740412	0.084149	0.652662	-0.234842	0.203484	0.371353	0.0397011	0.0545397	0.770744	0.657744	5.797e-05	0.392995	0.02874
DDT	blue	0.359714	0.0468561	-0.359714	0.0468561	-0.00568028	0.975806	-0.342475	0.0593025	-0.0938754	0.61545	-0.434943	0.0144747	-0.124316	0.505214	-0.485293	0.00565301	-0.346932	0.0558604	0.00395272	0.983163	0.00425657	0.981869	-0.208081	0.261315	-0.0159062	0.932319	0.321362	0.0779276	-0.145844	0.433713	0.0409203	0.82699	-0.153147	0.410784	0.435365	0.014369	0.106537	0.568392	0.611975	0.000253767	0.396445	0.0272464
ZNF106	blue	0.287509	0.116806	-0.287509	0.116806	-0.279079	0.128415	-0.328813	0.0708998	-0.434804	0.0145096	-0.399453	0.0259966	-0.11266	0.546232	-0.289094	0.114714	-0.155547	0.403399	-0.127366	0.494737	-0.665562	4.3936e-05	-0.578989	0.00064354	0.00153945	0.993442	0.259975	0.157826	0.341262	0.0602672	0.718588	5.29271e-06	0.259648	0.15837	-0.073319	0.695076	-0.192141	0.300425	0.493068	0.00482741	-0.0479905	0.797668
NDUFB10	blue	0.291962	0.110998	-0.291962	0.110998	-0.116009	0.534288	0.0131994	0.943816	-0.295473	0.106574	-0.352948	0.0514664	-0.159195	0.392323	-0.346948	0.0558483	-0.418035	0.0192743	-0.0356744	0.848898	-0.65328	6.76706e-05	-0.451752	0.0107362	0.323886	0.0754895	0.5179	0.00284345	0.477763	0.00656458	0.693176	1.54222e-05	0.48699	0.00546316	-0.0832158	0.656277	-0.0746136	0.689955	0.596127	0.000401853	-0.0282937	0.879906
GOT1	blue	0.437017	0.0139616	-0.437017	0.0139616	-0.0425975	0.820012	-0.370642	0.0401116	-0.062667	0.737696	-0.430765	0.0155562	-0.0431193	0.817844	-0.555984	0.00116427	-0.605317	0.000308734	-0.218909	0.236743	-0.296154	0.105731	-0.494637	0.00467394	0.0405835	0.828393	0.267745	0.145332	-0.0574616	0.758814	0.457442	0.00967111	-0.0215447	0.908414	0.229709	0.213826	-0.100568	0.590374	0.813225	2.70106e-08	0.239384	0.194625
PRDX6	blue	0.503129	0.00391397	-0.503129	0.00391397	-0.176528	0.342129	-0.508314	0.0035043	-0.213397	0.249051	-0.349445	0.0539905	-0.014018	0.940338	-0.380798	0.0345644	-0.326962	0.0725982	-0.422654	0.0178485	-0.166476	0.370746	-0.425038	0.0171474	-0.265368	0.149076	0.205723	0.26688	-0.213425	0.248989	0.00414727	0.982335	-0.218592	0.237441	0.565488	0.000916108	0.271272	0.139903	0.52903	0.00221378	0.139357	0.454653
ATP5MJ	blue	0.573695	0.000740459	-0.573695	0.000740459	-0.00384611	0.983617	-0.148703	0.424654	0.0581291	0.756096	-0.313027	0.0864123	-0.0847554	0.650316	-0.497066	0.0044447	-0.497062	0.00444505	-0.198782	0.283704	-0.307648	0.0922524	-0.458161	0.00954325	0.200497	0.279487	0.595353	0.000410729	-0.188666	0.309418	0.157597	0.397156	0.213385	0.24908	0.560587	0.00103757	0.374549	0.0378982	0.754764	9.31726e-07	0.23452	0.204122
YBX3	blue	-0.702352	1.06152e-05	0.702352	1.06152e-05	0.126778	0.49675	0.353459	0.0511058	0.124045	0.506148	0.323646	0.0757183	-0.332299	0.067786	0.128327	0.491461	0.202663	0.274215	0.0346103	0.853356	0.414854	0.0203103	0.650045	7.55841e-05	0.0835534	0.654968	-0.485389	0.00564214	0.134876	0.469427	-0.129194	0.488516	-0.0592453	0.751557	-0.64561	8.77757e-05	-0.272067	0.1387	-0.632591	0.000134349	-0.172915	0.352256
SDHB	blue	0.555629	0.00117457	-0.555629	0.00117457	-0.00328957	0.985988	-0.393266	0.0286201	-0.174874	0.346743	-0.645489	8.81339e-05	0.00212351	0.990954	-0.458567	0.00947153	-0.278105	0.129808	-0.158606	0.394101	-0.292512	0.110296	-0.379515	0.0352287	0.161575	0.385192	0.472485	0.00727564	0.00107937	0.995402	0.247465	0.179534	-0.0690768	0.711949	0.43518	0.0144153	0.0619368	0.740647	0.872399	1.60936e-10	0.530419	0.00214442
TCAP	blue	0.208331	0.26073	-0.208331	0.26073	0.0628894	0.736798	0.0374782	0.841352	-0.346733	0.0560102	-0.375407	0.037426	-0.201922	0.276012	-0.310471	0.0891514	-0.280169	0.126868	-0.0329182	0.860454	-0.671561	3.5324e-05	-0.399979	0.0257826	0.366558	0.0425345	0.471896	0.00735889	0.539108	0.00175181	0.760594	6.84958e-07	0.48191	0.0060482	-0.204806	0.269065	-0.221413	0.231291	0.558618	0.00109019	0.0293338	0.875524
CDR1	blue	-0.182932	0.324619	0.182932	0.324619	-0.0776969	0.677813	0.117389	0.529403	-0.0803505	0.667426	0.13749	0.460778	0.0558733	0.765292	0.280432	0.126497	0.0358549	0.848142	0.527488	0.00229307	-0.00218004	0.990714	0.0589441	0.752781	-0.0159941	0.931946	0.0166625	0.929108	0.185385	0.318059	-0.0247014	0.895064	0.203255	0.272786	-0.106139	0.569843	0.062837	0.737009	-0.3166	0.0826931	-0.291818	0.111183
RPPH1	blue	-0.818243	1.88367e-08	0.818243	1.88367e-08	0.167329	0.368263	0.728072	3.44641e-06	0.238089	0.197123	0.627587	0.000157426	-0.150626	0.418619	0.501339	0.00406473	0.352743	0.0516111	0.317121	0.082161	0.154442	0.40679	0.661732	5.0376e-05	0.25294	0.169789	-0.338946	0.0621446	0.211772	0.252759	-0.0452001	0.80921	0.252457	0.170634	-0.68105	2.47589e-05	-0.371208	0.0397848	-0.843416	2.57528e-09	-0.419456	0.0188259
DBI	blue	0.510808	0.00332079	-0.510808	0.00332079	-0.0841659	0.652596	-0.302733	0.0978471	-0.270618	0.140898	-0.519905	0.00271978	-0.0147017	0.937434	-0.300527	0.10044	-0.279537	0.127764	-0.184111	0.321457	-0.619614	0.000201535	-0.547265	0.00144169	0.236736	0.199757	0.621221	0.000191852	0.11811	0.526862	0.487221	0.00543783	0.218053	0.238628	0.401952	0.0249943	0.248305	0.178013	0.756044	8.71514e-07	0.210295	0.25616
SLC25A3	blue	0.599975	0.000360212	-0.599975	0.000360212	-0.0893608	0.632613	-0.521598	0.00261895	-0.133428	0.474254	-0.637674	0.000114043	-0.0289099	0.877309	-0.623805	0.000177147	-0.432144	0.015192	-0.197009	0.28811	-0.20824	0.260944	-0.490512	0.00508658	0.0399348	0.831097	0.32221	0.0771019	-0.0844666	0.651433	0.281704	0.124713	-0.147073	0.429804	0.36438	0.0438735	0.0289781	0.877022	0.893772	1.30025e-11	0.492737	0.00486031
PFDN5	blue	0.331501	0.0684891	-0.331501	0.0684891	0.224385	0.224928	-0.257782	0.16149	-0.187286	0.313035	-0.4733	0.00716185	0.0688613	0.71281	-0.213346	0.249166	-0.309281	0.0904485	0.0258281	0.890305	-0.165876	0.372496	-0.264581	0.15033	0.196818	0.288586	0.532535	0.00204237	0.00813062	0.965375	0.0783242	0.675352	-0.0595187	0.750447	0.504084	0.00383558	0.1724	0.353716	0.603624	0.000324294	0.345918	0.0566296
RPL13	blue	-0.535229	0.00191858	0.535229	0.00191858	0.184608	0.320129	0.490384	0.00509992	0.162998	0.380964	0.294105	0.108282	0.031207	0.867643	0.385703	0.0321168	0.155763	0.402741	0.336659	0.0640425	0.256288	0.164018	0.444553	0.0122233	0.26362	0.151872	-0.254977	0.166262	0.276741	0.13178	-0.0249293	0.894101	0.0990322	0.596088	-0.571448	0.000785326	-0.47808	0.00652383	-0.477333	0.00662016	-0.116727	0.531744
SEC61G	blue	0.366267	0.0427112	-0.366267	0.0427112	0.0997337	0.593474	-0.400304	0.0256513	-0.218909	0.236743	-0.711147	7.32345e-06	-0.276447	0.132208	-0.663482	4.73353e-05	-0.390909	0.0296749	-0.199696	0.281451	0.0514388	0.783461	-0.171359	0.356673	0.244766	0.18448	0.489773	0.00516373	-0.0169447	0.927911	-0.00775163	0.966988	-0.176447	0.342356	0.427098	0.01656	0.219961	0.234443	0.700906	1.1269e-05	0.624745	0.000172051
UQCRC2	blue	0.449166	0.0112518	-0.449166	0.0112518	0.0451306	0.809498	-0.244505	0.184963	-0.241473	0.190642	-0.398861	0.0262386	-0.17734	0.339879	-0.438105	0.0136986	-0.305769	0.0943611	-0.305659	0.0944865	-0.59862	0.000374416	-0.514624	0.00305603	0.0800514	0.668593	0.441658	0.0128683	0.134054	0.472164	0.568305	0.0008521	0.269721	0.142271	0.189635	0.306893	0.096588	0.605232	0.708575	8.17442e-06	0.0867548	0.642607
RPL15	blue	0.426792	0.0166463	-0.426792	0.0166463	0.185131	0.318735	-0.440297	0.0131813	-0.251051	0.173108	-0.671563	3.53213e-05	0.237141	0.198966	-0.0953105	0.610036	0.0419346	0.822769	0.0232391	0.901245	0.143097	0.442516	-0.165469	0.373686	0.151468	0.415994	0.462193	0.00885169	-0.00205005	0.991267	-0.291555	0.111521	-0.361124	0.0459386	0.596616	0.000396338	0.243895	0.186095	0.50622	0.00366508	0.7056	9.26989e-06
PFN1P2	blue	-0.617685	0.000213728	0.617685	0.000213728	0.213337	0.249188	0.723992	4.15375e-06	0.409488	0.0221616	0.705741	9.21516e-06	0.0798043	0.669559	0.604939	0.000312145	0.379038	0.0354783	0.176231	0.342956	0.169531	0.361905	0.538968	0.00175758	0.12859	0.490567	-0.381923	0.0339897	0.108498	0.561248	-0.0987323	0.597207	0.267177	0.14622	-0.620126	0.000198406	-0.193418	0.297162	-0.771709	3.71759e-07	-0.409185	0.0222699
MDH1	blue	0.410854	0.0216776	-0.410854	0.0216776	0.000258247	0.9989	-0.275679	0.133329	0.00775079	0.966992	-0.384116	0.0328926	-0.0642932	0.731136	-0.520392	0.00269045	-0.415242	0.0201815	-0.048461	0.795725	-0.20068	0.279039	-0.373127	0.0386921	0.0562249	0.763857	0.236706	0.199816	-0.0881921	0.637087	0.35868	0.0475387	-0.00644514	0.97255	0.191621	0.301761	-0.0183868	0.921794	0.723558	4.23626e-06	0.328023	0.071621
ATP5MC1	blue	0.730051	3.14431e-06	-0.730051	3.14431e-06	-0.0916633	0.623836	-0.511662	0.0032599	-0.16906	0.36326	-0.574511	0.000724733	0.295371	0.106701	-0.31764	0.0816336	-0.27228	0.138379	0.108888	0.559836	-0.0533665	0.775548	-0.485287	0.00565362	-0.0744757	0.6905	0.432631	0.0150651	-0.0903465	0.62885	-0.062574	0.738072	-0.180975	0.32991	0.636798	0.000117335	0.275319	0.133858	0.765976	5.11618e-07	0.503674	0.00386905
CDIN1	blue	0.045577	0.807649	-0.045577	0.807649	-0.212619	0.250823	-0.197277	0.28744	-0.17022	0.359926	-0.160423	0.388635	0.00222135	0.990538	-0.140721	0.450204	-0.254854	0.166472	-0.0407055	0.827885	-0.112804	0.545717	-0.21014	0.25652	-0.0953685	0.609817	0.124641	0.50409	0.0341357	0.855346	0.146463	0.431742	-0.06804	0.716094	0.137627	0.460325	0.0702838	0.707134	0.247089	0.180217	-0.0116644	0.950341
VDAC2	blue	0.286536	0.118105	-0.286536	0.118105	-0.0980863	0.599619	-0.0668237	0.720965	-0.0993567	0.594878	-0.265626	0.148665	-0.0376338	0.840701	-0.226951	0.219529	-0.185054	0.318939	-0.245767	0.182635	-0.589759	0.000480163	-0.498282	0.00433357	0.275287	0.133905	0.363469	0.044444	0.159788	0.39054	0.639113	0.000108815	0.322847	0.0764862	-0.0160205	0.931833	0.0480176	0.797556	0.567556	0.000868713	0.116867	0.531248
DECR1	blue	0.665079	4.47046e-05	-0.665079	4.47046e-05	-0.043214	0.81745	-0.299721	0.101399	-0.0659932	0.724298	-0.349145	0.0542106	-0.00668268	0.971538	-0.445446	0.0120301	-0.379042	0.0354763	-0.395188	0.0277831	-0.493186	0.00481576	-0.578622	0.000649891	0.0282981	0.879887	0.468791	0.00781136	-0.132856	0.476166	0.312459	0.0870153	0.165665	0.373115	0.486773	0.00548713	0.255416	0.165507	0.790301	1.23515e-07	0.154182	0.40759
PDE3A	blue	-0.461916	0.00889777	0.461916	0.00889777	-0.0395228	0.832815	0.239226	0.194928	0.086051	0.645316	0.348284	0.0548477	-0.137516	0.460693	0.0438666	0.814741	-0.373397	0.0385403	-0.0245882	0.895542	0.0985512	0.597883	0.168629	0.364502	-0.0754711	0.68657	-0.255032	0.166167	0.122612	0.511113	0.149272	0.422865	0.162786	0.381594	-0.384362	0.0327712	-0.259285	0.158973	-0.300679	0.100258	-0.485585	0.00561996
PEBP1	blue	0.345886	0.056654	-0.345886	0.056654	-0.0108988	0.953597	-0.407531	0.0228705	-0.453608	0.0103783	-0.61244	0.000250269	-0.273813	0.136085	-0.537515	0.00181871	-0.424221	0.0173849	-0.306904	0.0930829	-0.566803	0.000885717	-0.550418	0.00133534	0.133823	0.472932	0.478646	0.00645162	0.286273	0.118457	0.585325	0.000542359	0.198231	0.28507	0.143357	0.441678	0.00745128	0.968266	0.710094	7.66166e-06	0.113286	0.543992
SELENOW	blue	0.604505	0.000316111	-0.604505	0.000316111	-0.0489649	0.793646	-0.151012	0.417415	0.0746442	0.689834	-0.300955	0.0999326	0.15923	0.392218	-0.339663	0.0615582	-0.405056	0.0237932	0.0107242	0.95434	-0.241172	0.191213	-0.40941	0.0221894	0.105837	0.570947	0.416711	0.0197001	-0.0709559	0.704458	0.172249	0.354142	0.0922457	0.621624	0.398566	0.0263599	0.117456	0.529169	0.679835	2.59307e-05	0.253041	0.169614
CYCS	blue	0.690479	1.71681e-05	-0.690479	1.71681e-05	-0.0852709	0.648325	-0.374193	0.0380956	0.142426	0.444679	-0.227772	0.217821	0.150523	0.418943	-0.398221	0.0265025	-0.377661	0.0362069	-0.0893144	0.63279	-0.161111	0.386577	-0.560348	0.00104385	-0.182895	0.324718	0.287795	0.116427	-0.38798	0.0310292	0.0403505	0.829364	-0.0208778	0.911237	0.577962	0.00066143	0.42819	0.0162557	0.660853	5.19692e-05	0.208365	0.26065
PRDX5	blue	0.670546	3.66646e-05	-0.670546	3.66646e-05	-0.00261287	0.98887	-0.316888	0.0823981	-0.177466	0.339529	-0.525756	0.00238503	0.158102	0.395624	-0.318556	0.0807096	-0.198808	0.28364	-0.073313	0.6951	-0.375349	0.0374577	-0.48406	0.00579435	0.141498	0.447682	0.514761	0.00304688	0.0327861	0.861008	0.231223	0.210739	0.0408382	0.827332	0.462858	0.0087417	0.152698	0.412173	0.801852	5.88438e-08	0.404461	0.02402
NMRK2	blue	0.223661	0.226465	-0.223661	0.226465	-0.0730838	0.696008	-0.422519	0.0178887	-0.217732	0.239337	-0.390113	0.0300383	-0.11965	0.521448	-0.41051	0.0217987	-0.17314	0.351621	0.0895511	0.631886	0.136191	0.465065	-0.122796	0.510472	-0.121685	0.514335	0.0336633	0.857327	-0.0541964	0.772149	-0.0575871	0.758303	-0.293415	0.109152	0.18657	0.314921	0.0758211	0.68519	0.360265	0.046496	0.325592	0.0738751
ECH1	blue	0.558423	0.00109554	-0.558423	0.00109554	-0.0404217	0.829067	-0.444214	0.0122975	-0.255695	0.16503	-0.487055	0.00545602	0.106928	0.566964	-0.331961	0.0680831	-0.369776	0.0406159	-0.287941	0.116234	-0.383997	0.0329513	-0.56649	0.000892871	-0.0586173	0.75411	0.231546	0.210085	0.144106	0.43927	0.401949	0.0249953	0.0510216	0.785176	0.194525	0.294353	-0.086391	0.644007	0.692142	1.60717e-05	0.137116	0.462009
SERPING1	blue	-0.349433	0.053999	0.349433	0.053999	-0.134066	0.472123	-0.0933836	0.61731	-0.362197	0.0452499	0.0650397	0.728131	0.191356	0.302443	0.480142	0.00626398	0.146101	0.432895	0.352067	0.0520918	0.00438002	0.981343	-0.00444294	0.981075	-0.255219	0.165845	-0.284227	0.121229	0.4119	0.0213127	0.127861	0.493049	0.0335294	0.857889	-0.365014	0.0434802	-0.258889	0.159634	-0.430782	0.0155516	-0.399038	0.0261661
TPI1	blue	0.411953	0.0212946	-0.411953	0.0212946	0.0319381	0.86457	-0.473067	0.00719416	-0.13522	0.468282	-0.582569	0.000584516	0.254895	0.166401	-0.165874	0.372502	0.0405305	0.828614	-0.0039747	0.98307	0.0266524	0.886826	-0.204852	0.268954	-0.0154609	0.934209	0.0497429	0.79044	-0.0493427	0.792089	0.0682703	0.715172	-0.415644	0.0200488	0.25783	0.161408	-0.253356	0.169064	0.607863	0.000286582	0.654017	6.5976e-05
DST	blue	-0.551717	0.00129359	0.551717	0.00129359	-0.0677854	0.717112	0.103044	0.581209	-0.0466774	0.803094	0.140654	0.450424	-0.398153	0.0265305	0.0396567	0.832256	0.238379	0.196562	-0.0730247	0.696242	0.162869	0.381348	0.422319	0.0179488	-0.0776568	0.67797	-0.442467	0.0126853	0.150346	0.419495	0.0987109	0.597286	-0.0308883	0.868983	-0.548921	0.00138496	-0.22892	0.215447	-0.494906	0.00464804	-0.206129	0.265918
CNBP	blue	0.3662	0.0427521	-0.3662	0.0427521	-0.0695787	0.709945	-0.213442	0.24895	-0.320058	0.0792111	-0.534642	0.00194496	-0.253794	0.168304	-0.534329	0.0019592	-0.349436	0.0539966	-0.386616	0.0316773	-0.669781	3.77055e-05	-0.489908	0.00514955	0.355315	0.0498142	0.488203	0.00533093	0.286687	0.117903	0.722668	4.41008e-06	0.275012	0.134309	0.0319338	0.864588	-0.107142	0.566183	0.754557	9.41793e-07	0.204815	0.269043
RPL8	blue	0.0713193	0.703012	-0.0713193	0.703012	0.387779	0.0311239	0.0414847	0.824641	-0.124356	0.505075	-0.30944	0.0902745	0.284633	0.120675	0.213074	0.249786	0.119928	0.520474	0.257005	0.162801	0.143571	0.44099	0.0754162	0.686787	0.349194	0.0541749	0.373071	0.0387236	0.227137	0.219141	-0.240427	0.192629	-0.0683489	0.714858	0.206878	0.264145	0.0256418	0.891092	0.157648	0.397001	0.447177	0.0116624
YWHAE	blue	0.122901	0.51011	-0.122901	0.51011	0.0544999	0.770907	0.0263904	0.887932	0.210341	0.256055	-0.0557661	0.76573	0.00828028	0.964738	-0.111192	0.551509	0.0823777	0.659531	-0.461688	0.00893583	-0.105545	0.572017	0.00463076	0.980275	0.29921	0.102011	0.167766	0.366997	-0.278448	0.129317	-0.062194	0.739607	-0.0477144	0.798808	0.230304	0.21261	0.295183	0.106935	0.216257	0.242615	0.270238	0.141479
HNRNPA2B1	blue	0.112191	0.547915	-0.112191	0.547915	-0.361043	0.0459912	-0.25546	0.165432	-0.0912319	0.625477	-0.115514	0.536046	-0.325811	0.0736696	-0.392025	0.0291716	-0.327585	0.072023	-0.156902	0.399265	-0.050506	0.787298	-0.103096	0.581017	-0.32025	0.0790214	-0.1503	0.419641	-0.0263844	0.887957	0.168269	0.36554	-0.0690734	0.711963	-0.0368233	0.84409	-0.00356444	0.984817	0.12214	0.512751	-0.176918	0.341048
NDUFS6	blue	0.525218	0.00241423	-0.525218	0.00241423	-0.0245834	0.895562	-0.310822	0.0887712	-0.359974	0.0466859	-0.643049	9.55928e-05	-0.0974037	0.602174	-0.529015	0.00221455	-0.474166	0.00704244	-0.107475	0.56497	-0.374543	0.0379018	-0.47209	0.00733137	0.203312	0.27265	0.532183	0.00205904	0.333033	0.0671444	0.428362	0.016208	0.170104	0.36026	0.203386	0.272471	-0.0121196	0.948406	0.816421	2.14971e-08	0.315653	0.0836667
GPI	blue	-0.211319	0.2538	0.211319	0.2538	-0.0813484	0.663535	0.148698	0.42467	0.0605289	0.746348	0.333032	0.0671448	-0.160893	0.387229	0.0197409	0.916054	-0.0870726	0.641385	-0.257426	0.162089	-0.161068	0.386705	-0.0345773	0.853494	-0.242913	0.18793	-0.365513	0.0431727	0.105741	0.571302	0.38748	0.0312655	0.199133	0.282839	-0.481864	0.00605367	-0.202417	0.274812	-0.218776	0.237036	-0.490221	0.00511679
NDUFA6	blue	0.336256	0.0643815	-0.336256	0.0643815	0.148597	0.424987	-0.0560175	0.764703	-0.177668	0.338971	-0.47053	0.00755522	-0.191738	0.30146	-0.428958	0.0160443	-0.379656	0.0351549	0.0386242	0.836565	-0.440297	0.0131812	-0.346837	0.0559319	0.443663	0.0124187	0.611986	0.000253681	0.259181	0.159146	0.433278	0.0148979	0.312224	0.0872658	0.119642	0.521475	0.0126293	0.94624	0.711037	7.35802e-06	0.291772	0.111242
RPS15	blue	-0.507376	0.00357559	0.507376	0.00357559	0.193956	0.295795	0.558164	0.00110268	0.413489	0.0207687	0.518097	0.0028311	0.227085	0.219249	0.562626	0.00098542	0.0971312	0.603195	0.49883	0.00428423	0.420799	0.0184101	0.437059	0.0139515	0.137853	0.459583	-0.249714	0.175484	0.0153372	0.934734	-0.271551	0.13948	0.109004	0.559413	-0.350027	0.053564	-0.289384	0.114334	-0.573987	0.000734796	-0.197604	0.286626
NDUFC1	blue	0.609251	0.000275108	-0.609251	0.000275108	-0.0972291	0.602828	-0.348132	0.0549608	0.0359893	0.84758	-0.435093	0.0144371	-0.0851963	0.648613	-0.64196	9.90978e-05	-0.670358	3.69178e-05	-0.285612	0.119348	-0.247598	0.179293	-0.598488	0.000375828	0.154942	0.405256	0.502609	0.00395729	-0.227866	0.217625	0.257061	0.162706	0.124807	0.503518	0.504363	0.00381294	0.334094	0.0662251	0.855292	8.8917e-10	0.283255	0.122563
COX7A2	blue	0.591225	0.000461033	-0.591225	0.000461033	0.163788	0.378629	-0.34406	0.0580601	-0.317887	0.0813837	-0.738601	2.0959e-06	-0.0288803	0.877434	-0.458879	0.00941677	-0.271478	0.13959	-0.065357	0.726855	-0.234751	0.203665	-0.404066	0.0241709	0.340919	0.0605424	0.775632	2.972e-07	0.104345	0.57642	0.0631959	0.73556	0.0146111	0.937818	0.611209	0.000259609	0.281829	0.124538	0.843611	2.53249e-09	0.626485	0.000162961
MFN2	blue	0.108991	0.55946	-0.108991	0.55946	-0.115443	0.536299	-0.145846	0.433705	-0.263215	0.152526	-0.267922	0.145055	-0.252579	0.17042	-0.420534	0.0184914	-0.213799	0.24814	-0.286018	0.1188	-0.39804	0.0265775	-0.316685	0.082606	0.165981	0.37219	0.105553	0.571987	0.230006	0.213219	0.595896	0.000404486	0.15804	0.395813	-0.228116	0.217107	-0.1026	0.582849	0.401379	0.0252211	0.0490625	0.793244
PTGDS	blue	0.334716	0.0656903	-0.334716	0.0656903	-0.240701	0.192108	-0.310049	0.0896099	-0.258456	0.160358	-0.25439	0.167271	-0.0667833	0.721128	-0.303328	0.0971562	-0.263333	0.152335	-0.494129	0.00472321	-0.478234	0.00650417	-0.430622	0.0155944	-0.136654	0.463535	0.0825832	0.658732	0.129303	0.488146	0.465168	0.00836892	0.107444	0.565081	0.0523651	0.779656	-0.039032	0.834863	0.45602	0.00992859	-0.0976234	0.601351
NDUFS1	blue	0.550625	0.00132862	-0.550625	0.00132862	-0.0624155	0.738712	-0.408396	0.0225547	-0.223441	0.226935	-0.500408	0.00414498	-0.0798764	0.669277	-0.518219	0.00282344	-0.462781	0.00875442	-0.229439	0.21438	-0.474406	0.00700958	-0.580967	0.000610313	-0.0238321	0.898737	0.41915	0.0189217	0.0390674	0.834715	0.48898	0.00524759	0.0976156	0.60138	0.319253	0.0800112	0.114861	0.538371	0.825369	1.10751e-08	0.186703	0.31457
ATP6V1E1	blue	0.034431	0.854107	-0.034431	0.854107	0.137977	0.459177	-0.152872	0.411634	-0.439109	0.0134595	-0.508537	0.00348758	-0.36526	0.0433285	-0.343303	0.0586508	-0.0752644	0.687386	-0.202735	0.274042	-0.303209	0.097294	-0.0971647	0.603069	0.371366	0.0396934	0.478766	0.00643639	0.348683	0.0545515	0.254279	0.167464	0.162604	0.382132	0.0540808	0.772622	0.12182	0.513864	0.330283	0.069574	0.250698	0.173732
VDAC3	blue	0.693262	1.53696e-05	-0.693262	1.53696e-05	0.0159977	0.93193	-0.570296	0.000809247	-0.319573	0.0796927	-0.691588	1.643e-05	-0.0062716	0.973289	-0.559036	0.00107884	-0.496705	0.00447815	-0.295402	0.106662	-0.410408	0.0218347	-0.724336	4.08935e-06	0.0595448	0.750341	0.581387	0.000603449	0.0207864	0.911624	0.349964	0.0536102	0.0336561	0.857357	0.525206	0.00241493	0.238417	0.196489	0.936204	1.05665e-14	0.359979	0.0466831
NDUFV2	blue	0.559831	0.0010575	-0.559831	0.0010575	-0.0667116	0.721415	-0.460849	0.00907722	-0.430161	0.0157181	-0.82117	1.51873e-08	-0.0727591	0.697295	-0.517248	0.00288473	-0.256352	0.163909	-0.1584	0.394722	-0.27938	0.127987	-0.432651	0.01506	0.195513	0.291858	0.567568	0.000868453	0.28862	0.115337	0.251555	0.172218	-0.0141253	0.939882	0.332353	0.0677386	0.051488	0.783259	0.824792	1.15718e-08	0.553775	0.00122973
SDHD	blue	0.653163	6.79439e-05	-0.653163	6.79439e-05	-0.0347007	0.852977	-0.577923	0.000662115	-0.270545	0.14101	-0.705763	9.20628e-06	0.0476437	0.7991	-0.538383	0.00178196	-0.385476	0.0322267	-0.134892	0.469373	-0.220194	0.233934	-0.546746	0.00145989	-0.0313798	0.866916	0.372838	0.0388553	0.054349	0.771524	0.291461	0.111642	-0.142078	0.445805	0.37615	0.0370205	-0.00956623	0.959266	0.912811	8.41012e-13	0.504774	0.0037798
HBB	blue	-0.894526	1.17844e-11	0.894526	1.17844e-11	0.174396	0.348085	0.559574	0.00106436	-0.0276736	0.882519	0.345053	0.0572915	-0.278211	0.129657	0.380786	0.0345702	0.239588	0.194233	0.183784	0.322331	0.000573777	0.997556	0.57258	0.000762437	0.365002	0.0434878	-0.111707	0.549657	0.320235	0.0790362	0.140323	0.451501	0.242156	0.189352	-0.570966	0.000795268	-0.354821	0.0501558	-0.626853	0.000161096	-0.314197	0.085181
ACADM	blue	0.483652	0.00584184	-0.483652	0.00584184	-0.00696678	0.970329	-0.233703	0.205749	-0.139643	0.453718	-0.383346	0.0332746	-0.111952	0.548774	-0.431027	0.0154865	-0.395789	0.0275253	-0.0881509	0.637245	-0.325609	0.0738588	-0.425269	0.0170806	0.0290362	0.876777	0.39757	0.0267731	0.0928382	0.619376	0.343425	0.0585552	0.222761	0.228389	0.230238	0.212744	0.206804	0.26432	0.65112	7.28671e-05	0.123228	0.508976
COX5B	blue	0.565	0.000927624	-0.565	0.000927624	0.0938247	0.615642	-0.410152	0.0219253	-0.362404	0.0451176	-0.731936	2.87917e-06	-0.00920722	0.960793	-0.473397	0.00714835	-0.320907	0.0783734	0.0617917	0.741234	-0.141731	0.446928	-0.334023	0.0662855	0.165399	0.373893	0.609507	0.00027303	0.181863	0.327503	0.0707272	0.705368	-0.0828595	0.657659	0.488255	0.00532525	0.0986963	0.597341	0.815026	2.37629e-08	0.555342	0.00118297
NDUFA8	blue	0.672276	3.44057e-05	-0.672276	3.44057e-05	-0.0301409	0.872127	-0.652614	6.92374e-05	-0.455639	0.00999846	-0.807144	4.12199e-08	0.0666084	0.721829	-0.491847	0.00494972	-0.369224	0.0409397	-0.0817722	0.661885	-0.312946	0.0864991	-0.640513	0.000103936	-0.00568503	0.975786	0.52988	0.00217112	0.148506	0.425275	0.289005	0.114831	-0.104114	0.57727	0.496665	0.00448188	0.0464786	0.803917	0.91037	1.23519e-12	0.480505	0.00621917
NDUFB5	blue	0.77061	3.95486e-07	-0.77061	3.95486e-07	-0.0970565	0.603475	-0.624262	0.000174649	-0.13483	0.469578	-0.627272	0.000158994	0.108131	0.562584	-0.54959	0.0013626	-0.474636	0.00697838	-0.263516	0.15204	-0.229046	0.215188	-0.668587	3.93828e-05	-0.0786534	0.674062	0.410889	0.0216653	-0.200742	0.278887	0.197137	0.287789	-0.14969	0.42155	0.606747	0.000296106	0.225083	0.22345	0.948839	4.67346e-16	0.453149	0.0104659
PLP2	blue	-0.400929	0.0254005	0.400929	0.0254005	0.218785	0.237018	0.237942	0.197409	0.106563	0.568295	0.233678	0.205799	0.18204	0.327025	0.472156	0.00732208	0.416167	0.0198772	0.194067	0.295512	0.540929	0.00167793	0.47855	0.0064638	0.040397	0.82917	-0.268726	0.143807	0.013694	0.941714	-0.505401	0.00372972	-0.228582	0.216144	-0.174481	0.347846	-0.0103826	0.955793	-0.528661	0.00223255	0.134687	0.470053
MPC1	blue	0.449484	0.0111873	-0.449484	0.0111873	-0.0246851	0.895132	-0.290567	0.112794	-0.0746165	0.689944	-0.427946	0.0163234	-0.0105332	0.955153	-0.440783	0.0130689	-0.373042	0.0387399	-0.0934634	0.617008	-0.381989	0.0339562	-0.513722	0.00311693	0.143371	0.441631	0.387686	0.0311682	-0.00181658	0.992262	0.464351	0.00849923	0.120864	0.517198	0.217295	0.240304	-0.00256271	0.989084	0.791429	1.15116e-07	0.294873	0.107321
UQCRFS1	blue	0.605545	0.000306688	-0.605545	0.000306688	-0.0381158	0.838688	-0.194764	0.293749	0.122795	0.510476	-0.304737	0.0955356	0.172575	0.35322	-0.3926	0.0289149	-0.39493	0.0278943	-0.370565	0.040156	-0.391672	0.0293299	-0.544021	0.00155878	0.175021	0.346334	0.31567	0.0836489	-0.12295	0.50994	0.413016	0.0209293	0.122774	0.51055	0.258144	0.160881	-0.0126853	0.946002	0.82692	9.83544e-09	0.294461	0.107836
TPM2	blue	0.178555	0.336527	-0.178555	0.336527	0.145495	0.434825	0.0674126	0.718605	-0.128994	0.489193	-0.21337	0.249114	0.11616	0.533754	-0.00485659	0.979314	0.157095	0.398678	0.1837	0.322555	-0.346509	0.0561803	-0.157505	0.397435	0.249171	0.176455	0.206146	0.265876	0.344322	0.0578567	0.337524	0.0633192	0.248836	0.177057	-0.190918	0.303572	-0.129858	0.486264	0.255002	0.166218	0.177575	0.339227
CYB5R3	blue	-0.539288	0.00174438	0.539288	0.00174438	-0.0949634	0.611344	0.126022	0.49934	-0.0765807	0.6822	0.2039	0.271234	-0.0209161	0.911075	0.311374	0.0881763	0.20015	0.280338	0.304066	0.0963045	0.0853031	0.648201	0.136942	0.462583	-0.0223396	0.90505	-0.37906	0.0354666	0.231007	0.211177	0.170424	0.359342	0.0773405	0.679212	-0.577912	0.000662297	-0.390531	0.0298469	-0.501924	0.0040149	-0.262125	0.154295
PPP1CB	blue	0.561865	0.00100462	-0.561865	0.00100462	-0.226589	0.220285	-0.644902	8.98769e-05	-0.263286	0.152411	-0.691061	1.67767e-05	-0.108538	0.561103	-0.632428	0.000135051	-0.475939	0.00680334	-0.219064	0.236404	-0.136316	0.46465	-0.597498	0.000386546	-0.0766738	0.681833	0.331494	0.0684954	-0.0239903	0.898069	0.249664	0.175574	-0.0980108	0.599902	0.372167	0.0392354	0.138573	0.457218	0.755261	9.07911e-07	0.378989	0.035504
IFITM3	blue	-0.670964	3.6106e-05	0.670964	3.6106e-05	0.265774	0.148431	0.597454	0.000387035	0.462507	0.00879963	0.659566	5.43818e-05	0.0788042	0.673471	0.586295	0.000528177	0.462573	0.00878866	0.282462	0.123658	0.408063	0.0226758	0.754931	9.23663e-07	0.0174192	0.925898	-0.487195	0.00544064	-0.125633	0.500678	-0.376266	0.0369574	-0.0578292	0.757316	-0.41632	0.0198272	-0.189202	0.30802	-0.790587	1.21333e-07	-0.234385	0.204391
EEF1G	blue	0.452949	0.0105042	-0.452949	0.0105042	-0.026498	0.887478	-0.462422	0.00881364	-0.117204	0.530057	-0.435241	0.0144001	0.388515	0.0307781	-0.0679162	0.716589	-0.101524	0.586827	-0.0027178	0.988423	0.104641	0.575333	-0.348412	0.054753	-0.039225	0.834057	0.175889	0.343907	-0.151135	0.417032	-0.118228	0.526446	-0.352155	0.0520289	0.478348	0.00648954	0.0751464	0.687851	0.517561	0.00286487	0.498275	0.00433419
RBPMS	blue	-0.459897	0.00923999	0.459897	0.00923999	-0.0709982	0.70429	0.241926	0.189786	0.205661	0.267028	0.468374	0.00787392	-0.431861	0.0152661	-0.0659777	0.72436	0.0825078	0.659025	-0.073607	0.693936	0.301514	0.0992726	0.514492	0.00306488	-0.306247	0.0938216	-0.632547	0.000134541	-0.106662	0.567934	-0.0801588	0.668174	-0.0751206	0.687953	-0.489013	0.00524409	-0.123416	0.508325	-0.57485	0.000718294	-0.402992	0.0245865
VDAC1	blue	0.374412	0.0379743	-0.374412	0.0379743	-0.148845	0.424207	-0.479011	0.00640539	-0.511928	0.00324113	-0.615506	0.000228289	-0.0060863	0.974077	-0.369006	0.0410684	-0.337813	0.063079	-0.164533	0.376435	-0.457405	0.0096778	-0.57663	0.000685266	0.0149127	0.936538	0.403465	0.0244026	0.324162	0.0752262	0.468451	0.00786233	0.069087	0.711908	0.203916	0.271197	-0.171364	0.356658	0.654802	6.42112e-05	0.158351	0.394872
CAST	blue	-0.325128	0.0743112	0.325128	0.0743112	-0.215588	0.244111	0.166006	0.372117	-0.0801052	0.668383	0.171295	0.356855	-0.11295	0.545195	0.243773	0.186324	0.45208	0.0106722	-0.00279166	0.988108	-0.21971	0.234991	0.215703	0.243852	0.00736892	0.968617	-0.32985	0.0699622	0.231912	0.209345	0.303148	0.097364	0.0745361	0.690261	-0.513294	0.00314619	-0.238357	0.196606	-0.357558	0.0482883	-0.196554	0.289248
NDUFA4	blue	0.463144	0.00869484	-0.463144	0.00869484	0.0560081	0.764742	-0.037404	0.841662	0.0192584	0.918098	-0.300729	0.1002	-0.0606184	0.745986	-0.362896	0.0448056	-0.33644	0.0642262	-0.135847	0.466202	-0.277214	0.131094	-0.232868	0.207419	0.270089	0.141707	0.544105	0.00155562	-0.0627982	0.737166	0.137975	0.459181	0.155935	0.402213	0.448543	0.0113791	0.34426	0.0579047	0.651875	7.10116e-05	0.295163	0.10696
CISD1	blue	0.66461	4.54633e-05	-0.66461	4.54633e-05	-0.00660383	0.971874	-0.528683	0.00223145	-0.223023	0.227828	-0.654311	6.53091e-05	0.0625108	0.738327	-0.500785	0.00411231	-0.322769	0.0765615	-0.0285104	0.878993	-0.0625412	0.738204	-0.392491	0.0289634	-0.0221263	0.905952	0.45498	0.0101204	-0.0578667	0.757164	-0.0199586	0.915131	-0.176921	0.341038	0.604035	0.000320453	0.272029	0.138757	0.797661	7.74312e-08	0.524176	0.00247172
ACO2	blue	0.254858	0.166466	-0.254858	0.166466	-0.241025	0.191493	-0.37305	0.0387353	-0.334781	0.0656349	-0.354207	0.0505821	-0.125293	0.501847	-0.393878	0.0283513	-0.411772	0.0213572	-0.169034	0.363334	-0.462904	0.00873419	-0.487113	0.00544967	-0.159725	0.39073	0.0909325	0.626616	0.255072	0.166098	0.682851	2.31108e-05	0.104932	0.574265	-0.0935861	0.616544	-0.275759	0.133213	0.543909	0.00156295	-0.0805666	0.666582
SDHA	blue	0.553837	0.00122784	-0.553837	0.00122784	-0.198696	0.283919	-0.381743	0.0340811	-0.298876	0.102413	-0.516968	0.00290259	-0.059617	0.750048	-0.516363	0.00294152	-0.5131	0.00315946	-0.312833	0.0866183	-0.600769	0.00035211	-0.725258	3.92134e-06	0.0548794	0.769354	0.410134	0.0219316	0.231118	0.210953	0.688023	1.89106e-05	0.250625	0.173862	0.126988	0.496031	-0.00593582	0.974718	0.820223	1.62903e-08	0.0921388	0.622029
RHOQ	blue	-0.596456	0.000398133	0.596456	0.000398133	0.0579131	0.756975	0.511486	0.00327232	-0.192564	0.299341	0.195775	0.2912	-0.380387	0.0347759	0.194848	0.293537	0.123308	0.5087	-0.0611433	0.743859	-0.289976	0.113562	0.202159	0.275437	0.459679	0.00927757	0.142536	0.444323	0.530492	0.00214084	0.339817	0.0614329	0.530714	0.00212994	-0.574627	0.000722534	-0.0270664	0.88508	-0.444014	0.0123413	-0.375907	0.0371527
GSTP1	blue	-0.238533	0.196265	0.238533	0.196265	0.312848	0.0866027	0.362343	0.0451565	-0.0718453	0.700922	0.0449405	0.810286	0.202694	0.274142	0.523374	0.00251673	0.374726	0.0378004	0.261127	0.155928	0.0848181	0.650074	0.327115	0.0724563	0.386709	0.0316326	0.185103	0.318809	0.298966	0.102304	-0.286112	0.118675	0.0386035	0.836651	-0.0544868	0.77096	-0.0649586	0.728457	-0.318939	0.0803249	0.115466	0.536219
NDUFA12	blue	0.447311	0.0116345	-0.447311	0.0116345	0.145003	0.436396	-0.0699722	0.708376	0.310869	0.0887206	-0.0137719	0.941384	0.0823456	0.659655	-0.211279	0.253893	-0.266826	0.14677	-0.233523	0.206108	-0.172718	0.352816	-0.364136	0.0440256	0.131325	0.48131	0.462434	0.00881166	-0.519609	0.00273773	-0.107059	0.566484	0.0991756	0.595553	0.653687	6.67295e-05	0.642017	9.89109e-05	0.47093	0.00749732	0.170709	0.358529
UBA52	blue	-0.227305	0.218792	0.227305	0.218792	0.388579	0.0307485	0.379766	0.0350976	-0.234229	0.204701	0.0267976	0.886214	0.0317824	0.865224	0.329662	0.0701315	-0.00588434	0.974937	0.384213	0.0328448	-0.1065	0.568525	0.142438	0.44464	0.339194	0.0619409	0.450927	0.0108985	0.515419	0.0030032	-0.0112682	0.952027	0.381231	0.0343421	-0.0563382	0.763394	-0.00720925	0.969297	-0.17192	0.355076	-0.152171	0.413809
HSPA9	blue	0.445507	0.0120168	-0.445507	0.0120168	-0.109729	0.556788	-0.504774	0.0037798	-0.303484	0.0969756	-0.558303	0.00109883	-0.0237603	0.899041	-0.379085	0.0354538	0.0102879	0.956196	-0.194338	0.294827	-0.192661	0.299094	-0.254215	0.167574	-0.141677	0.447102	0.0832784	0.656034	0.0623961	0.73879	0.213806	0.248124	-0.239121	0.195132	0.205551	0.267289	-0.13685	0.462886	0.589427	0.00048459	0.411873	0.0213221
PTP4A3	blue	0.132355	0.477846	-0.132355	0.477846	-0.12092	0.517004	-0.0549978	0.76887	-0.0100639	0.957149	-0.232205	0.208754	-0.303942	0.0964468	-0.494612	0.00467636	-0.510349	0.00335391	-0.13703	0.462292	-0.155407	0.403829	-0.124559	0.504373	0.10211	0.584659	0.142495	0.444456	0.0643627	0.730856	0.387824	0.0311029	0.106029	0.570247	-0.0343801	0.854321	-0.111218	0.551415	0.467243	0.00804569	0.0508685	0.785806
LAMA2	blue	-0.401083	0.0253391	0.401083	0.0253391	-0.173491	0.350632	-0.0406107	0.82828	-0.272126	0.13861	-0.00998725	0.957475	-0.184046	0.32163	0.14912	0.423341	0.109803	0.556521	0.45514	0.0100907	0.290266	0.113185	0.256065	0.164398	-0.187014	0.313752	-0.293741	0.10874	0.340933	0.0605316	-0.0545225	0.770814	-0.0616068	0.741982	-0.411934	0.0213009	-0.2852	0.119906	-0.491766	0.00495797	-0.212667	0.250714
RPL3	blue	-0.56326	0.000969673	0.56326	0.000969673	0.144898	0.436732	0.391133	0.0295735	-0.0328183	0.860873	0.189188	0.308055	0.0313152	0.867188	0.407256	0.0229716	0.313743	0.0856571	0.556938	0.00113694	0.381013	0.034454	0.537936	0.0018008	0.165682	0.373064	-0.249073	0.176631	0.391402	0.0294516	-0.207489	0.262707	0.0181004	0.923008	-0.525807	0.00238229	-0.39091	0.0296744	-0.629988	0.000145948	-0.0611772	0.743721
PKP2	blue	0.546093	0.00148306	-0.546093	0.00148306	-0.181459	0.328597	-0.607343	0.000290989	-0.241776	0.19007	-0.487046	0.00545703	-0.047602	0.799272	-0.530182	0.00215615	-0.595941	0.000403969	-0.305398	0.0947828	-0.214384	0.246818	-0.69116	1.67115e-05	-0.251562	0.172205	0.15258	0.412538	0.0318833	0.8648	0.373923	0.0382463	0.0179734	0.923547	0.206871	0.264161	0.0940391	0.614831	0.621658	0.000189288	0.034501	0.853814
GABARAP	blue	0.320017	0.0792519	-0.320017	0.0792519	0.12182	0.513865	-0.134166	0.471789	0.349177	0.0541869	-0.0970292	0.603577	0.0306156	0.87013	-0.433248	0.0149057	-0.656828	5.98528e-05	-0.0975755	0.601531	0.13206	0.478838	-0.322313	0.0770018	0.107831	0.563674	0.194858	0.293512	-0.390242	0.0299791	0.00617031	0.97372	-0.0185257	0.921205	0.316701	0.0825897	0.187923	0.311361	0.487288	0.00543044	0.210411	0.255892
NNT	blue	0.510881	0.00331555	-0.510881	0.00331555	-0.051067	0.78499	-0.423864	0.0174896	-0.212225	0.251721	-0.466116	0.00821995	-0.0223721	0.904912	-0.429217	0.0159736	-0.516807	0.00291292	-0.0862268	0.644639	-0.360295	0.0464765	-0.608634	0.000280157	-0.0647437	0.729322	0.336802	0.0639222	0.0514175	0.783549	0.464007	0.00855459	0.108477	0.561326	0.269386	0.142788	0.0188916	0.919654	0.755	9.20334e-07	0.137358	0.461213
NDUFA9	blue	0.717955	5.443e-06	-0.717955	5.443e-06	-0.0352918	0.8505	-0.423925	0.0174717	-0.19951	0.281909	-0.593648	0.000430888	0.126226	0.498641	-0.431826	0.0152755	-0.345126	0.0572358	-0.148919	0.423974	-0.319738	0.0795289	-0.601142	0.000348353	0.0598158	0.749241	0.4734	0.00714794	0.0383822	0.837575	0.272767	0.137648	0.0111367	0.952586	0.425571	0.0169939	0.176096	0.343332	0.892334	1.56512e-11	0.430159	0.0157185
IMMT	blue	0.248552	0.177569	-0.248552	0.177569	0.109134	0.558945	-0.0586959	0.75379	0.144741	0.437234	-0.110217	0.555024	-0.187648	0.312083	-0.445782	0.0119579	-0.594936	0.000415577	-0.280561	0.126314	-0.190865	0.303708	-0.282658	0.123387	0.00240275	0.989765	0.144808	0.437022	-0.0957688	0.60831	0.353748	0.0509032	0.158587	0.394158	0.0783989	0.675059	-0.131355	0.481208	0.484961	0.00569076	-0.0313374	0.867095
FAU	blue	0.596952	0.000392577	-0.596952	0.000392577	-0.0196494	0.916441	-0.608258	0.000283271	-0.43113	0.0154591	-0.733381	2.68969e-06	0.0638244	0.733025	-0.364599	0.0437377	-0.214039	0.247597	-0.026041	0.889406	-0.0105171	0.955221	-0.304272	0.0960677	-0.097296	0.602577	0.430912	0.0155172	0.0554679	0.766948	-0.111494	0.550422	-0.34536	0.0570555	0.62219	0.000186214	0.153868	0.408558	0.699911	1.174e-05	0.532789	0.00203042
DCAF6	blue	0.306532	0.0935006	-0.306532	0.0935006	-0.0859032	0.645886	-0.243687	0.186484	-0.503186	0.00390929	-0.508783	0.00346914	-0.352087	0.0520778	-0.454513	0.0102076	-0.382154	0.0338728	-0.167009	0.369194	-0.665253	4.44263e-05	-0.535545	0.0019045	0.224288	0.225133	0.635418	0.000122692	0.412126	0.0212348	0.575487	0.000706306	0.467704	0.00797531	0.129412	0.487775	0.232236	0.208691	0.550234	0.00134137	-0.0574735	0.758765
FHL2	blue	0.449194	0.0112461	-0.449194	0.0112461	-0.186347	0.31551	-0.311169	0.0883972	-0.253047	0.169602	-0.428278	0.0162313	0.0832927	0.655979	-0.27119	0.140027	-0.431711	0.0153055	0.041842	0.823154	-0.471583	0.00740346	-0.604916	0.000312361	0.131322	0.481319	0.591438	0.000458305	0.109941	0.556021	0.381707	0.0340995	0.247142	0.18012	0.398879	0.0262311	0.131861	0.479506	0.688652	1.84497e-05	0.0891845	0.633287
DLD	blue	0.569955	0.000816456	-0.569955	0.000816456	0.00869181	0.962987	-0.362202	0.0452466	-0.221044	0.232088	-0.522332	0.00257629	-0.0615587	0.742177	-0.519575	0.00273983	-0.469542	0.00769992	-0.294598	0.107665	-0.499046	0.00426495	-0.664447	4.57302e-05	0.145861	0.433657	0.529564	0.00218692	0.075003	0.688417	0.495106	0.00462891	0.234531	0.204101	0.316285	0.0830164	0.174279	0.348412	0.852261	1.17669e-09	0.23472	0.203727
NDRG2	blue	0.387476	0.0312676	-0.387476	0.0312676	-0.103534	0.579403	-0.381552	0.0341782	-0.0690076	0.712225	-0.328691	0.0710113	0.0151611	0.935482	-0.48451	0.00574247	-0.654977	6.38242e-05	-0.170189	0.360016	-0.256252	0.164079	-0.64319	9.51463e-05	-0.0288849	0.877415	0.235664	0.201861	-0.0231573	0.901591	0.443607	0.0124312	0.113843	0.542	0.13986	0.453009	-0.0335298	0.857887	0.699054	1.21597e-05	0.0711234	0.703792
LAPTM4B	blue	0.528193	0.00225653	-0.528193	0.00225653	-0.179398	0.334213	-0.588731	0.000493996	-0.560115	0.00104997	-0.66582	4.35299e-05	0.0485181	0.79549	-0.378381	0.0358242	-0.372647	0.0389633	-0.132762	0.47648	-0.299873	0.101218	-0.619232	0.000203898	-0.0690244	0.712158	0.409584	0.0221271	0.311068	0.0885056	0.293408	0.10916	0.004315	0.98162	0.289829	0.113753	0.145721	0.434103	0.681802	2.40582e-05	0.215994	0.2432
COX17	blue	0.597559	0.000385885	-0.597559	0.000385885	0.137799	0.459759	-0.239108	0.195156	-0.253766	0.168352	-0.536414	0.00186622	-0.0364767	0.84554	-0.45276	0.0105406	-0.383732	0.0330827	-0.234092	0.204974	-0.451179	0.0108486	-0.484405	0.00575458	0.280099	0.126967	0.795085	9.13696e-08	0.103332	0.580146	0.195154	0.292765	0.208758	0.259732	0.581762	0.000597391	0.303109	0.09741	0.806115	4.42103e-08	0.320462	0.0788116
MGST2	blue	0.50541	0.00372893	-0.50541	0.00372893	0.015787	0.932825	-0.360595	0.0462813	-0.311206	0.0883569	-0.554657	0.00120322	0.175869	0.343963	-0.233741	0.205673	-0.397213	0.0269224	0.131371	0.481153	-0.248146	0.178301	-0.603682	0.00032375	0.173222	0.351391	0.670564	3.66397e-05	0.17414	0.348804	0.159709	0.390778	0.165096	0.37478	0.474902	0.00694233	0.235714	0.201763	0.688825	1.83249e-05	0.313404	0.0860143
NDUFA11	blue	0.162569	0.382238	-0.162569	0.382238	0.240326	0.192822	-0.0601818	0.747756	0.0755884	0.686108	-0.240948	0.191638	0.0588146	0.753308	-0.155847	0.402483	-0.241458	0.190671	0.255644	0.165118	0.186967	0.313874	0.0742553	0.691371	0.140477	0.451	0.228971	0.215343	-0.0844589	0.651463	-0.137795	0.459773	-0.151107	0.417118	0.282745	0.123266	-0.0469259	0.802066	0.402247	0.024878	0.372772	0.0388924
CS	blue	0.605323	0.000308677	-0.605323	0.000308677	-0.182971	0.324513	-0.684685	2.15342e-05	-0.284674	0.12062	-0.601669	0.000343122	-0.0359563	0.847718	-0.626226	0.000164288	-0.614649	0.000234256	-0.208253	0.260914	-0.140559	0.450733	-0.63329	0.00013138	-0.28876	0.115152	0.203082	0.273205	-0.0125603	0.946533	0.279284	0.128123	-0.149236	0.422976	0.346431	0.0562388	0.0236383	0.899557	0.785482	1.66044e-07	0.216624	0.241795
DNAJC19	blue	0.652973	6.83903e-05	-0.652973	6.83903e-05	0.0443557	0.812711	-0.408614	0.0224756	-0.244055	0.185798	-0.668726	3.91845e-05	0.0556264	0.766301	-0.476643	0.00671035	-0.449568	0.0111703	-0.149447	0.422313	-0.386218	0.0318682	-0.554854	0.00119734	0.230359	0.212497	0.592918	0.000439774	0.0846744	0.650629	0.315129	0.0842093	0.0646115	0.729854	0.470969	0.00749167	0.074359	0.690961	0.913631	7.37269e-13	0.42957	0.0158776
CAP2	blue	0.304143	0.0962157	-0.304143	0.0962157	0.0109543	0.953361	-0.367219	0.0421344	-0.456136	0.00990738	-0.590663	0.000468281	-0.140905	0.449608	-0.39328	0.028614	-0.327451	0.0721466	-0.240904	0.191721	-0.565329	0.000919842	-0.569311	0.000830204	0.185418	0.317972	0.442501	0.0126776	0.356495	0.0490068	0.638225	0.000112015	0.199685	0.28148	0.0336299	0.857467	0.0278917	0.8816	0.673758	3.257e-05	0.155179	0.404529
REEP5	blue	0.339509	0.0616838	-0.339509	0.0616838	-0.137827	0.45967	-0.316499	0.082796	0.093561	0.616639	-0.275987	0.132878	0.408149	0.0226445	0.0561993	0.763961	0.0193401	0.917752	0.274281	0.13539	0.213102	0.249722	-0.183909	0.321998	-0.0603667	0.747006	0.125162	0.502296	-0.246449	0.181385	-0.246576	0.181152	-0.342208	0.0595141	0.420793	0.0184121	0.240854	0.191816	0.348526	0.054668	0.481229	0.00613059
EIF4A2	blue	0.48364	0.0058432	-0.48364	0.0058432	0.0963053	0.606294	-0.170447	0.359276	-0.173215	0.351408	-0.448565	0.0113746	-0.185438	0.317918	-0.460288	0.00917295	-0.476133	0.00677758	-0.257612	0.161775	-0.486002	0.00557301	-0.561525	0.00101329	0.292288	0.110583	0.662694	4.86837e-05	0.123905	0.506633	0.421988	0.0180484	0.354591	0.050315	0.316804	0.0824841	0.153653	0.40922	0.690284	1.73011e-05	0.160643	0.387977
SLIRP	blue	0.571034	0.000793845	-0.571034	0.000793845	0.060127	0.747978	-0.216178	0.242791	-0.29759	0.103971	-0.623971	0.000176236	0.0162334	0.93093	-0.29644	0.105379	-0.116967	0.530896	-0.0868341	0.642302	-0.406054	0.0234176	-0.373001	0.0387634	0.387968	0.0310349	0.817543	1.98211e-08	0.152239	0.413598	0.116844	0.531332	0.159283	0.392059	0.585059	0.000546309	0.426073	0.0168501	0.739982	1.9602e-06	0.484846	0.00570395
SLC25A6	blue	-0.496074	0.0045371	0.496074	0.0045371	0.188226	0.310567	0.514491	0.00306497	0.122578	0.51123	0.265669	0.148597	0.0249236	0.894125	0.381874	0.0340147	-0.0055089	0.976536	0.404311	0.0240772	0.186209	0.315875	0.330551	0.069334	0.346771	0.0559816	-0.0592476	0.751548	0.305205	0.0950014	0.0130199	0.944579	0.250175	0.174662	-0.451912	0.0107049	-0.254223	0.167562	-0.40302	0.0245755	-0.173162	0.351558
DDX1	blue	0.210089	0.256639	-0.210089	0.256639	-0.022387	0.904849	-0.0112242	0.952214	-0.1828	0.324973	-0.265395	0.149032	-0.241945	0.189751	-0.413304	0.0208312	-0.440361	0.0131664	-0.324413	0.0749883	-0.668546	3.94411e-05	-0.460286	0.00917327	0.33839	0.0626016	0.395021	0.027855	0.286118	0.118665	0.740055	1.95323e-06	0.438099	0.0137001	-0.112554	0.546613	-0.134706	0.469993	0.587524	0.000510682	-0.0361185	0.847039
COX14	blue	0.506096	0.00367482	-0.506096	0.00367482	0.229764	0.213713	-0.285313	0.119752	-0.136196	0.465049	-0.493818	0.00475355	-0.00865725	0.963134	-0.39918	0.0261077	-0.4472	0.0116576	-0.0112275	0.952199	-0.166567	0.370481	-0.364606	0.0437334	0.17857	0.336486	0.631873	0.000137466	-0.0598663	0.749036	0.0373756	0.841781	0.0220143	0.906426	0.599711	0.000362933	0.249402	0.176042	0.736549	2.31344e-06	0.364945	0.0435231
PTPN11	blue	0.173401	0.350885	-0.173401	0.350885	-0.233421	0.206313	-0.332209	0.0678654	-0.442082	0.0127721	-0.522188	0.00258461	-0.419494	0.0188139	-0.59147	0.000457897	-0.304071	0.0962994	-0.267802	0.145243	-0.298442	0.102937	-0.276154	0.132634	0.0552014	0.768038	0.139187	0.455207	0.380007	0.0349727	0.509752	0.00339747	0.0928893	0.619182	-0.200196	0.280223	-0.191636	0.301721	0.402337	0.0248426	0.099969	0.592599
S100A11	blue	-0.655456	6.27743e-05	0.655456	6.27743e-05	0.215207	0.244965	0.568943	0.000838142	0.331538	0.0684567	0.557672	0.0011163	0.261862	0.154724	0.748938	1.2567e-06	0.545068	0.00152012	0.438398	0.0136286	0.42402	0.0174437	0.67658	2.93179e-05	0.102516	0.583158	-0.397729	0.0267069	0.022445	0.904604	-0.390778	0.0297342	-0.0291634	0.876242	-0.408986	0.0223414	-0.175241	0.345717	-0.803608	5.2349e-08	-0.140406	0.451229
UQCRC1	blue	0.269764	0.142205	-0.269764	0.142205	-0.057859	0.757195	0.0263013	0.888308	-0.135461	0.467484	-0.24712	0.18016	0.00303856	0.987057	-0.218824	0.236931	-0.173506	0.350587	-0.080549	0.666651	-0.44123	0.0129661	-0.316263	0.0830386	0.247119	0.180162	0.23086	0.211477	0.34192	0.0597425	0.537572	0.00181627	0.317364	0.0819136	-0.214338	0.246922	-0.330946	0.0689818	0.483851	0.00581863	0.0928714	0.61925
NDUFA7	blue	0.206907	0.264077	-0.206907	0.264077	0.126258	0.498532	-0.049993	0.78941	-0.411273	0.0215308	-0.529773	0.00217645	-0.171367	0.356651	-0.271785	0.139126	-0.21302	0.249908	0.155318	0.404103	-0.482302	0.00600122	-0.277817	0.130223	0.470777	0.00751932	0.674533	3.16461e-05	0.466258	0.00819769	0.465302	0.00834768	0.324826	0.0745967	0.0832656	0.656084	-0.11171	0.549643	0.588389	0.000498669	0.270329	0.14134
ETFA	blue	0.606549	0.000297827	-0.606549	0.000297827	0.205042	0.268503	-0.324552	0.0748557	0.0136204	0.942027	-0.494376	0.00469921	-0.0438133	0.814962	-0.507905	0.00353523	-0.310074	0.0895826	-0.143072	0.442594	-0.059275	0.751437	-0.343369	0.0585993	0.136777	0.463128	0.443173	0.0125274	-0.174869	0.346757	0.00225726	0.990385	-0.066081	0.723946	0.472243	0.0073098	0.290946	0.112305	0.748322	1.29644e-06	0.539565	0.00173302
PRDX3	blue	0.599173	0.000368562	-0.599173	0.000368562	0.00297412	0.987331	-0.663242	4.77426e-05	-0.53974	0.00172583	-0.812876	2.76864e-08	-0.088894	0.634399	-0.545398	0.00150808	-0.291387	0.111736	-0.0940056	0.614958	-0.214492	0.246575	-0.505531	0.00371934	-0.0549461	0.769081	0.559041	0.00107871	0.13369	0.473378	0.114688	0.538988	-0.154545	0.406473	0.558679	0.00108853	0.289208	0.114565	0.829697	7.92769e-09	0.485468	0.00563312
PIGT	blue	-0.432407	0.0151234	0.432407	0.0151234	-0.0383274	0.837804	0.0677166	0.717388	-0.130941	0.482605	0.20193	0.275991	0.101295	0.587674	0.420834	0.0183994	0.058591	0.754217	0.242407	0.18888	0.0896226	0.631613	0.0889717	0.634101	-0.13225	0.478199	-0.339268	0.0618806	0.260248	0.157376	0.133692	0.47337	0.030293	0.871487	-0.443926	0.0123607	-0.308401	0.0914177	-0.423067	0.0177253	-0.346466	0.0562125
MBNL1	blue	-0.312808	0.0866453	0.312808	0.0866453	-0.157183	0.398413	-0.14383	0.440155	-0.314421	0.0849464	0.119115	0.523324	0.178755	0.335977	0.428111	0.0162775	0.428956	0.0160448	0.225206	0.22319	0.172086	0.354606	0.151604	0.41557	-0.473998	0.00706546	-0.55678	0.00114143	0.33046	0.069415	-0.0184978	0.921323	-0.23111	0.210968	-0.459465	0.00931478	-0.405783	0.0235193	-0.52696	0.00232078	-0.252508	0.170543
SERINC3	blue	-0.0401959	0.830008	0.0401959	0.830008	-0.0834014	0.655557	-0.394213	0.0282052	-0.420565	0.0184821	-0.441661	0.0128676	-0.340691	0.0607262	-0.476683	0.0067051	-0.432531	0.0150911	0.0695274	0.71015	0.176702	0.341646	0.00405884	0.982711	-0.190441	0.304803	0.00105637	0.9955	0.248317	0.177993	0.1096	0.557256	-0.241137	0.19128	-0.0406588	0.82808	-0.281308	0.125266	0.289462	0.114232	0.137313	0.461361
DSTN	blue	0.67639	2.95273e-05	-0.67639	2.95273e-05	-0.15824	0.395208	-0.487109	0.0054501	-0.0725146	0.698265	-0.505186	0.00374679	0.0859985	0.645519	-0.45708	0.00973614	-0.456332	0.00987156	-0.142367	0.44487	-0.145609	0.434463	-0.574499	0.000724967	0.0196303	0.916522	0.467538	0.00800053	-0.249161	0.176473	0.00459027	0.980448	-0.0398777	0.831335	0.657121	5.9244e-05	0.526774	0.00233061	0.717523	5.54785e-06	0.319157	0.0801076
DNAJC15	blue	0.617534	0.000214714	-0.617534	0.000214714	0.0134144	0.942903	-0.308136	0.0917108	0.0215286	0.908482	-0.406685	0.0231825	-0.0227993	0.903105	-0.512701	0.00318706	-0.564088	0.000949453	-0.089329	0.632735	-0.192783	0.298781	-0.598568	0.000374969	0.0915111	0.624414	0.479489	0.0063453	-0.14364	0.440768	0.207635	0.262363	0.155694	0.402951	0.421355	0.0182403	0.367538	0.0419427	0.758078	7.83032e-07	0.262138	0.154273
HAX1	blue	0.532849	0.0020276	-0.532849	0.0020276	0.131743	0.479902	-0.358228	0.0478399	0.0248602	0.894393	-0.579864	0.000628649	-0.0261057	0.889133	-0.570791	0.000798902	-0.419008	0.0189665	-0.276454	0.132197	-0.0624369	0.738626	-0.347327	0.0555628	0.211681	0.252968	0.443825	0.0123831	-0.208483	0.260376	0.103852	0.578231	-0.137956	0.459245	0.495108	0.00462875	0.109812	0.556487	0.835917	4.82248e-09	0.599119	0.00036913
PSMC1	blue	0.17391	0.349451	-0.17391	0.349451	0.180687	0.330693	0.0989689	0.596324	-0.259163	0.159176	-0.377367	0.0363643	-0.318696	0.0805687	-0.376426	0.0368705	-0.275586	0.133466	-0.406592	0.0232169	-0.589219	0.000487389	-0.258713	0.159926	0.604323	0.000317787	0.601993	0.000339935	0.363956	0.0441386	0.532022	0.00206675	0.420233	0.0185844	-0.0221238	0.905963	0.0178101	0.92424	0.532269	0.00205496	0.163748	0.378748
ACOT13	blue	0.715162	6.15402e-06	-0.715162	6.15402e-06	-0.0539763	0.77305	-0.419879	0.0186943	-0.292527	0.110277	-0.600326	0.000356609	0.196936	0.288292	-0.332519	0.067593	-0.324617	0.0747944	-0.207144	0.263518	-0.49293	0.00484114	-0.727228	3.58303e-06	0.160683	0.387855	0.659408	5.46855e-05	0.124547	0.504416	0.313461	0.0859545	0.166375	0.371039	0.507296	0.00358174	0.271495	0.139565	0.862932	4.26348e-10	0.347055	0.0557678
C1orf43	blue	0.46296	0.0087249	-0.46296	0.0087249	0.0610033	0.744426	-0.523175	0.00252803	-0.422686	0.0178389	-0.768156	4.53589e-07	0.127623	0.49386	-0.275853	0.133075	-0.0773878	0.679027	-0.07024	0.707309	-0.0453436	0.808616	-0.337317	0.0634921	0.137924	0.459351	0.393088	0.0286989	0.183298	0.323635	0.020214	0.914049	-0.277773	0.130287	0.357562	0.0482857	-0.00407671	0.982635	0.667375	4.11529e-05	0.631874	0.000137461
LDHA	blue	-0.69201	1.61566e-05	0.69201	1.61566e-05	0.215239	0.244892	0.527614	0.00228652	0.373939	0.0382372	0.431965	0.015239	-0.102683	0.582539	0.36113	0.0459345	0.356188	0.049216	0.259453	0.158694	0.519978	0.00271534	0.77516	3.05371e-07	0.192828	0.298668	-0.339227	0.061914	-0.120079	0.519946	-0.40221	0.0248923	-0.100965	0.588897	-0.342727	0.0591039	-0.041746	0.823553	-0.648249	8.03258e-05	0.00735411	0.96868
NDUFV1	blue	0.40031	0.0256491	-0.40031	0.0256491	-0.0375791	0.84093	-0.252886	0.169882	-0.109284	0.558398	-0.364039	0.0440864	-0.0110249	0.953061	-0.43454	0.0145762	-0.513763	0.00311414	-0.246701	0.180924	-0.407379	0.0229262	-0.49797	0.00436187	0.0642462	0.731325	0.196047	0.290518	0.158907	0.393191	0.561295	0.0010192	0.181457	0.328601	-0.00755547	0.967823	-0.253713	0.168443	0.698759	1.23073e-05	0.0739195	0.692699
POMP	blue	0.58419	0.000559378	-0.58419	0.000559378	0.0984878	0.598119	-0.455367	0.0100487	-0.328321	0.0713488	-0.699333	1.20217e-05	0.0334091	0.858393	-0.312563	0.0869056	-0.0210393	0.910554	-0.104565	0.575611	-0.188379	0.310166	-0.314981	0.0843631	0.140479	0.450993	0.56642	0.000894478	0.0317612	0.865313	-0.0547086	0.770053	-0.124549	0.504408	0.592976	0.000439067	0.33078	0.06913	0.673557	3.28135e-05	0.590585	0.000469306
ALDOC	blue	0.569177	0.000833079	-0.569177	0.000833079	-0.128914	0.489465	-0.214406	0.246768	-0.0845262	0.651202	-0.353208	0.051283	0.200063	0.28055	-0.122244	0.51239	-0.350546	0.0531866	-0.0304086	0.871001	-0.383997	0.0329515	-0.581532	0.000601091	0.119145	0.523219	0.577769	0.000664831	-0.00228635	0.990261	0.197465	0.286972	0.26064	0.156728	0.518684	0.0027945	0.424315	0.0173575	0.59344	0.0004334	0.117634	0.528538
GPNMB	blue	0.438148	0.0136883	-0.438148	0.0136883	-0.233029	0.207097	-0.362196	0.0452504	-0.314935	0.0844105	-0.463058	0.00870897	0.00969088	0.958736	-0.343869	0.0582081	-0.17668	0.341707	-0.112836	0.545603	-0.482096	0.00602584	-0.565042	0.000926623	0.033571	0.857714	0.29457	0.107699	0.231565	0.210046	0.555598	0.00117548	0.151125	0.417061	0.0606549	0.745837	-0.0785792	0.674353	0.655662	6.23266e-05	0.186544	0.314991
SNORD13P3	blue	-0.451136	0.0108571	0.451136	0.0108571	0.250291	0.174455	0.698449	1.24639e-05	0.247876	0.178789	0.560724	0.00103399	-0.0662871	0.723118	0.343168	0.0587563	0.0414495	0.824787	0.0636834	0.733594	-0.0716697	0.701619	0.18425	0.321085	0.424794	0.017218	0.138176	0.458523	0.124433	0.504808	-0.0419149	0.822851	0.558916	0.00108208	-0.309972	0.0896936	0.0753246	0.687148	-0.509351	0.00342697	-0.423409	0.0176238
NDUFA2	blue	0.506702	0.00362755	-0.506702	0.00362755	0.158887	0.393251	-0.0831118	0.65668	-0.00121663	0.994817	-0.306628	0.0933934	-0.0597608	0.749464	-0.406049	0.0234194	-0.463964	0.00856159	-0.0539678	0.773085	-0.314473	0.0848923	-0.3822	0.0338496	0.280115	0.126944	0.689685	1.77152e-05	-0.0969928	0.603714	0.132192	0.478395	0.234711	0.203745	0.560764	0.00103296	0.371057	0.0398714	0.709899	7.72598e-06	0.229581	0.21409
EID1	blue	0.397519	0.0267945	-0.397519	0.0267945	-0.0543186	0.771648	-0.327253	0.0723295	-0.395383	0.0276991	-0.605899	0.000303536	-0.130974	0.482492	-0.492215	0.00491264	-0.481573	0.00608887	-0.127037	0.495863	-0.511688	0.00325806	-0.614401	0.000236007	0.278867	0.128717	0.57121	0.000790216	0.341032	0.0604523	0.564907	0.000929817	0.315469	0.0838571	0.119249	0.522856	0.0463121	0.804606	0.73575	2.40356e-06	0.18289	0.324732
NIPSNAP2	blue	0.511336	0.00328303	-0.511336	0.00328303	-0.0166353	0.929224	-0.227313	0.218775	-0.00598956	0.974489	-0.328374	0.0712998	-0.196147	0.290266	-0.596883	0.000393352	-0.537377	0.00182458	-0.50316	0.00391146	-0.506448	0.00364726	-0.55157	0.00129826	0.167514	0.367726	0.4545	0.0102101	-0.11452	0.539586	0.458848	0.0094222	0.26488	0.149853	0.30696	0.0930208	0.32242	0.0768987	0.778771	2.47654e-07	0.0819704	0.661114
PECAM1	blue	-0.715822	5.97877e-06	0.715822	5.97877e-06	0.133027	0.475594	0.380105	0.0349218	0.013476	0.942641	0.370443	0.0402268	0.0593858	0.750987	0.570123	0.000812899	0.489679	0.00517355	0.262725	0.15332	0.218685	0.237236	0.612866	0.000247111	-0.00451032	0.980788	-0.449089	0.0112674	0.248425	0.177797	-0.102658	0.582635	-0.101272	0.58776	-0.564914	0.000929646	-0.356858	0.0487602	-0.693315	1.53373e-05	-0.195404	0.292134
PSMA6	blue	0.582284	0.000589028	-0.582284	0.000589028	0.10222	0.58425	-0.362276	0.0451996	-0.283819	0.121788	-0.569962	0.000816302	0.15102	0.417391	-0.134365	0.471125	0.092641	0.620124	-0.281464	0.125048	-0.281422	0.125107	-0.312473	0.0870009	0.159302	0.392001	0.506452	0.00364695	0.0117371	0.950032	-0.0355029	0.849616	-0.120433	0.518704	0.579141	0.000640934	0.274527	0.135026	0.585863	0.000534463	0.499232	0.00424845
HIGD2A	blue	0.707983	8.38246e-06	-0.707983	8.38246e-06	-0.0441098	0.813731	-0.507373	0.00357577	-0.305106	0.0951142	-0.655026	6.37164e-05	0.0961277	0.606961	-0.460299	0.00917094	-0.285919	0.118933	-0.00369074	0.984279	-0.201466	0.277121	-0.563939	0.000953078	0.0436067	0.81582	0.553842	0.0012277	0.0161611	0.931237	0.108676	0.560603	-0.0890746	0.633708	0.56663	0.00088966	0.240375	0.19273	0.817782	1.94794e-08	0.496302	0.0045157
ESD	blue	0.683893	2.22023e-05	-0.683893	2.22023e-05	-0.0524005	0.779511	-0.580313	0.00062113	0.0909752	0.626454	-0.466745	0.00812219	0.230643	0.211919	-0.369416	0.040827	-0.363386	0.0444962	-0.0774721	0.678696	0.180797	0.330395	-0.433472	0.0148481	-0.140571	0.450695	0.323272	0.0760769	-0.506925	0.00361028	-0.303414	0.0970562	-0.354573	0.0503275	0.842102	2.88122e-09	0.473639	0.00711489	0.703296	1.02072e-05	0.525793	0.00238306
TPM4	blue	-0.549315	0.00137177	0.549315	0.00137177	0.157234	0.398256	0.465431	0.00832735	0.274411	0.135197	0.428116	0.0162763	0.146618	0.43125	0.607735	0.000287661	0.677235	2.86057e-05	0.226551	0.220364	0.282166	0.12407	0.6599	5.37467e-05	0.143888	0.439971	-0.321468	0.0778241	-0.0605463	0.746278	-0.370507	0.0401898	-0.0875229	0.639655	-0.281911	0.124424	0.0557365	0.765851	-0.694717	1.44985e-05	-0.0263089	0.888276
NDUFS2	blue	0.627698	0.00015688	-0.627698	0.00015688	0.0268166	0.886134	-0.359218	0.047183	-0.168743	0.364173	-0.501656	0.00403768	0.00394779	0.983184	-0.510199	0.00336486	-0.396793	0.0270994	-0.158301	0.395021	-0.386608	0.031681	-0.519331	0.00275469	0.0388431	0.835651	0.423998	0.0174503	0.0333684	0.858564	0.332937	0.0672276	0.0825407	0.658897	0.349197	0.0541728	0.104425	0.576126	0.842844	2.70453e-09	0.296766	0.104979
OGDH	blue	0.256295	0.164006	-0.256295	0.164006	-0.175999	0.343602	-0.312594	0.0868722	-0.311802	0.0877174	-0.267867	0.145142	0.175428	0.345194	-0.0591077	0.752116	0.0295056	0.874801	-0.0805007	0.666839	-0.236625	0.199974	-0.317243	0.0820363	-0.229362	0.214539	-0.14181	0.446672	0.266846	0.14674	0.359561	0.0469568	-0.144222	0.438897	-0.171959	0.354967	-0.319438	0.0798264	0.322801	0.0765303	0.0878056	0.63857
PTPRM	blue	0.401317	0.0252457	-0.401317	0.0252457	-0.191502	0.302066	-0.654277	6.53862e-05	-0.503741	0.00386357	-0.645415	8.83504e-05	0.062784	0.737223	-0.284983	0.1202	-0.321691	0.0776064	0.0334136	0.858375	-0.316489	0.0828065	-0.635254	0.000123342	-0.162466	0.382542	0.270004	0.141837	0.237715	0.19785	0.420281	0.0185696	-0.0346414	0.853226	0.203529	0.272127	0.00503336	0.978561	0.619816	0.000200295	0.161769	0.384615
GHITM	blue	0.634534	0.000126237	-0.634534	0.000126237	0.01115	0.952529	-0.546023	0.00148557	-0.185769	0.317041	-0.642551	9.71817e-05	-0.0216477	0.907978	-0.571886	0.000776402	-0.410353	0.0218538	-0.395163	0.0277938	-0.278898	0.128673	-0.566924	0.00088297	0.0531499	0.776436	0.407595	0.0228469	-0.109474	0.557712	0.255489	0.165383	-0.0939927	0.615007	0.463373	0.00865735	0.119247	0.52286	0.894776	1.14056e-11	0.441893	0.0128151
DNAJA2	blue	0.115467	0.536213	-0.115467	0.536213	0.128721	0.490123	-0.0682856	0.715111	-0.0396471	0.832296	-0.334147	0.0661791	-0.210074	0.256672	-0.493238	0.00481057	-0.430658	0.0155847	-0.362165	0.0452699	-0.277817	0.130223	-0.169897	0.360852	0.286869	0.117659	0.150002	0.420573	0.183707	0.322537	0.505525	0.00371984	0.119051	0.523551	-0.188661	0.309431	-0.430999	0.0154939	0.532558	0.0020413	0.2003	0.279969
BZW2	blue	0.341482	0.0600915	-0.341482	0.0600915	0.0335289	0.857891	0.105609	0.571784	0.36931	0.0408891	-0.0507746	0.786192	-0.0195242	0.916972	-0.268656	0.143916	-0.0543203	0.771642	-0.155519	0.403485	0.0595965	0.750131	0.0298672	0.873279	0.224121	0.225488	0.236822	0.199589	-0.365045	0.0434612	-0.183041	0.324326	-0.0124344	0.947068	0.365501	0.0431802	0.408295	0.0225913	0.35859	0.0475986	0.373564	0.0384471
PABPC1	blue	-0.759034	7.44371e-07	0.759034	7.44371e-07	0.112087	0.54829	0.579372	0.000636986	0.0965079	0.605533	0.646301	8.57684e-05	-0.188824	0.309005	0.466452	0.00816753	0.206328	0.265446	0.303346	0.0971349	0.200134	0.280375	0.528088	0.00226195	-0.0268898	0.885825	-0.325646	0.0738247	0.181091	0.329595	-0.114001	0.541438	0.226419	0.220641	-0.520128	0.00270632	-0.157182	0.398414	-0.872579	1.57857e-10	-0.590696	0.000467863
EIF5B	blue	0.254532	0.167027	-0.254532	0.167027	-0.243324	0.18716	-0.230817	0.211565	-0.219282	0.235927	-0.373462	0.0385042	-0.25293	0.169806	-0.422116	0.0180099	0.0500338	0.789241	-0.264714	0.150117	-0.177661	0.338992	-0.119936	0.520445	0.0408447	0.827305	0.0424483	0.820632	0.0963062	0.606291	0.216302	0.242514	-0.0161149	0.931433	-0.0245118	0.895865	-0.0171117	0.927202	0.277832	0.130201	0.242925	0.187907
PERP	blue	-0.0505865	0.786966	0.0505865	0.786966	0.0920945	0.622197	-0.220814	0.232586	-0.229739	0.213766	-0.360354	0.0464379	-0.344943	0.0573763	-0.413504	0.0207636	-0.415596	0.0200645	-0.183178	0.323957	-0.233177	0.206801	-0.272195	0.138506	0.279114	0.128365	0.281638	0.124804	0.0850527	0.649168	0.399535	0.0259632	0.128656	0.490342	0.0170555	0.927441	-0.113303	0.543932	0.363185	0.0446229	0.0748956	0.688841
ETFB	blue	0.332991	0.0671812	-0.332991	0.0671812	-0.00181049	0.992288	0.0085033	0.963789	-0.10306	0.581151	-0.225895	0.22174	0.0954418	0.609541	-0.19137	0.302407	-0.356871	0.0487518	-0.080514	0.666788	-0.592368	0.000446579	-0.443831	0.0123817	0.311085	0.0884878	0.418081	0.0192595	0.260657	0.156701	0.604774	0.000313646	0.376137	0.0370275	0.0100234	0.957321	-0.157193	0.39838	0.608548	0.000280868	0.0190563	0.918955
ECHS1	blue	0.331937	0.0681043	-0.331937	0.0681043	0.189315	0.307726	-0.212629	0.250799	-0.39272	0.0288619	-0.523531	0.00250785	-0.0869879	0.64171	-0.310505	0.0891149	-0.174997	0.3464	-0.146111	0.432862	-0.516954	0.00290348	-0.397186	0.0269337	0.183796	0.322298	0.42461	0.0172715	0.388722	0.0306817	0.531167	0.00210786	0.21533	0.244687	0.038826	0.835722	-0.210397	0.255925	0.625982	0.000165541	0.216444	0.242198
NDUFB2	blue	0.651273	7.24878e-05	-0.651273	7.24878e-05	0.0279062	0.881539	-0.339036	0.0620706	-0.069264	0.711201	-0.390981	0.0296422	0.00409627	0.982552	-0.46002	0.00921889	-0.433951	0.0147256	-0.0903394	0.628877	-0.174225	0.348564	-0.46539	0.00833376	0.0246365	0.895338	0.552827	0.0012588	-0.224321	0.225062	-0.00661683	0.971819	0.0236689	0.899427	0.683615	2.24418e-05	0.523817	0.00249176	0.749014	1.25183e-06	0.299921	0.101161
YWHAZ	blue	-0.600342	0.000356441	0.600342	0.000356441	0.213587	0.24862	0.563458	0.000964822	0.368573	0.0413244	0.560384	0.00104289	0.0616344	0.741871	0.580982	0.000610063	0.509195	0.00343848	0.0995768	0.594058	0.319349	0.0799157	0.645703	8.75042e-05	0.158559	0.394242	-0.343838	0.0582325	-0.122405	0.511831	-0.37854	0.0357402	-0.0105767	0.954968	-0.306439	0.0936053	0.0174588	0.92573	-0.745159	1.51932e-06	-0.158098	0.395636
TMEM14B	blue	0.479615	0.00632952	-0.479615	0.00632952	0.0197138	0.916168	-0.408963	0.0223499	-0.424185	0.0173956	-0.761745	6.43937e-07	-0.217269	0.240363	-0.624676	0.000172421	-0.478093	0.0065221	-0.117147	0.530258	-0.349715	0.0537924	-0.483327	0.00587989	0.308635	0.0911587	0.684239	2.19083e-05	0.231973	0.209221	0.347792	0.0552145	0.0946269	0.612612	0.35197	0.0521609	0.100228	0.591637	0.841078	3.14228e-09	0.426776	0.0166508
SUCLG1	blue	0.574974	0.000715944	-0.574974	0.000715944	0.0625294	0.738252	-0.392926	0.0287703	-0.209442	0.258139	-0.590856	0.000465781	0.00692251	0.970517	-0.448329	0.011423	-0.292984	0.109697	-0.180352	0.331606	-0.356462	0.0490295	-0.489626	0.00517921	0.0760571	0.684261	0.411963	0.0212909	0.0922408	0.621642	0.372598	0.0389907	0.00780733	0.966751	0.301564	0.0992138	-0.035423	0.849951	0.860009	5.67659e-10	0.422651	0.0178493
GTF3A	blue	0.280527	0.126362	-0.280527	0.126362	0.251979	0.171472	-0.0657423	0.725306	-0.269071	0.143273	-0.527076	0.00231468	0.0481817	0.796878	-0.0912184	0.625528	-0.148897	0.424043	0.257109	0.162625	-0.327116	0.0724558	-0.311009	0.088569	0.451879	0.0107114	0.745329	1.50649e-06	0.326461	0.0730636	0.221287	0.231562	0.26365	0.151825	0.286562	0.11807	0.183753	0.322415	0.535089	0.00192485	0.351044	0.0528263
MRPL37	blue	0.456495	0.00984201	-0.456495	0.00984201	0.067318	0.718984	-0.399014	0.0261757	-0.205949	0.266344	-0.454135	0.0102787	-0.10179	0.585842	-0.515998	0.00296523	-0.301451	0.0993472	-0.492282	0.00490589	-0.182575	0.325579	-0.406411	0.0232842	0.0488382	0.794169	0.21276	0.250501	-0.0150389	0.936002	0.208643	0.260002	-0.0666192	0.721786	0.218582	0.237462	0.168214	0.365701	0.64029	0.000104699	0.298621	0.102721
ATP5F1EP2	blue	0.19926	0.282524	-0.19926	0.282524	0.317781	0.0814912	0.249902	0.175149	0.345641	0.0568407	0.0392327	0.834025	0.0280337	0.881001	-0.0602599	0.747439	-0.196235	0.290045	0.221132	0.231898	-0.0170246	0.927572	-0.0231707	0.901534	0.365348	0.0432744	0.484905	0.0056972	-0.286067	0.118734	-0.181739	0.327837	0.215203	0.244974	0.425858	0.0169116	0.421887	0.0180789	0.293244	0.109368	0.2022	0.275338
PLA2G2A	blue	-0.727789	3.49165e-06	0.727789	3.49165e-06	0.14636	0.43207	0.561448	0.00101527	0.208044	0.261404	0.516552	0.00292931	-0.0056872	0.975777	0.551673	0.00129497	0.221962	0.230106	0.207676	0.262265	0.170596	0.35885	0.497725	0.00438414	0.162726	0.38177	-0.370651	0.0401064	0.243406	0.187008	0.00661984	0.971806	0.253389	0.169006	-0.666198	4.29412e-05	-0.276389	0.132292	-0.744123	1.59952e-06	-0.43736	0.0138783
CAPZA2	blue	0.428538	0.0161598	-0.428538	0.0161598	0.0986952	0.597345	-0.224683	0.224295	-0.0117519	0.94997	-0.253502	0.168811	0.351279	0.0526569	-0.0533112	0.775775	-0.0655935	0.725904	-0.0346917	0.853015	0.0195052	0.917052	-0.317214	0.0820662	-0.0234365	0.90041	0.298638	0.102701	-0.0672989	0.719061	-0.174183	0.348683	-0.0613957	0.742837	0.387745	0.0311402	0.322737	0.0765918	0.36135	0.0457925	0.304605	0.0956869
NCOA4	blue	0.776794	2.77896e-07	-0.776794	2.77896e-07	-0.187902	0.311417	-0.547513	0.00143308	-0.0686049	0.713834	-0.379957	0.0349984	0.344676	0.0575822	-0.217543	0.239756	-0.229027	0.215227	-0.11048	0.554074	-0.309115	0.0906307	-0.708091	8.34447e-06	-0.205439	0.267555	0.32272	0.0766085	-0.256469	0.163711	0.157126	0.398585	-0.0870384	0.641516	0.614867	0.000232724	0.273201	0.136997	0.748641	1.27573e-06	0.263023	0.152837
PSMB6	blue	0.555453	0.00117971	-0.555453	0.00117971	0.0806737	0.666164	-0.272644	0.137832	-0.317611	0.0816631	-0.669707	3.7807e-05	0.138023	0.459023	-0.335138	0.0653295	-0.22946	0.214338	-0.121482	0.515043	-0.273575	0.136439	-0.394013	0.0282925	0.301828	0.0989034	0.545348	0.00150991	0.30338	0.0970954	0.242189	0.18929	0.0240959	0.897623	0.287938	0.116237	-0.0802584	0.667785	0.799361	6.93251e-08	0.551564	0.00129842
CYC1	blue	0.70511	9.46215e-06	-0.70511	9.46215e-06	-0.0987427	0.597168	-0.56349	0.000964019	-0.197552	0.286755	-0.628874	0.000151177	0.187889	0.311452	-0.427342	0.0164917	-0.30221	0.0984562	-0.043183	0.817579	-0.163717	0.37884	-0.494139	0.00472216	-0.0939989	0.614984	0.286302	0.118419	-0.0404061	0.829132	0.172484	0.353477	-0.248054	0.178467	0.449405	0.0112032	-0.0265101	0.887427	0.847401	1.82051e-09	0.492491	0.00488494
MRPL35	blue	0.745774	1.47346e-06	-0.745774	1.47346e-06	-0.0713134	0.703036	-0.640006	0.00010568	-0.177125	0.340473	-0.636138	0.000119871	0.0978503	0.600502	-0.563815	0.000956092	-0.530703	0.00213047	-0.0732105	0.695506	-0.116691	0.531873	-0.645025	8.95087e-05	-0.137606	0.460397	0.428442	0.0161862	-0.153356	0.410139	0.127876	0.492998	-0.149027	0.423634	0.610399	0.000265922	0.254419	0.167221	0.870078	2.05777e-10	0.412539	0.0210924
TMEM182	blue	0.719046	5.18623e-06	-0.719046	5.18623e-06	-0.183052	0.324297	-0.708349	8.25328e-06	-0.36389	0.0441796	-0.633561	0.000130242	0.0882783	0.636757	-0.479662	0.00632369	-0.441149	0.0129847	-0.248667	0.177361	-0.40176	0.0250698	-0.769216	4.27605e-07	-0.185348	0.318159	0.373176	0.0386645	-0.0386516	0.83645	0.360686	0.0462224	-0.0880417	0.637664	0.511531	0.00326913	0.188809	0.309045	0.851907	1.21525e-09	0.238899	0.195559
UQCR10	blue	0.404375	0.0240528	-0.404375	0.0240528	0.137506	0.460724	-0.099649	0.593789	-0.182203	0.326583	-0.402746	0.0246824	-0.139417	0.454456	-0.391207	0.0295396	-0.398221	0.0265024	0.0125809	0.946445	-0.443756	0.0123982	-0.424273	0.0173696	0.318694	0.0805711	0.735173	2.47058e-06	0.0996991	0.593603	0.333509	0.0667307	0.310165	0.089484	0.419863	0.0186993	0.239364	0.194664	0.724293	4.09747e-06	0.229355	0.214553
NDUFA10	blue	0.250125	0.174751	-0.250125	0.174751	-0.0292423	0.87591	-0.0763713	0.683024	-0.424062	0.0174314	-0.33985	0.0614065	-0.173492	0.350629	-0.272569	0.137944	-0.265941	0.148167	-0.0544102	0.771274	-0.644247	9.1861e-05	-0.491793	0.00495522	0.188068	0.310982	0.42795	0.0163223	0.492534	0.00488063	0.664541	4.55768e-05	0.474349	0.00701741	-0.114859	0.538376	-0.132971	0.475782	0.48331	0.0058819	-0.0967034	0.604799
ANAPC16	blue	0.263464	0.152123	-0.263464	0.152123	-0.0470295	0.801638	0.0318665	0.864871	-0.281901	0.124438	-0.422611	0.0178613	-0.265484	0.14889	-0.441562	0.0128902	-0.510893	0.00331471	-0.0823725	0.659551	-0.603493	0.000325523	-0.494283	0.0047082	0.458766	0.00943668	0.679667	2.6096e-05	0.470712	0.00752873	0.669419	3.8207e-05	0.55642	0.00115169	-0.0248657	0.894369	-0.0796901	0.670005	0.617513	0.000214848	0.0495559	0.79121
SMIM4	blue	0.454816	0.0101511	-0.454816	0.0101511	0.0884906	0.635943	-0.136272	0.464796	-0.122741	0.510665	-0.312742	0.0867148	-0.00728096	0.968991	-0.252549	0.170472	-0.200213	0.280181	-0.034089	0.855541	-0.346653	0.0560713	-0.307963	0.0919021	0.174006	0.34918	0.595683	0.000406925	-0.0532201	0.776149	0.109056	0.559226	0.139747	0.453377	0.512291	0.00321567	0.370949	0.0399336	0.629098	0.000150112	0.246377	0.181515
MRPL33	blue	0.658713	5.60367e-05	-0.658713	5.60367e-05	0.136935	0.462605	-0.308839	0.0909338	-0.0605992	0.746063	-0.521925	0.00259987	0.0204196	0.913178	-0.533589	0.00199313	-0.39148	0.0294164	-0.206093	0.266003	-0.159682	0.390859	-0.444272	0.0122848	0.234137	0.204883	0.642411	9.7632e-05	-0.143377	0.441612	0.00895877	0.961851	0.00902802	0.961556	0.618894	0.00020601	0.41543	0.0201192	0.832418	6.39449e-09	0.531398	0.0020967
ETFDH	blue	0.747672	1.33967e-06	-0.747672	1.33967e-06	-0.066077	0.723962	-0.319669	0.0795966	-0.115246	0.537001	-0.338713	0.0623355	0.0589715	0.75267	-0.445343	0.0120522	-0.488439	0.00530549	-0.307787	0.0920978	-0.581466	0.000602166	-0.79205	1.10722e-07	0.0369775	0.843445	0.551273	0.00130771	-0.0266842	0.886692	0.423611	0.0175641	0.31667	0.0826209	0.434933	0.0144773	0.388361	0.0308503	0.806266	4.37616e-08	0.0476919	0.798901
PSMC5	blue	0.398771	0.0262757	-0.398771	0.0262757	-0.183563	0.322922	-0.283676	0.121984	-0.447174	0.011663	-0.495591	0.00458275	-0.143444	0.441396	-0.467798	0.00796092	-0.520243	0.00269937	-0.41697	0.019616	-0.512586	0.00319507	-0.55274	0.00126147	0.141162	0.448772	0.452978	0.0104988	0.366097	0.0428148	0.523325	0.00251953	0.235163	0.20285	0.119644	0.521469	-0.0952534	0.61025	0.625039	0.000170483	0.019537	0.916918
CALM3	blue	0.480915	0.00616885	-0.480915	0.00616885	0.240767	0.191982	-0.160318	0.388951	-0.120673	0.517865	-0.242446	0.188808	0.0442069	0.813329	-0.263551	0.151983	-0.399649	0.0259166	0.0835169	0.655109	-0.222448	0.22906	-0.43928	0.0134192	0.0137721	0.941383	0.401304	0.0252508	0.0778097	0.67737	0.147298	0.429092	0.202909	0.27362	0.27554	0.133533	0.259444	0.158708	0.522362	0.00257457	0.0640228	0.732226
TMEM14C	blue	0.492643	0.00486966	-0.492643	0.00486966	0.1773	0.33999	-0.37297	0.0387806	-0.24252	0.188667	-0.699704	1.184e-05	-0.0130826	0.944313	-0.466169	0.00821165	-0.406761	0.0231542	-0.0810425	0.664726	-0.22236	0.229249	-0.445844	0.0119446	0.275021	0.134296	0.627967	0.000155558	0.121848	0.513767	0.214727	0.246045	-0.00168906	0.992805	0.405872	0.0234859	0.0731916	0.695581	0.832422	6.39238e-09	0.527253	0.00230534
APOBEC2	blue	0.263363	0.152287	-0.263363	0.152287	0.264174	0.150981	-0.262303	0.154005	0.0685181	0.714181	-0.332797	0.0673504	-0.0398512	0.831445	-0.484584	0.00573398	-0.414685	0.0203666	-0.190273	0.305237	0.188427	0.310043	-0.1544	0.40692	0.0595708	0.750235	0.159783	0.390556	-0.18045	0.331338	-0.0233994	0.900567	-0.188499	0.309853	0.248077	0.178425	-0.12336	0.508518	0.545654	0.00149883	0.411092	0.0215941
SAP18	blue	0.449291	0.0112265	-0.449291	0.0112265	0.0630436	0.736175	-0.237116	0.199016	-0.463591	0.00862196	-0.703821	9.98617e-06	-0.241698	0.190216	-0.520713	0.00267123	-0.252579	0.17042	-0.155398	0.403858	-0.513246	0.00314945	-0.366708	0.0424433	0.401907	0.0250116	0.756772	8.38821e-07	0.368111	0.0415995	0.409133	0.0222887	0.225197	0.223209	0.297235	0.104404	0.0724367	0.698574	0.784156	1.79892e-07	0.41005	0.0219612
RAB21	blue	0.411153	0.0215727	-0.411153	0.0215727	-0.373468	0.0385005	-0.234201	0.204758	0.239384	0.194625	-0.0569581	0.760866	-0.0610831	0.744103	-0.285151	0.119971	0.0678746	0.716755	-0.523232	0.00252477	-0.181889	0.327432	-0.200119	0.280412	-0.0916982	0.623703	-0.0418208	0.823242	-0.489062	0.00523882	0.0459328	0.806176	-0.158423	0.394654	0.31607	0.0832372	0.426134	0.0168328	0.313867	0.0855271	0.168013	0.366282
ZNF90	blue	0.290855	0.112421	-0.290855	0.112421	0.329459	0.0703151	0.118076	0.526979	0.398865	0.0262368	0.0487803	0.794408	0.054588	0.770546	-0.185762	0.317058	-0.344306	0.0578687	-0.167954	0.366453	0.051339	0.783871	-0.118657	0.524935	0.220734	0.232761	0.345101	0.0572547	-0.399392	0.0260213	-0.231889	0.209392	0.0671777	0.719546	0.44045	0.0131458	0.344494	0.0577231	0.327702	0.0719156	0.157022	0.398901
MRPL20	blue	0.204794	0.269093	-0.204794	0.269093	0.254258	0.1675	0.221641	0.230798	0.124802	0.503537	-0.25072	0.173694	-0.242143	0.189378	-0.47161	0.00739967	-0.318319	0.0809476	-0.145837	0.433734	-0.0594472	0.750737	0.0534331	0.775276	0.599522	0.000364907	0.528264	0.0022529	0.00630659	0.97314	0.0202949	0.913707	0.152446	0.412956	0.194223	0.295117	-0.00998284	0.957494	0.51646	0.00293527	0.438002	0.0137233
IDH3A	blue	0.0556636	0.766149	-0.0556636	0.766149	0.0446156	0.811633	0.0173591	0.926153	0.191781	0.30135	-0.0604517	0.746661	-0.138459	0.457593	-0.360117	0.0465929	-0.3009	0.0999974	0.120031	0.520112	0.0381064	0.838727	0.0820289	0.660886	0.105386	0.5726	-0.0464255	0.804137	-0.150916	0.417715	0.130883	0.482798	-0.143087	0.442545	-0.0281761	0.880401	-0.305692	0.0944491	0.356513	0.0489946	0.23101	0.211173
JAK1	blue	0.182729	0.325165	-0.182729	0.325165	-0.268293	0.144478	-0.287588	0.116701	-0.0679142	0.716597	-0.231709	0.209756	0.0809709	0.665006	-0.0542259	0.772028	0.0707949	0.705099	-0.0673888	0.7187	-0.0713239	0.702994	-0.0330761	0.859791	-0.212746	0.250533	-0.26576	0.148454	0.0224547	0.904562	0.219768	0.234864	-0.268616	0.143977	-0.0772642	0.679512	-0.27941	0.127943	0.203313	0.272646	0.176271	0.342843
COPS3	blue	0.210971	0.2546	-0.210971	0.2546	0.597786	0.000383404	-0.00949008	0.95959	-0.174961	0.346502	-0.458373	0.00950569	-0.260372	0.15717	-0.425033	0.0171487	-0.379658	0.0351541	-0.12044	0.518679	-0.145674	0.434254	-0.141427	0.447913	0.384309	0.0327977	0.526839	0.00232719	0.251697	0.171967	0.205522	0.26736	0.145715	0.434123	0.10945	0.557798	0.0170229	0.927579	0.541674	0.00164851	0.352157	0.0520279
NCAM1	blue	-0.256439	0.163761	0.256439	0.163761	-0.156684	0.39993	-0.0822029	0.66021	0.0383922	0.837533	-0.0267702	0.886329	0.147984	0.426921	0.18181	0.327647	0.136502	0.464035	0.503408	0.00389093	0.51824	0.00282215	0.228203	0.216929	-0.170992	0.357721	-0.394389	0.0281284	0.0945161	0.61303	-0.16578	0.372777	-0.25777	0.16151	-0.321173	0.0781129	-0.322971	0.0763664	-0.282225	0.123988	0.149205	0.423073
AP2M1	blue	-0.577272	0.000673683	0.577272	0.000673683	0.265883	0.148259	0.372835	0.038857	-0.221457	0.231195	0.0649738	0.728396	-0.181635	0.328118	0.223533	0.226739	0.177701	0.338881	0.385011	0.0324532	-0.0509456	0.785489	0.25766	0.161694	0.374676	0.0378281	0.0141019	0.939981	0.592283	0.000447643	0.275409	0.133725	0.326661	0.0728769	-0.655884	6.185e-05	-0.490129	0.00512646	-0.341819	0.0598226	-0.131144	0.481918
PSMB7	blue	0.565078	0.000925772	-0.565078	0.000925772	0.18982	0.306412	-0.274965	0.134379	-0.311983	0.0875233	-0.675592	3.04212e-05	0.160173	0.389384	-0.299839	0.101258	-0.103633	0.579036	-0.0572565	0.759649	-0.22223	0.229528	-0.344337	0.0578449	0.253469	0.168868	0.500773	0.00411332	0.31559	0.0837315	0.147388	0.428808	-0.0292089	0.87605	0.256297	0.164003	-0.0758518	0.68507	0.72808	3.44522e-06	0.588429	0.000498123
YME1L1	blue	0.355919	0.0493996	-0.355919	0.0493996	-0.0603443	0.747097	-0.520391	0.00269051	-0.231925	0.209318	-0.53015	0.00215771	-0.297188	0.104461	-0.564458	0.000940538	-0.299246	0.101968	-0.164972	0.375146	-0.0327702	0.861075	-0.254947	0.166313	-0.068357	0.714825	0.291566	0.111506	-0.222644	0.22864	0.0197991	0.915807	-0.256168	0.164223	0.515401	0.00300442	0.340041	0.0612511	0.560585	0.00103762	0.368034	0.0416456
NSA2	blue	0.374965	0.0376689	-0.374965	0.0376689	0.129662	0.486927	-0.0843146	0.652021	0.0214002	0.909026	-0.233547	0.206061	0.0327902	0.860991	-0.148312	0.425887	-0.124591	0.504265	-0.222783	0.228343	-0.344044	0.0580719	-0.412473	0.0211151	0.31701	0.0822744	0.528627	0.00223426	-0.1089	0.55979	0.109417	0.557918	0.238489	0.196349	0.396745	0.0271193	0.28513	0.12	0.524112	0.00247529	0.230255	0.212711
PPARGC1A	blue	0.286851	0.117683	-0.286851	0.117683	-0.281916	0.124417	-0.476795	0.00669038	-0.343719	0.0583253	-0.335117	0.0653475	-0.110742	0.553132	-0.297335	0.104281	-0.0604549	0.746648	-0.281541	0.12494	-0.243498	0.186835	-0.344707	0.0575587	-0.326658	0.0728797	0.0223759	0.904896	0.0404308	0.829029	0.230284	0.212651	-0.134826	0.469592	0.151005	0.417437	0.181928	0.327327	0.335043	0.0654103	0.0277427	0.882228
ISCA1	blue	0.692202	1.60338e-05	-0.692202	1.60338e-05	-0.0477326	0.798733	-0.524948	0.002429	0.0653448	0.726904	-0.500307	0.00415385	0.0717484	0.701307	-0.578586	0.000650507	-0.561236	0.0010207	-0.319887	0.0793802	-0.138184	0.458494	-0.574354	0.000727737	-0.0150347	0.936019	0.336228	0.0644051	-0.352565	0.0517374	0.131756	0.47986	-0.152611	0.412443	0.58702	0.000517802	0.179913	0.332804	0.872674	1.5627e-10	0.414375	0.02047
AK1	blue	0.252443	0.170658	-0.252443	0.170658	-0.0388926	0.835444	0.0288409	0.8776	-0.410301	0.0218725	-0.35359	0.0510141	-0.202675	0.274187	-0.32601	0.0734834	-0.373955	0.0382286	-0.0632567	0.735315	-0.768016	4.57122e-07	-0.523858	0.00248946	0.378546	0.0357373	0.630043	0.000145693	0.535897	0.00188891	0.747232	1.36963e-06	0.58349	0.000570122	-0.0661287	0.723754	-0.0291166	0.876439	0.562012	0.00100089	-0.079379	0.671221
MRAS	blue	-0.0918775	0.623022	0.0918775	0.623022	-0.0824711	0.659168	-0.093902	0.61535	-0.339881	0.0613815	-0.0274493	0.883465	-0.0785055	0.674641	0.0831685	0.65646	0.0177231	0.924608	0.168957	0.363555	-0.0456544	0.807328	-0.182021	0.327074	-0.109255	0.558506	-0.0683003	0.715052	0.358871	0.0474122	0.0724842	0.698386	0.190128	0.305614	-0.277578	0.130567	0.0266469	0.88685	-0.293834	0.108623	-0.312579	0.0868877
SUB1	blue	0.559019	0.00107929	-0.559019	0.00107929	0.0252243	0.892855	-0.37694	0.0365934	-0.296117	0.105777	-0.636791	0.000117362	-0.103603	0.579147	-0.531689	0.00208267	-0.200794	0.27876	-0.227339	0.21872	-0.296055	0.105854	-0.361695	0.0455712	0.205246	0.268017	0.517506	0.0028683	0.0564239	0.763045	0.179431	0.334123	-0.0476671	0.799003	0.417363	0.0194894	0.157944	0.396102	0.75329	1.00574e-06	0.509771	0.00339606
FGF12	blue	0.542006	0.00163555	-0.542006	0.00163555	-0.236949	0.199341	-0.260555	0.156868	-0.239939	0.193562	-0.348165	0.0549365	0.10852	0.561171	-0.248919	0.176908	-0.470714	0.00752848	-0.195322	0.29234	-0.597368	0.00038798	-0.641279	0.000101351	0.0366529	0.844803	0.507255	0.00358485	0.151	0.417452	0.453255	0.0104456	0.271275	0.139899	0.357848	0.0480938	0.158372	0.394807	0.653964	6.60961e-05	-0.0619905	0.74043
ACAT1	blue	0.590331	0.000472622	-0.590331	0.000472622	-0.0570087	0.760659	-0.281369	0.125181	-0.0315125	0.866359	-0.349011	0.0543095	-0.084463	0.651447	-0.567418	0.000871804	-0.577685	0.000666327	-0.340577	0.0608183	-0.527996	0.0022667	-0.637989	0.000112881	0.106143	0.569829	0.488785	0.00526837	-0.106748	0.567618	0.47116	0.00746419	0.249975	0.175019	0.380126	0.0349109	0.207949	0.261626	0.859757	5.8168e-10	0.104489	0.575891
TMBIM1	blue	-0.573649	0.000741366	0.573649	0.000741366	0.0771095	0.68012	0.515329	0.00300912	-0.117627	0.528562	0.243345	0.187122	-0.0202222	0.914014	0.486858	0.0054778	0.516616	0.00292523	0.121513	0.514933	-0.0853951	0.647846	0.453715	0.0103581	0.335508	0.0650144	-0.142717	0.443739	0.507548	0.00356241	0.129211	0.488455	0.202982	0.273444	-0.622727	0.000183153	-0.325451	0.0740078	-0.534986	0.00192946	-0.117526	0.528921
VCL	blue	0.569895	0.000817714	-0.569895	0.000817714	-0.0814711	0.663057	-0.623919	0.000176521	-0.186127	0.316092	-0.534776	0.00193892	0.0484623	0.79572	-0.448452	0.0113977	-0.0848048	0.650125	-0.233355	0.206444	0.122826	0.510369	-0.388064	0.0309897	-0.266446	0.147368	-0.010332	0.956008	-0.118489	0.525524	-0.0499047	0.789773	-0.368402	0.0414265	0.262251	0.154089	0.184296	0.320962	0.488776	0.00526938	0.464279	0.00851083
NEK7	blue	-0.377469	0.0363095	0.377469	0.0363095	0.104577	0.575567	0.254862	0.166458	0.275911	0.13299	0.227226	0.218957	-0.297117	0.104548	-0.195927	0.290818	-0.213763	0.248223	0.167593	0.3675	0.37841	0.0358089	0.265678	0.148584	0.0755766	0.686154	-0.278962	0.128581	-0.0168713	0.928222	-0.0280445	0.880956	0.103199	0.580639	-0.440932	0.0130344	-0.1913	0.302587	-0.28621	0.118542	-0.109763	0.556667
OXCT1	blue	0.440284	0.0131843	-0.440284	0.0131843	0.0597876	0.749355	-0.337321	0.0634882	-0.249474	0.175913	-0.438326	0.0136456	-0.0610148	0.744379	-0.420726	0.0184327	-0.260239	0.15739	-0.0719959	0.700324	-0.345144	0.0572214	-0.535484	0.00190723	0.0397013	0.83207	0.378047	0.0360013	0.0906797	0.627579	0.359179	0.0472086	0.120997	0.516735	0.196227	0.290067	0.0770577	0.680324	0.641071	0.000102045	0.231091	0.211007
ENG	blue	-0.237309	0.198639	0.237309	0.198639	0.102349	0.583773	-0.0868448	0.642261	-0.096062	0.607208	0.0123187	0.94756	0.219966	0.234431	0.198222	0.285092	0.0662973	0.723077	0.362519	0.0450445	0.206928	0.264028	0.0598323	0.749174	-0.148173	0.426327	-0.205334	0.267805	0.132833	0.476244	-0.0893821	0.632532	-0.177034	0.340725	-0.184063	0.321585	-0.31012	0.0895328	-0.155635	0.403133	0.000592697	0.997475
COA3	blue	0.419017	0.0189635	-0.419017	0.0189635	0.324837	0.0745865	0.0845155	0.651244	0.0587219	0.753685	-0.273116	0.137124	0.179384	0.33425	-0.148077	0.426629	-0.262068	0.154388	0.0731851	0.695607	-0.103756	0.578587	-0.264785	0.150004	0.376104	0.0370453	0.662588	4.88682e-05	0.0613921	0.742852	-0.0221412	0.905889	0.236876	0.199483	0.395015	0.0278574	0.284417	0.12097	0.558589	0.00109101	0.396405	0.0272632
NDUFB7	blue	0.332041	0.0680127	-0.332041	0.0680127	0.178571	0.336484	0.0506908	0.786537	-0.114402	0.540005	-0.320039	0.0792303	-0.0279663	0.881286	-0.321924	0.07738	-0.437088	0.0139444	0.014907	0.936561	-0.385879	0.0320314	-0.340996	0.060481	0.379445	0.0352651	0.538044	0.00179624	0.290216	0.11325	0.409481	0.0221639	0.367452	0.0419943	0.0737977	0.693181	-0.13088	0.482808	0.634295	0.000127208	0.145653	0.434321
ENO3	blue	0.434794	0.0145123	-0.434794	0.0145123	0.14857	0.425073	-0.11292	0.545303	-0.161892	0.384248	-0.379971	0.0349911	0.0350686	0.851435	-0.255622	0.165155	-0.0702212	0.707384	-0.149309	0.422746	-0.487196	0.00544052	-0.429429	0.015916	0.238947	0.195466	0.432254	0.0151633	0.200349	0.279848	0.417809	0.0193465	0.217733	0.239336	0.116224	0.533527	0.0219593	0.906659	0.611332	0.00025866	0.284164	0.121315
PDHB	blue	0.780052	2.29707e-07	-0.780052	2.29707e-07	-0.0160144	0.931859	-0.413575	0.0207395	0.031871	0.864852	-0.467242	0.00804582	0.115353	0.536618	-0.519304	0.00275635	-0.430009	0.0157589	-0.336736	0.0639775	-0.311539	0.0879988	-0.603436	0.000326057	0.0256528	0.891045	0.495737	0.00456886	-0.272668	0.137796	0.16656	0.3705	0.000384561	0.998362	0.647411	8.2628e-05	0.360413	0.0463996	0.912598	8.70063e-13	0.388455	0.0308063
ALAS1	blue	0.447279	0.0116411	-0.447279	0.0116411	-0.0986108	0.59766	-0.544357	0.00154627	-0.418747	0.0190484	-0.558666	0.0010889	0.287203	0.117214	-0.172381	0.35377	-0.0782261	0.675736	0.221228	0.231691	-0.0629167	0.736687	-0.408698	0.0224456	-0.210855	0.254867	0.148355	0.425752	0.209648	0.257661	0.13442	0.470942	-0.261981	0.154529	0.22502	0.223583	-0.158357	0.394854	0.558744	0.00108676	0.387539	0.0312376
PITPNB	blue	-0.486669	0.00549865	0.486669	0.00549865	-0.015413	0.934413	0.535527	0.00190531	0.138721	0.456734	0.488522	0.00529659	-0.474095	0.00705221	0.0339143	0.856274	-0.185776	0.317023	-0.107843	0.563631	-0.143525	0.441136	0.220643	0.232958	0.237023	0.199197	-0.0131445	0.94405	0.1409	0.449625	0.130134	0.48533	0.542748	0.00160691	-0.404638	0.0239521	0.0414558	0.824761	-0.499779	0.00420003	-0.646949	8.39236e-05
ATRAID	blue	0.0795317	0.670624	-0.0795317	0.670624	0.110522	0.553924	0.046391	0.804279	-0.111587	0.550088	-0.320454	0.0788196	0.184688	0.319916	0.0123005	0.947637	-0.15805	0.39578	0.0982354	0.599062	-0.290824	0.112462	-0.28549	0.119513	0.529032	0.00221369	0.486349	0.00553422	0.231015	0.211162	0.309437	0.0902781	0.238879	0.195596	0.0708192	0.705002	-0.200168	0.280293	0.387869	0.0310816	0.270516	0.141053
NUCB2	blue	-0.167112	0.368894	0.167112	0.368894	0.219029	0.236481	0.301412	0.0993935	0.0181724	0.922703	0.147123	0.429647	-0.0809752	0.664989	0.189223	0.307966	-0.0323178	0.862975	0.126473	0.497794	0.136759	0.463186	0.106547	0.568355	0.216306	0.242505	0.237042	0.199159	0.150673	0.418473	-0.247661	0.179178	0.307069	0.0928982	-0.0172474	0.926627	0.256611	0.16347	-0.304248	0.0960957	-0.149722	0.421452
OPA1	blue	0.508836	0.0034652	-0.508836	0.0034652	-0.123357	0.50853	-0.402052	0.0249548	-0.128601	0.49053	-0.405753	0.0235303	-0.234135	0.204889	-0.679898	2.58687e-05	-0.494996	0.00463945	-0.395362	0.027708	-0.434525	0.0145801	-0.60641	0.000299039	-0.018341	0.921988	0.298077	0.103379	-0.11892	0.52401	0.497115	0.00444011	0.0856898	0.646709	0.257049	0.162726	0.136195	0.465051	0.769296	4.25692e-07	0.161301	0.386008
NDUFS8	blue	0.640484	0.000104036	-0.640484	0.000104036	0.0316899	0.865613	-0.404297	0.0240825	-0.126473	0.497795	-0.480625	0.00620441	0.128959	0.489312	-0.42042	0.0185267	-0.472582	0.00726205	-0.0984184	0.598378	-0.227183	0.219046	-0.525096	0.00242092	-0.0583629	0.755144	0.402438	0.0248028	-0.0283282	0.87976	0.198744	0.283799	-0.0318505	0.864938	0.470597	0.00754543	0.0557323	0.765868	0.790768	1.19975e-07	0.279965	0.127157
COMMD6	blue	0.199407	0.282162	-0.199407	0.282162	0.283877	0.121708	0.131998	0.479046	0.283657	0.122009	-0.0416272	0.824048	0.148697	0.424672	0.0116286	0.950494	-0.0811482	0.664315	0.125089	0.502549	0.0826061	0.658643	-0.0822204	0.660142	0.367141	0.0421815	0.460604	0.00911896	-0.312532	0.0869379	-0.280329	0.126641	0.0718799	0.700784	0.469915	0.00764497	0.495407	0.00460021	0.254247	0.16752	0.355463	0.0497127
TRMT112	blue	-0.0425095	0.820378	0.0425095	0.820378	0.0624377	0.738622	-0.155422	0.403783	0.0321737	0.86358	-0.296918	0.104792	-0.0876048	0.63934	-0.234614	0.203936	-0.214179	0.24728	-0.0340042	0.855897	0.204233	0.270437	0.0664024	0.722655	0.257427	0.162087	0.137004	0.462379	-0.169191	0.36288	-0.0871681	0.641018	-0.186637	0.314745	0.194726	0.293845	-0.0335385	0.857851	0.249232	0.176346	0.353498	0.0510787
TM9SF2	blue	0.429936	0.0157786	-0.429936	0.0157786	0.0989545	0.596378	-0.548294	0.00140621	-0.0267125	0.886573	-0.455173	0.0100847	0.193358	0.297316	-0.343473	0.0585179	-0.430826	0.01554	-0.0419957	0.822514	0.381624	0.0341417	-0.340196	0.0611256	-0.194933	0.293321	0.102008	0.585035	-0.233807	0.205541	-0.258778	0.159818	-0.394298	0.028168	0.444636	0.0122054	0.172738	0.352757	0.467619	0.00798816	0.445114	0.0121016
H1-2	blue	0.308334	0.0914915	-0.308334	0.0914915	0.0272536	0.88429	-0.146707	0.430965	-0.0482959	0.796407	-0.240164	0.193131	0.35832	0.0477782	0.111177	0.551564	0.100096	0.592128	-0.0793623	0.671287	-0.197696	0.286399	-0.212232	0.251706	0.178151	0.337637	0.0847542	0.650321	0.0464112	0.804195	0.171341	0.356725	-0.103658	0.578947	0.090078	0.629874	-0.0880593	0.637596	0.360053	0.0466342	0.313317	0.0861062
PPIC	blue	0.577833	0.000663708	-0.577833	0.000663708	-0.0282235	0.880201	-0.659963	5.36263e-05	-0.392074	0.0291497	-0.752376	1.05432e-06	0.261766	0.15488	-0.284673	0.120621	-0.245437	0.183241	0.249939	0.175083	0.048161	0.796963	-0.510768	0.0033237	-0.0780852	0.676289	0.41593	0.0199546	0.0816047	0.662537	-0.0876849	0.639033	-0.223514	0.226778	0.537555	0.00181699	0.119568	0.521736	0.66698	4.1746e-05	0.540825	0.00168207
BMPR2	blue	-0.23855	0.196232	0.23855	0.196232	-0.0891336	0.633482	-0.334009	0.066298	-0.344604	0.057638	-0.287993	0.116164	-0.409593	0.0221239	-0.381562	0.0341734	-0.331444	0.0685397	-0.0131991	0.943818	-0.00765933	0.967381	-0.0808235	0.66558	-0.170882	0.358035	-0.0888753	0.63447	0.163996	0.378016	0.299002	0.102262	-0.0980242	0.599852	-0.179818	0.333062	-0.110975	0.552289	0.0872856	0.640566	-0.0828258	0.65779
ATP6V1D	blue	0.446898	0.011721	-0.446898	0.011721	0.101874	0.58553	-0.35209	0.0520756	-0.0447708	0.81099	-0.46391	0.00857023	0.015339	0.934727	-0.427486	0.0164513	-0.212375	0.25138	-0.294016	0.108393	-0.260303	0.157285	-0.422178	0.0179911	0.145569	0.43459	0.321655	0.0776413	-0.121219	0.515961	0.274076	0.135694	-0.0695591	0.710024	0.293073	0.109584	0.00376078	0.983981	0.759309	7.33537e-07	0.476966	0.00666805
CBLB	blue	-0.456921	0.00976492	0.456921	0.00976492	-0.320881	0.0783992	0.124508	0.50455	0.0300737	0.87241	0.397274	0.0268969	-0.213197	0.249507	0.204646	0.269448	0.152726	0.412086	-0.182486	0.325821	0.118288	0.526232	0.35815	0.0478915	-0.317702	0.0815713	-0.568464	0.00084859	0.029383	0.875317	0.00907877	0.96134	-0.0583861	0.75505	-0.43469	0.0145383	-0.162122	0.383564	-0.593922	0.000427581	-0.509957	0.00338244
NDUFB1	blue	0.441774	0.012842	-0.441774	0.012842	0.00573975	0.975553	0.0692224	0.711367	0.274621	0.134886	0.0711912	0.703522	0.0623554	0.738955	-0.224193	0.225334	-0.393046	0.0287173	0.0282128	0.880246	-0.227508	0.218369	-0.35907	0.0472803	0.120513	0.518426	0.44788	0.0115159	-0.298346	0.103053	0.035468	0.849762	0.293897	0.108544	0.456984	0.00975356	0.509152	0.00344171	0.43648	0.0140931	-0.0140193	0.940332
TIMMDC1	blue	0.77062	3.95283e-07	-0.77062	3.95283e-07	-0.143021	0.442761	-0.582936	0.000578742	-0.22805	0.217244	-0.640206	0.000104989	0.0630458	0.736166	-0.571008	0.00079439	-0.463602	0.00862012	-0.14022	0.451836	-0.349448	0.0539879	-0.691471	1.65067e-05	-0.0716103	0.701855	0.423919	0.0174735	-0.0245768	0.89559	0.347897	0.0551363	-0.0331441	0.859506	0.459174	0.00936537	0.140916	0.44957	0.928365	5.39051e-14	0.367271	0.0421033
EIF3M	blue	0.677977	2.78174e-05	-0.677977	2.78174e-05	0.0918995	0.622938	-0.289082	0.11473	0.0303194	0.871376	-0.451877	0.0107117	0.18113	0.329489	-0.319744	0.0795227	-0.174131	0.348829	-0.274975	0.134364	-0.148166	0.426346	-0.413885	0.0206345	0.1726	0.353148	0.482355	0.00599493	-0.197867	0.285973	-0.0389019	0.835405	-0.0980603	0.599717	0.58762	0.000509331	0.393297	0.0286066	0.720723	4.81277e-06	0.560129	0.00104961
TXNL1	blue	0.70869	8.13469e-06	-0.70869	8.13469e-06	0.0261343	0.889013	-0.599449	0.00036566	-0.229524	0.214207	-0.547007	0.00145072	0.0857504	0.646475	-0.478287	0.00649734	-0.543821	0.00156625	-0.0801234	0.668312	-0.245966	0.182268	-0.708613	8.16119e-06	-0.18934	0.307661	0.405506	0.0236234	-0.0549596	0.769026	0.237836	0.197614	-0.0170149	0.927613	0.510532	0.00334069	0.175539	0.344885	0.808274	3.81499e-08	0.224854	0.223934
PHB	blue	0.761002	6.70146e-07	-0.761002	6.70146e-07	-0.0319141	0.864671	-0.686951	1.972e-05	-0.504346	0.00381431	-0.791721	1.13037e-07	0.170736	0.358452	-0.378184	0.0359288	-0.189579	0.307038	-0.0914754	0.62455	-0.13219	0.478401	-0.545886	0.00149048	-0.148603	0.424968	0.422075	0.018022	0.144609	0.437657	0.0304155	0.870972	-0.257309	0.162287	0.554062	0.00122104	0.126676	0.497099	0.792254	1.09315e-07	0.539228	0.00174684
CALM2	blue	0.556249	0.00115662	-0.556249	0.00115662	0.00302031	0.987134	-0.423894	0.0174809	-0.3991	0.0261407	-0.4509	0.0109038	0.190874	0.303685	-0.148593	0.425001	0.0651811	0.727562	-0.278401	0.129384	-0.236072	0.201058	-0.343654	0.0583764	-0.122886	0.510161	0.323477	0.0758808	0.0768322	0.68121	-0.051774	0.782083	-0.164401	0.376824	0.48447	0.00574706	0.226417	0.220646	0.441521	0.0128995	0.284788	0.120464
SLC30A9	blue	0.496409	0.0045057	-0.496409	0.0045057	-0.013982	0.940491	-0.334827	0.0655949	-0.0721752	0.699612	-0.410156	0.0219236	-0.0508732	0.785787	-0.447058	0.0116875	-0.385171	0.032375	-0.448333	0.0114222	-0.411424	0.0214783	-0.532728	0.00203329	0.207482	0.262722	0.461071	0.00903975	-0.199712	0.281412	0.29333	0.109259	0.0707118	0.70543	0.466583	0.00814734	0.344232	0.0579263	0.76607	5.08983e-07	0.270803	0.140617
ISCU	blue	0.12311	0.509383	-0.12311	0.509383	-0.0483548	0.796164	-0.0450435	0.809859	-0.389244	0.0304387	-0.388945	0.0305776	-0.513478	0.00313353	-0.573447	0.000745296	-0.426409	0.0167547	-0.322847	0.076486	-0.70538	9.35578e-06	-0.385447	0.0322408	0.389496	0.030322	0.544913	0.00152577	0.401136	0.0253178	0.78186	2.06386e-07	0.498466	0.00431698	-0.0915064	0.624432	-0.0718301	0.700982	0.562993	0.000976288	-0.0543786	0.771403
ADH5	blue	0.57317	0.000750749	-0.57317	0.000750749	0.0474314	0.799977	-0.408717	0.0224384	-0.138398	0.457795	-0.515114	0.0030234	0.0939859	0.615033	-0.406047	0.0234203	-0.425561	0.0169968	-0.391805	0.0292704	-0.380675	0.0346275	-0.622693	0.000183345	0.140424	0.451172	0.449167	0.0112516	-0.0485022	0.795555	0.344544	0.0576844	0.0652711	0.7272	0.403669	0.0243239	0.152886	0.411592	0.78628	1.58186e-07	0.298918	0.102363
MMADHC	blue	0.401812	0.0250495	-0.401812	0.0250495	0.0789488	0.672905	-0.202458	0.274711	-0.0367222	0.844513	-0.517393	0.0028755	-0.00390874	0.98335	-0.386811	0.0315836	-0.0816633	0.662309	-0.34998	0.0535981	-0.169999	0.360559	-0.268645	0.143933	0.407059	0.0230439	0.502936	0.00393002	-0.0571153	0.760225	0.0755263	0.686353	0.00400098	0.982958	0.358933	0.0473709	0.204909	0.268818	0.692122	1.60846e-05	0.621745	0.000188781
DDX3X	blue	0.0557342	0.76586	-0.0557342	0.76586	-0.152663	0.412282	-0.364135	0.0440263	-0.314245	0.0851307	-0.0584347	0.754852	-0.141622	0.447279	-0.246177	0.181882	-0.162902	0.38125	0.0104312	0.955586	0.0132841	0.943457	-0.0596113	0.750071	-0.504283	0.00381942	-0.197918	0.285845	-0.0369459	0.843577	-0.0391587	0.834334	-0.290255	0.113199	0.123645	0.507533	-0.154921	0.40532	-0.00543162	0.976865	-0.20199	0.275845
POLR2F	blue	0.556041	0.0011626	-0.556041	0.0011626	0.0727933	0.69716	-0.33138	0.0685968	-0.464174	0.00852771	-0.692516	1.58344e-05	-0.00486644	0.979272	-0.402148	0.024917	-0.304561	0.0957367	-0.0430609	0.818086	-0.304769	0.0954984	-0.456299	0.00987772	0.194735	0.293821	0.603152	0.00032875	0.446978	0.0117042	0.241544	0.190507	0.142888	0.443186	0.246277	0.181699	0.0122923	0.947672	0.684948	2.13158e-05	0.36762	0.0418933
CMC2	blue	0.607871	0.000286508	-0.607871	0.000286508	0.0919158	0.622876	-0.483825	0.00582169	-0.128432	0.491105	-0.572944	0.000755198	0.180172	0.332096	-0.326632	0.0729046	-0.0291956	0.876106	0.114628	0.539201	0.051129	0.784735	-0.324215	0.0751759	0.0291763	0.876187	0.372218	0.0392068	-0.196006	0.290621	-0.187963	0.311258	-0.327576	0.0720316	0.600165	0.000358251	0.327246	0.072336	0.678691	2.70789e-05	0.691553	1.64527e-05
GSTK1	blue	0.536005	0.00188413	-0.536005	0.00188413	-0.0337227	0.857078	-0.520285	0.00269685	-0.335576	0.064957	-0.612367	0.000250813	0.0779443	0.676842	-0.369827	0.0405857	-0.339529	0.0616674	-0.00690941	0.970573	-0.343008	0.0588821	-0.55059	0.00132975	-0.0249469	0.894026	0.420584	0.0184763	0.0612636	0.743371	0.33111	0.0688362	-0.0770323	0.680423	0.411309	0.0215181	-0.0660365	0.724124	0.777953	2.5978e-07	0.314919	0.0844273
FAM162A	blue	0.244733	0.184542	-0.244733	0.184542	0.114078	0.541162	-0.0775962	0.678208	-0.0685952	0.713873	-0.336282	0.0643592	-0.143975	0.439692	-0.417541	0.0194321	-0.474888	0.00694416	-0.229551	0.214151	-0.541404	0.00165913	-0.454694	0.0101738	0.396177	0.0273602	0.499456	0.00422857	0.0727785	0.697218	0.597527	0.000386231	0.308436	0.0913786	0.120903	0.517061	-0.0809277	0.665174	0.720059	4.95748e-06	0.154187	0.407575
SNRPG	blue	0.679744	2.60202e-05	-0.679744	2.60202e-05	0.0849926	0.6494	-0.385267	0.0323286	0.145943	0.433397	-0.444415	0.0122536	0.116428	0.532803	-0.466055	0.00822947	-0.149513	0.422105	-0.179938	0.332735	0.170611	0.35881	-0.234115	0.204928	0.00032763	0.998604	0.306051	0.0940426	-0.421752	0.0181198	-0.328864	0.0708533	-0.308171	0.0916715	0.672466	3.41647e-05	0.359707	0.0468609	0.661422	5.09332e-05	0.650349	7.48085e-05
RHOBTB3	blue	0.0848532	0.649938	-0.0848532	0.649938	-0.0664431	0.722492	-0.345451	0.0569864	0.163577	0.379252	-0.149494	0.422165	-0.203065	0.273245	-0.363899	0.0441738	-0.392789	0.0288311	0.212234	0.251702	0.274067	0.135706	-0.0306341	0.870052	-0.260923	0.156262	-0.104221	0.576876	-0.418549	0.019111	-0.0954598	0.609473	-0.302909	0.0976422	0.267312	0.146009	0.0947183	0.612268	0.21948	0.235493	0.10632	0.569184
MACF1	blue	-0.184614	0.320113	0.184614	0.320113	-0.269147	0.143156	-0.109523	0.557532	-0.236724	0.199781	0.0263618	0.888053	-0.0379245	0.839487	0.166995	0.369234	0.535625	0.00190095	-0.0814755	0.66304	-0.0353041	0.850449	0.129517	0.487419	-0.254186	0.167625	-0.414622	0.0203875	0.17043	0.359325	0.12638	0.498114	-0.175172	0.345911	-0.369892	0.0405476	-0.303803	0.0966079	-0.349691	0.0538098	-0.0664219	0.722577
NGRN	blue	0.310794	0.0888018	-0.310794	0.0888018	0.0264856	0.88753	-0.192764	0.298832	-0.43013	0.0157264	-0.705096	9.46794e-06	-0.228813	0.215667	-0.460751	0.00909386	-0.174496	0.347803	0.0105435	0.955109	-0.411554	0.021433	-0.319827	0.0794405	0.498134	0.00434695	0.718095	5.40957e-06	0.366247	0.0427235	0.326442	0.0730811	0.211848	0.252585	0.222189	0.229618	0.00337401	0.985628	0.670107	3.72586e-05	0.483284	0.00588496
SETD5	blue	-0.581775	0.000597176	0.581775	0.000597176	-0.235564	0.202059	0.189646	0.306865	-0.0121384	0.948326	0.420363	0.0185442	-0.288032	0.116112	0.197123	0.287826	0.153999	0.408154	0.345344	0.0570683	0.265217	0.149315	0.426784	0.0166485	-0.32379	0.0755816	-0.490786	0.00505824	0.105593	0.571842	-0.105162	0.57342	0.0258525	0.890202	-0.474914	0.00694064	-0.137813	0.459715	-0.750542	1.15823e-06	-0.543358	0.00158368
GOT2	blue	0.551635	0.00129618	-0.551635	0.00129618	-0.0619884	0.740439	-0.416054	0.019914	-0.337046	0.0637184	-0.573971	0.000735113	0.0635742	0.734034	-0.328716	0.0709888	-0.211645	0.25305	-0.197485	0.286924	-0.473049	0.00719675	-0.526801	0.00232919	-0.0157174	0.93312	0.341185	0.0603289	0.219896	0.234585	0.47629	0.0067568	0.0474037	0.800091	0.205619	0.267128	-0.0490797	0.793173	0.76621	5.0507e-07	0.277261	0.131026
IFITM2	blue	-0.739818	1.9759e-06	0.739818	1.9759e-06	0.16536	0.374006	0.539885	0.00171993	0.330981	0.0689508	0.597243	0.000389357	0.0411042	0.826225	0.571471	0.000784864	0.404861	0.0238674	0.313622	0.0857852	0.40304	0.0245675	0.746389	1.42878e-06	0.0247533	0.894844	-0.472007	0.00734324	-0.0282066	0.880273	-0.327138	0.0724357	-0.0595759	0.750215	-0.436672	0.014046	-0.212309	0.25153	-0.799084	7.05912e-08	-0.252729	0.170157
RBMS1	blue	-0.644418	9.13413e-05	0.644418	9.13413e-05	0.162657	0.381976	0.490708	0.00506626	0.149533	0.422045	0.535629	0.00190076	-0.0884202	0.636213	0.523829	0.00249111	0.543571	0.00157564	0.200214	0.280179	0.297141	0.104519	0.683443	2.25904e-05	-0.014534	0.938146	-0.388905	0.0305963	0.0662085	0.723434	-0.324038	0.0753441	0.0124916	0.946825	-0.400228	0.025682	0.0168665	0.928243	-0.824753	1.16067e-08	-0.293067	0.109592
SEPTIN7	blue	-0.145097	0.436095	0.145097	0.436095	0.00377736	0.98391	0.293729	0.108755	0.500174	0.00416541	0.369072	0.0410295	0.0304237	0.870937	0.126846	0.496518	-0.033986	0.855973	0.20776	0.262068	0.140239	0.451775	0.0393974	0.833338	0.125397	0.501488	0.0411488	0.826039	-0.352067	0.0520923	-0.18776	0.311789	0.24622	0.181804	0.0606025	0.74605	0.381983	0.0339596	-0.236233	0.200742	-0.130216	0.485052
PSMD6	blue	0.233572	0.20601	-0.233572	0.20601	0.0792441	0.671749	-0.169857	0.360968	-0.191173	0.302914	-0.498499	0.004314	-0.116369	0.533014	-0.451329	0.0108191	-0.383592	0.0331524	0.0337654	0.856899	-0.155716	0.402884	-0.201391	0.277302	0.292428	0.110404	0.307285	0.0926571	0.253431	0.168935	0.350696	0.0530776	0.0104129	0.955664	-0.0244465	0.89614	-0.252366	0.170793	0.602198	0.00033793	0.380913	0.0345048
MRPS18B	blue	0.624766	0.000171935	-0.624766	0.000171935	0.0898466	0.630757	-0.370855	0.039988	-0.0757687	0.685397	-0.526096	0.00236674	0.118721	0.524709	-0.461633	0.00894498	-0.265957	0.148142	-0.267708	0.14539	-0.182646	0.32539	-0.427546	0.0164345	0.0702114	0.707423	0.348142	0.0549532	-0.0842747	0.652175	0.164115	0.377666	-0.149253	0.422923	0.415151	0.0202117	0.0135826	0.942188	0.825809	1.07096e-08	0.541047	0.00167326
MFF	blue	0.230697	0.211809	-0.230697	0.211809	-0.0474776	0.799786	-0.0335517	0.857795	-0.150324	0.419565	-0.215277	0.244807	0.0643242	0.731011	-0.111815	0.549266	-0.298583	0.102767	0.29045	0.112946	-0.337161	0.0636217	-0.388986	0.0305587	0.189487	0.307279	0.428635	0.016133	0.281256	0.125339	0.33623	0.0644033	0.339343	0.0618199	0.0589836	0.752621	0.142549	0.444281	0.390047	0.0300686	0.000659862	0.997189
UTRN	blue	-0.166513	0.370637	0.166513	0.370637	0.045715	0.807078	-0.158633	0.39402	0.0421892	0.821709	0.142869	0.443248	0.227761	0.217845	0.21313	0.249659	0.0549937	0.768887	0.353621	0.0509923	0.537208	0.00183186	0.133409	0.474316	-0.413293	0.0208351	-0.293386	0.109189	-0.180937	0.330012	-0.43026	0.0156914	-0.313301	0.0861234	0.0809801	0.66497	0.0995712	0.594079	-0.308176	0.0916668	-0.0425389	0.820256
FKBP3	blue	0.627779	0.000156479	-0.627779	0.000156479	-0.0462411	0.804899	-0.152936	0.411437	-0.041258	0.825584	-0.265031	0.149612	-0.13506	0.468815	-0.504534	0.00379914	-0.549555	0.00136376	-0.372056	0.0392988	-0.583067	0.00057668	-0.660002	5.35534e-05	0.197285	0.287422	0.668009	4.02183e-05	-0.0974125	0.602141	0.356796	0.0488025	0.415806	0.0199953	0.495217	0.00461832	0.535085	0.00192505	0.730501	3.07904e-06	0.00125446	0.994656
OXA1L	blue	0.439286	0.0134178	-0.439286	0.0134178	0.154157	0.407668	-0.445992	0.0119131	-0.503101	0.0039163	-0.742153	1.76281e-06	-0.192386	0.299797	-0.599256	0.000367688	-0.371316	0.0397226	-0.0986095	0.597665	-0.274342	0.135299	-0.450637	0.0109561	0.15377	0.408862	0.514764	0.00304669	0.333608	0.0666444	0.336018	0.0645822	0.0353744	0.850155	0.206768	0.264404	-0.00628261	0.973242	0.79938	6.9239e-08	0.426448	0.0167435
KMT2E	blue	-0.426369	0.0167659	0.426369	0.0167659	-0.289419	0.114288	-0.12482	0.503473	-0.037975	0.839276	0.272867	0.137498	-0.139836	0.453088	0.174242	0.348516	0.124618	0.504172	0.0623672	0.738907	0.327062	0.0725055	0.280596	0.126265	-0.53074	0.00212867	-0.619169	0.00020429	-0.0753495	0.68705	-0.16129	0.386043	-0.235269	0.20264	-0.273639	0.136343	-0.0400262	0.830715	-0.640205	0.000104991	-0.451798	0.0107272
POLDIP2	blue	0.147362	0.428888	-0.147362	0.428888	0.11111	0.551804	-0.250953	0.173282	-0.360593	0.0462827	-0.512175	0.00322378	-0.314972	0.0843724	-0.478622	0.0064547	-0.180706	0.330642	-0.215542	0.244214	-0.0199891	0.915002	-0.135917	0.465972	0.197612	0.286608	0.183796	0.322298	0.275049	0.134255	0.192573	0.299319	-0.0402307	0.829863	-0.0854278	0.64772	-0.0271538	0.884711	0.422141	0.0180022	0.366028	0.042857
COA1	blue	0.569862	0.000818427	-0.569862	0.000818427	0.0489436	0.793734	-0.581194	0.000606602	-0.25213	0.171207	-0.722125	4.51938e-06	-0.0792577	0.671696	-0.575457	0.000706867	-0.405422	0.0236551	-0.0424734	0.820528	-0.0892118	0.633183	-0.418325	0.0191821	0.0489461	0.793724	0.497761	0.00438085	-0.138712	0.456763	0.0479576	0.797803	-0.242682	0.188363	0.637487	0.000114741	0.209378	0.258289	0.842263	2.84183e-09	0.553954	0.00122429
PARK7	blue	0.197037	0.288039	-0.197037	0.288039	0.213299	0.249275	0.083613	0.654737	-0.267458	0.145781	-0.417386	0.0194819	-0.275922	0.132973	-0.419127	0.018929	-0.339907	0.0613602	-0.274589	0.134934	-0.494579	0.00467955	-0.284863	0.120363	0.582668	0.000582943	0.686108	2.03776e-05	0.401584	0.0251397	0.416708	0.019701	0.468546	0.00784801	0.0355056	0.849605	0.024159	0.897356	0.555465	0.00117935	0.191608	0.301795
PAFAH1B1	blue	0.498114	0.00434875	-0.498114	0.00434875	-0.0598795	0.748982	-0.518172	0.00282642	-0.0259708	0.889703	-0.366301	0.042691	0.105856	0.57088	-0.475969	0.00679935	-0.437624	0.0138143	-0.212537	0.251008	0.100029	0.592376	-0.469579	0.00769438	-0.315817	0.0834979	0.00153801	0.993448	-0.168404	0.365151	0.0715323	0.702166	-0.188861	0.308907	0.249132	0.176526	0.0589077	0.752929	0.558683	0.00108843	0.260489	0.156977
DCXR	blue	0.0770854	0.680215	-0.0770854	0.680215	0.00947768	0.959643	0.208433	0.260492	-0.0857444	0.646498	-0.0729195	0.696659	-0.0570086	0.76066	-0.0979982	0.599949	-0.121256	0.51583	0.0179759	0.923536	-0.421296	0.0182582	-0.0920153	0.622498	0.20121	0.277745	0.141283	0.448381	0.403171	0.0245169	0.542504	0.00161626	0.298942	0.102333	-0.310566	0.0890486	-0.360219	0.0465262	0.285129	0.120002	-0.0482727	0.796502
LSM3	blue	0.583236	0.000574046	-0.583236	0.000574046	0.120802	0.517414	-0.299051	0.102202	-0.227441	0.218508	-0.641432	0.00010084	0.000909611	0.996125	-0.457843	0.0095996	-0.280343	0.126623	-0.0571845	0.759943	-0.167545	0.367637	-0.388457	0.0308055	0.260756	0.156537	0.724438	4.07056e-06	0.0369092	0.843731	-0.0111966	0.952331	0.00664524	0.971698	0.610604	0.000264314	0.312457	0.0870178	0.792795	1.05654e-07	0.578319	0.000655166
SERPINF1	blue	-0.143869	0.44003	0.143869	0.44003	0.0742759	0.69129	0.0188139	0.919983	-0.0862224	0.644656	0.0505565	0.78709	0.200768	0.278824	0.286158	0.118612	-0.136323	0.464627	0.666623	4.22875e-05	0.200608	0.279214	0.00448923	0.980878	-0.113619	0.5428	-0.0782472	0.675654	0.214496	0.246564	-0.0668996	0.720661	0.065463	0.726429	-0.12617	0.498834	-0.114985	0.537928	-0.259966	0.157841	-0.213634	0.248514
BTBD1	blue	-0.322853	0.0764799	0.322853	0.0764799	-0.0621688	0.739709	0.119755	0.521079	-0.242152	0.18936	-0.153283	0.410364	-0.335143	0.0653256	-0.134703	0.47	-0.0821325	0.660483	-0.0832831	0.656016	-0.395943	0.0274595	0.0362326	0.846561	0.400077	0.025743	0.23638	0.200455	0.301011	0.0998662	0.515095	0.00302462	0.216746	0.241525	-0.247287	0.179858	-0.291063	0.112153	0.170306	0.359682	0.00356272	0.984824
SRSF1	blue	0.236142	0.200922	-0.236142	0.200922	-0.201246	0.277656	-0.115932	0.534561	0.182728	0.325168	0.00846043	0.963971	-0.0339029	0.856322	-0.285738	0.119178	-0.280971	0.125739	-0.0660767	0.723963	0.112178	0.547962	-0.00902818	0.961555	-0.20884	0.259542	-0.0864217	0.643889	-0.294004	0.108409	-0.0619349	0.740655	-0.208566	0.26018	0.228375	0.216572	-0.00850946	0.963763	0.157689	0.396877	0.0335177	0.857938
SRSF3	blue	-0.00284339	0.987888	0.00284339	0.987888	-0.0487071	0.79471	-0.0701367	0.70772	-0.0913961	0.624852	-0.290793	0.112502	-0.100625	0.590159	-0.186369	0.315453	0.0287302	0.878066	-0.0770151	0.680491	-0.075223	0.687549	0.153913	0.408421	0.271236	0.139958	0.243415	0.186991	-0.0204726	0.912954	-0.0445433	0.811933	-0.179539	0.333826	0.222454	0.229047	0.0113062	0.951865	0.253452	0.168897	0.338563	0.0624593
ATP5F1D	blue	0.346192	0.0564206	-0.346192	0.0564206	-0.0515153	0.783147	-0.0760869	0.684144	-0.159609	0.391078	-0.224905	0.223825	0.0189109	0.919572	-0.32509	0.0743477	-0.512995	0.0031667	0.0919675	0.62268	-0.271899	0.138954	-0.420981	0.0183543	0.0978634	0.600453	0.35163	0.0524043	0.258137	0.160892	0.340062	0.0612344	0.280647	0.126194	0.0707732	0.705185	-0.117086	0.530475	0.516177	0.00295362	-0.0102254	0.956462
PCBD1	blue	0.372398	0.039104	-0.372398	0.039104	0.0301588	0.872052	-0.173768	0.349849	-0.450324	0.0110183	-0.454366	0.0102352	-0.105981	0.57042	-0.323729	0.075639	-0.20899	0.259192	-0.204844	0.268974	-0.61909	0.000204784	-0.551902	0.00128771	0.23966	0.194096	0.559413	0.00106868	0.426665	0.0166823	0.578843	0.000646063	0.365169	0.043385	0.0438022	0.815008	-0.0199342	0.915234	0.588902	0.000491664	0.0986489	0.597518
SMIM30	blue	0.533984	0.00197497	-0.533984	0.00197497	-0.121466	0.515097	-0.505623	0.00371208	-0.416949	0.019623	-0.68986	1.75934e-05	-0.163214	0.380327	-0.562762	0.000982038	-0.305697	0.0944428	-0.277638	0.130481	-0.482594	0.0059665	-0.569622	0.000823526	0.15471	0.405968	0.573506	0.000744151	0.109057	0.559223	0.407601	0.0228445	0.0702594	0.707231	0.394529	0.0280678	0.281534	0.12495	0.829044	8.34288e-09	0.351748	0.0523201
PAFAH1B2	blue	0.0616316	0.741882	-0.0616316	0.741882	-0.0660277	0.72416	-0.26083	0.156415	0.224405	0.224884	-0.160284	0.389052	0.135769	0.466462	-0.212761	0.250499	-0.278446	0.12932	0.0211716	0.909993	0.487482	0.00540921	0.0434918	0.816297	-0.127189	0.495342	-0.177336	0.339889	-0.3014	0.0994074	-0.299158	0.102074	-0.425835	0.016918	0.157409	0.397726	-0.0282755	0.879982	0.116857	0.531284	0.293155	0.10948
VCP	blue	0.295887	0.106061	-0.295887	0.106061	0.0452229	0.809116	-0.457051	0.00974147	-0.032978	0.860203	-0.372865	0.0388399	0.123763	0.507124	-0.307418	0.0925088	0.064309	0.731073	-0.119564	0.521749	0.205488	0.267438	-0.0698264	0.708957	-0.240503	0.192484	-0.277236	0.131062	-0.149517	0.422096	0.00237709	0.989874	-0.555553	0.00117678	0.0274145	0.883612	-0.349822	0.0537136	0.39027	0.0299662	0.536373	0.001868
LRPPRC	blue	0.600166	0.000358245	-0.600166	0.000358245	-0.11653	0.532444	-0.30184	0.0988901	-0.0872748	0.640608	-0.250423	0.174221	-0.0298773	0.873236	-0.446528	0.0117992	-0.481178	0.00613678	-0.27553	0.133548	-0.437529	0.0138373	-0.58712	0.000516382	-0.100667	0.590005	0.340626	0.0607782	-0.148209	0.426211	0.335629	0.064912	0.118704	0.524771	0.426877	0.0166224	0.207275	0.263211	0.668564	3.94152e-05	0.00545348	0.976772
MARCHF7	blue	-0.586715	0.000522146	0.586715	0.000522146	0.135227	0.468259	0.361298	0.0458262	0.151229	0.416739	0.449561	0.0111717	-0.415613	0.0200588	0.0520597	0.78091	0.0820559	0.660782	-0.172117	0.354519	0.107599	0.564516	0.429107	0.0160036	0.0657893	0.725117	-0.239834	0.193763	-0.0781583	0.676002	-0.0765631	0.682269	0.177281	0.34004	-0.316627	0.0826656	-0.0844294	0.651577	-0.58643	0.000526233	-0.410679	0.021739
SLC25A12	blue	0.512879	0.00317471	-0.512879	0.00317471	-0.109496	0.557633	-0.583468	0.00057046	-0.254127	0.167727	-0.481593	0.00608639	-0.0604132	0.746817	-0.612174	0.00025226	-0.722986	4.34731e-06	-0.301941	0.0987711	-0.277122	0.131227	-0.703934	9.93926e-06	-0.200827	0.278679	0.241973	0.189697	0.00598603	0.974504	0.433549	0.0148285	-0.00959378	0.959149	0.25846	0.160351	-0.00571703	0.97565	0.755052	9.17863e-07	0.0609584	0.744608
ADI1	blue	0.16263	0.382055	-0.16263	0.382055	-0.00457221	0.980525	-0.0165199	0.929714	-0.260245	0.157381	-0.345909	0.0566358	-0.055372	0.76734	-0.231784	0.209603	-0.342432	0.0593365	0.0324406	0.862459	-0.627504	0.00015784	-0.490817	0.00505501	0.394169	0.0282244	0.510841	0.00331843	0.393463	0.0285336	0.696719	1.33727e-05	0.474081	0.00705405	-0.0906776	0.627587	-0.162674	0.381925	0.534507	0.0019511	0.0281419	0.880545
MRPS7	blue	0.649675	7.65408e-05	-0.649675	7.65408e-05	-0.168182	0.365793	-0.539512	0.00173518	-0.332293	0.0677916	-0.759339	7.32399e-07	0.0172055	0.926804	-0.489929	0.00514734	-0.190303	0.30516	-0.178777	0.335916	-0.26851	0.144141	-0.448322	0.0114245	0.0701003	0.707865	0.418319	0.019184	0.0899976	0.630181	0.255757	0.164924	-0.154808	0.405667	0.417806	0.0193473	0.026532	0.887334	0.858812	6.37129e-10	0.575108	0.000713423
H2BC21	blue	0.00187925	0.991995	-0.00187925	0.991995	0.172587	0.353187	-0.215827	0.243575	-0.303787	0.0966259	-0.460199	0.0091882	-0.134053	0.472165	-0.213794	0.248152	0.0848004	0.650142	0.233935	0.205287	0.0869844	0.641724	0.134458	0.470817	0.0949217	0.611501	0.0905283	0.628156	0.177324	0.339923	0.0624921	0.738402	-0.27459	0.134933	-0.0156682	0.933329	-0.179115	0.334989	0.330579	0.0693088	0.496146	0.00453039
PRRC2C	blue	-0.408393	0.0225558	0.408393	0.0225558	-0.310245	0.0893966	0.0574614	0.758815	-0.0281049	0.880701	0.435588	0.0143135	-0.0983671	0.59857	0.297357	0.104256	0.277706	0.130383	0.242173	0.189321	0.207421	0.262867	0.352255	0.0519579	-0.508613	0.00348189	-0.542926	0.00160009	-0.0250212	0.893712	-0.176263	0.342868	-0.110014	0.555759	-0.268858	0.143602	-0.116055	0.534125	-0.702149	1.07049e-05	-0.534212	0.00196453
MRPS30	blue	0.705165	9.44069e-06	-0.705165	9.44069e-06	-0.207828	0.261909	-0.586061	0.000531574	-0.0419292	0.822791	-0.489256	0.0052183	0.0868127	0.642384	-0.507172	0.0035912	-0.447382	0.0116195	-0.302027	0.0986713	-0.261937	0.154601	-0.683408	2.2621e-05	-0.173786	0.349799	0.328026	0.0716187	-0.286474	0.118188	0.231336	0.21051	-0.0724846	0.698384	0.578296	0.000655567	0.301775	0.0989662	0.811274	3.09859e-08	0.277336	0.130918
SERINC1	blue	0.169795	0.361146	-0.169795	0.361146	-0.126955	0.496144	-0.411994	0.0212804	-0.376557	0.0367998	-0.443193	0.0125229	-0.28761	0.116672	-0.488691	0.00527844	-0.402796	0.024663	-0.414627	0.0203858	-0.235342	0.202497	-0.340154	0.0611599	-0.0665412	0.722099	0.247919	0.17871	0.119752	0.521089	0.275808	0.133141	-0.00514634	0.97808	0.179956	0.332687	0.051723	0.782293	0.40169	0.0250975	0.0498502	0.789998
SLC25A30	blue	0.65809	5.72727e-05	-0.65809	5.72727e-05	-0.153676	0.409149	-0.51001	0.00337863	-0.25351	0.168797	-0.525925	0.00237593	0.0161039	0.93148	-0.49276	0.00485806	-0.360771	0.0461667	-0.329419	0.0703506	-0.475572	0.00685226	-0.732794	2.76521e-06	-0.0324078	0.862597	0.42662	0.0166948	0.00497691	0.978801	0.419385	0.0188483	0.0793776	0.671227	0.389278	0.0304232	0.169568	0.361797	0.806135	4.41509e-08	0.240034	0.19338
CDC123	blue	0.306851	0.0931426	-0.306851	0.0931426	0.301513	0.0992746	-0.231098	0.210993	0.18014	0.332183	-0.27002	0.141812	0.127428	0.494528	-0.217984	0.238781	-0.0404956	0.828759	0.0136407	0.941941	0.440012	0.0132477	0.213567	0.248666	-0.130324	0.484687	-0.0612129	0.743577	-0.301849	0.0988799	-0.436535	0.0140795	-0.494943	0.00464455	0.369525	0.040763	0.0648098	0.729056	0.310128	0.0895243	0.547268	0.00144161
DLAT	blue	0.713307	6.67148e-06	-0.713307	6.67148e-06	-0.210482	0.255728	-0.598164	0.000379303	-0.323517	0.0758424	-0.610356	0.00026626	0.0944655	0.613221	-0.482236	0.00600907	-0.401363	0.0252273	-0.220249	0.233815	-0.40378	0.024281	-0.750595	1.1551e-06	-0.101537	0.586778	0.347377	0.0555257	0.0720607	0.700066	0.435751	0.0142729	-0.00943693	0.959816	0.336491	0.0641837	0.0735679	0.694091	0.862946	4.25778e-10	0.281151	0.125486
SNX3	blue	0.461775	0.00892123	-0.461775	0.00892123	-0.0578751	0.75713	-0.0243614	0.8965	0.038932	0.83528	-0.264198	0.150943	0.241571	0.190457	0.00300045	0.987219	0.0882308	0.636939	-0.0367095	0.844566	-0.187139	0.313422	-0.248552	0.177569	0.223946	0.225859	0.470623	0.00754171	0.00966866	0.95883	-0.0462377	0.804913	0.150037	0.420464	0.397822	0.0266682	0.418825	0.0190241	0.416879	0.0196454	0.368874	0.0411465
HUWE1	blue	-0.361778	0.0455174	0.361778	0.0455174	-0.280228	0.126784	-0.121912	0.513547	-0.249137	0.176517	0.156842	0.399447	-0.242661	0.188402	0.02007	0.914659	0.12334	0.508589	0.0409337	0.826935	0.0555397	0.766655	0.13779	0.45979	-0.473674	0.00710997	-0.543264	0.00158724	0.203199	0.272922	0.221334	0.23146	-0.12811	0.4922	-0.510121	0.00337053	-0.363387	0.0444957	-0.413738	0.0206842	-0.400724	0.0254825
COPS6	blue	0.0583352	0.755257	-0.0583352	0.755257	0.161419	0.385657	0.239333	0.194724	-0.222332	0.229309	-0.232761	0.207636	-0.180495	0.331216	-0.215511	0.244283	-0.252214	0.17106	-0.396002	0.0274347	-0.588728	0.000494042	-0.19341	0.297184	0.63915	0.000108686	0.627358	0.000158563	0.365912	0.0429281	0.484889	0.00569896	0.433695	0.0147911	0.0158716	0.932466	-0.133228	0.47492	0.437129	0.0139343	0.0803761	0.667326
ART3	blue	0.103756	0.578585	-0.103756	0.578585	-0.223867	0.226027	-0.111419	0.550691	0.0524901	0.779143	-0.132374	0.477783	-0.132803	0.476343	-0.246978	0.18042	-0.374074	0.0381618	-0.224495	0.224693	-0.257292	0.162316	-0.183171	0.323975	0.175937	0.343776	0.205574	0.267235	-0.115437	0.53632	0.253504	0.168807	0.0892814	0.632917	0.167372	0.36814	0.104709	0.575082	0.291515	0.111572	-0.0449794	0.810125
NUDT21	blue	0.0484728	0.795677	-0.0484728	0.795677	0.104257	0.576744	-0.0466705	0.803123	-0.0253483	0.892331	-0.215867	0.243484	0.173264	0.351272	-0.077525	0.678488	-0.0913614	0.624984	0.138772	0.456566	0.213252	0.24938	0.0484119	0.795928	0.216916	0.241147	0.0657915	0.725109	0.0653587	0.726848	-0.0906505	0.627691	-0.236309	0.200593	0.0317602	0.865318	-0.318703	0.0805615	0.177294	0.340005	0.39981	0.0258512
TAF7	blue	0.145678	0.434241	-0.145678	0.434241	0.21548	0.244353	-0.21719	0.240537	-0.110499	0.554006	-0.485337	0.00564804	-0.177726	0.338812	-0.40401	0.0241925	-0.168761	0.36412	0.0725075	0.698293	0.0354833	0.849698	0.0611862	0.743685	0.193476	0.297016	0.276869	0.131594	-0.0144846	0.938356	0.0260886	0.889205	-0.249649	0.175601	0.260266	0.157346	-0.219901	0.234573	0.528219	0.00225516	0.52696	0.00232076
P4HB	blue	-0.499058	0.00426386	0.499058	0.00426386	0.199733	0.281362	0.479874	0.00629725	0.205238	0.268034	0.46402	0.00855248	0.0621381	0.739833	0.482021	0.00603482	0.267608	0.145545	0.426751	0.016658	0.459964	0.00922846	0.511818	0.00324887	0.0380376	0.839014	-0.22254	0.228864	0.112739	0.545952	-0.403416	0.0244218	0.0801657	0.668147	-0.333539	0.0667045	-0.0092534	0.960597	-0.705099	9.46665e-06	-0.211562	0.253242
PHB2	blue	0.110246	0.554918	-0.110246	0.554918	0.157639	0.397027	0.131073	0.48216	-0.0286412	0.878441	-0.212349	0.251439	-0.0614829	0.742484	-0.141776	0.446783	-0.0411962	0.825842	-0.266237	0.147699	-0.387063	0.0314635	-0.0402828	0.829646	0.45156	0.0107738	0.273255	0.136917	0.146152	0.432733	0.338651	0.0623866	0.124074	0.506048	-0.00939896	0.959978	-0.252248	0.171	0.393321	0.028596	0.225173	0.22326
CCT7	blue	0.17875	0.335991	-0.17875	0.335991	0.164603	0.376229	-0.0178205	0.924195	-0.0675669	0.717987	-0.389193	0.0304622	0.000951104	0.995948	-0.305003	0.0952317	-0.125745	0.500293	-0.126257	0.498535	0.0627226	0.737471	0.076356	0.683084	0.293675	0.108823	0.187718	0.311898	0.226206	0.221088	0.0540888	0.772589	-0.138527	0.457371	-0.0360653	0.847262	-0.316633	0.0826588	0.426984	0.0165923	0.504604	0.00379349
PCMT1	blue	0.594054	0.000426007	-0.594054	0.000426007	0.0368609	0.843933	-0.104703	0.575103	-0.0728329	0.697002	-0.438649	0.0135687	0.0649377	0.728542	-0.340705	0.0607148	-0.256007	0.164497	-0.27694	0.131491	-0.507428	0.00357157	-0.547763	0.00142443	0.38876	0.0306637	0.554564	0.00120597	0.135222	0.468275	0.432351	0.015138	0.285036	0.120128	0.220825	0.232564	0.157252	0.398202	0.756916	8.32517e-07	0.341278	0.0602549
ARPC3	blue	-0.575108	0.000713423	0.575108	0.000713423	0.330228	0.0696233	0.561586	0.00101173	0.365757	0.0430233	0.504161	0.00382936	0.15838	0.394785	0.511034	0.00330456	0.353389	0.0511549	0.0849508	0.649561	0.333958	0.0663417	0.562378	0.000991648	0.24417	0.185585	-0.218998	0.23655	-0.0814535	0.663125	-0.349711	0.0537949	-0.0289169	0.87728	-0.26807	0.144825	-0.168385	0.365205	-0.619755	0.000200667	-0.0615863	0.742065
GINM1	blue	0.125002	0.502848	-0.125002	0.502848	-0.0553835	0.767293	-0.00244586	0.989581	0.186061	0.316266	-0.105001	0.57401	-0.248554	0.177565	-0.354351	0.0504818	-0.438967	0.0134932	-0.291988	0.110966	-0.0528635	0.777611	-0.20346	0.272292	0.304756	0.0955135	0.320045	0.0792238	-0.23217	0.208823	0.0909371	0.626599	0.220469	0.233335	0.234013	0.205132	0.38424	0.0328317	0.351382	0.0525825	0.113987	0.541486
UBAP2L	blue	-0.590878	0.000465504	0.590878	0.000465504	-0.109234	0.558581	0.0948609	0.61173	0.00649461	0.972339	0.22356	0.226681	-0.153004	0.411225	0.155545	0.403407	0.291057	0.112161	0.335132	0.0653343	0.45122	0.0108405	0.600489	0.000354949	-0.205511	0.267386	-0.663949	4.65524e-05	0.089415	0.632406	-0.147515	0.428404	-0.303498	0.0969595	-0.559265	0.00107267	-0.392995	0.0287399	-0.594995	0.00041489	-0.116407	0.532878
MCL1	blue	-0.437982	0.0137282	0.437982	0.0137282	0.0576622	0.757996	0.314528	0.0848348	-0.0924479	0.620856	0.242868	0.188014	-0.2361	0.201003	0.238949	0.195462	0.407002	0.0230651	0.00816315	0.965236	0.0846163	0.650854	0.456925	0.00976416	-0.036697	0.844618	-0.298625	0.102716	0.287414	0.116932	-0.0835767	0.654878	0.0324354	0.862481	-0.490229	0.00511602	-0.098736	0.597193	-0.530925	0.00211964	-0.22433	0.225043
IST1	blue	-0.553896	0.00122605	0.553896	0.00122605	0.0132597	0.94356	0.486558	0.00551102	0.199773	0.281261	0.563585	0.000961691	-0.188638	0.309491	0.302343	0.0983008	0.136163	0.465158	0.115382	0.536514	-0.0286267	0.878502	0.363148	0.0446459	0.0661915	0.723502	-0.215035	0.24535	-0.0140253	0.940307	-0.00847099	0.963926	0.265405	0.149016	-0.347517	0.0554206	0.0841801	0.652541	-0.636827	0.000117225	-0.540096	0.00171137
GOLGA4	blue	0.271338	0.139803	-0.271338	0.139803	-0.252241	0.171012	-0.194233	0.295093	0.1295	0.487477	-0.0855474	0.647258	-0.322082	0.0772266	-0.548007	0.00141602	-0.405634	0.0235751	-0.195771	0.291211	-0.0295306	0.874696	-0.282117	0.124137	-0.168651	0.364439	0.0504577	0.787496	-0.22963	0.213988	0.144549	0.43785	0.027735	0.88226	0.121794	0.513957	0.168234	0.365642	0.298538	0.102821	-0.0180567	0.923193
MRPL58	blue	0.53906	0.00175376	-0.53906	0.00175376	0.0581629	0.755958	-0.333196	0.0670023	-0.485186	0.0056651	-0.731537	2.93356e-06	0.145049	0.436249	-0.310389	0.0892403	-0.198782	0.283706	0.0133187	0.943309	-0.278223	0.129639	-0.442616	0.0126519	0.251958	0.171509	0.606433	0.000298841	0.465722	0.00828159	0.220041	0.234269	0.076043	0.684316	0.257341	0.162232	-0.0541545	0.772321	0.705026	9.49569e-06	0.492398	0.00489423
NDUFB6	blue	0.666933	4.18173e-05	-0.666933	4.18173e-05	-0.0429575	0.818516	-0.184464	0.320513	0.157927	0.396154	-0.335988	0.0646075	-0.0347603	0.852727	-0.508974	0.00345494	-0.437834	0.0137638	-0.259463	0.158676	-0.284347	0.121066	-0.476143	0.00677632	0.229352	0.214559	0.608539	0.000280935	-0.313358	0.0860633	0.0820095	0.660962	0.163414	0.379734	0.639151	0.000108681	0.491498	0.0049852	0.780351	2.25694e-07	0.335767	0.0647947
TSG101	blue	0.313544	0.0858663	-0.313544	0.0858663	0.333503	0.0667359	-0.0339587	0.856088	0.0907429	0.627339	-0.385177	0.0323724	-0.123286	0.508773	-0.402735	0.0246866	-0.394407	0.0281207	-0.229237	0.214795	-0.206669	0.264639	-0.275321	0.133855	0.525009	0.00242568	0.514451	0.00306759	-0.0416942	0.823769	0.225558	0.222448	0.183318	0.32358	0.215426	0.244473	0.102837	0.581974	0.6157	0.00022696	0.392041	0.0291643
AIMP2	blue	0.602986	0.000330331	-0.602986	0.000330331	0.144704	0.437354	-0.208195	0.261048	0.0588889	0.753006	-0.405027	0.0238045	0.184561	0.320254	-0.364804	0.0436104	-0.211397	0.253619	0.00327948	0.986031	-0.0168354	0.928375	-0.203718	0.271672	0.0765582	0.682288	0.321146	0.0781388	-0.111364	0.550888	-0.0877159	0.638914	-0.136917	0.462667	0.435745	0.0142746	0.0684326	0.714523	0.686724	1.98954e-05	0.531264	0.00210316
CNOT1	blue	0.0317502	0.86536	-0.0317502	0.86536	-0.017138	0.927091	-0.284208	0.121256	-0.193725	0.296381	-0.100008	0.592454	-0.0512772	0.784125	-0.10474	0.57497	-0.291364	0.111766	0.28042	0.126513	0.329149	0.0705954	-0.00431396	0.981625	-0.462426	0.00881291	-0.205147	0.268251	0.0729573	0.696509	-0.17855	0.33654	-0.202413	0.27482	0.0363743	0.845969	-0.111166	0.551601	-0.111242	0.55133	-0.159443	0.391578
TMEM126A	blue	0.719717	5.03375e-06	-0.719717	5.03375e-06	0.0357224	0.848697	-0.398256	0.0264882	-0.13637	0.464472	-0.569025	0.000836375	0.220905	0.23239	-0.344064	0.0580564	-0.337209	0.0635822	-0.0747822	0.689289	-0.258459	0.160351	-0.547282	0.0014411	0.0914242	0.624745	0.555494	0.00117852	-0.0182498	0.922375	0.139389	0.454549	-0.0350577	0.851481	0.56678	0.000886238	0.146027	0.43313	0.853142	1.08532e-09	0.465243	0.008357
COQ9	blue	0.423842	0.0174962	-0.423842	0.0174962	-0.00180545	0.992309	-0.0277558	0.882173	-0.0496644	0.790763	-0.21138	0.25366	0.256692	0.163332	-0.113062	0.544795	-0.255375	0.165579	-0.218808	0.236965	-0.395646	0.0275863	-0.479636	0.00632689	0.160039	0.389787	0.257834	0.161401	0.235388	0.202405	0.444478	0.0122397	0.259686	0.158305	-0.0165546	0.929566	-0.193233	0.297635	0.552742	0.00126142	0.116372	0.533002
SNORA5A	blue	-0.663751	4.68838e-05	0.663751	4.68838e-05	0.188602	0.309585	0.57008	0.000813801	0.0592954	0.751354	0.436006	0.0142099	-0.274186	0.135531	0.253647	0.168558	0.158067	0.395731	0.166187	0.371587	0.0215293	0.908479	0.393057	0.0287123	0.308629	0.0911652	-0.112067	0.548363	0.25016	0.174689	0.0537788	0.773859	0.278209	0.129659	-0.569764	0.000820506	-0.326385	0.0731334	-0.581972	0.000594014	-0.35684	0.0487727
PPTC7	blue	0.338252	0.0627157	-0.338252	0.0627157	0.152023	0.414268	-0.426637	0.0166902	0.0822826	0.6599	-0.279554	0.127739	0.0142575	0.939321	-0.366095	0.0428164	-0.371688	0.0395093	-0.188052	0.311023	0.267152	0.146259	-0.0539778	0.773044	-0.329249	0.0705043	-0.094682	0.612405	-0.33804	0.0628907	-0.258644	0.160042	-0.449671	0.0111495	0.421261	0.0182688	0.104965	0.574142	0.372103	0.0392722	0.245437	0.183242
PHYH	blue	0.286921	0.11759	-0.286921	0.11759	-0.0592586	0.751503	-0.0448508	0.810658	-0.291915	0.111059	-0.293167	0.109466	-0.385958	0.0319934	-0.536025	0.00188328	-0.399915	0.0258086	-0.488444	0.00530489	-0.759236	7.36412e-07	-0.478393	0.00648378	0.263096	0.152718	0.534543	0.00194946	0.294436	0.107868	0.684691	2.15291e-05	0.490369	0.00510148	0.0264744	0.887577	0.0466222	0.803323	0.599169	0.000368596	-0.105106	0.573625
UBA3	blue	0.588593	0.000495877	-0.588593	0.000495877	0.136225	0.464952	-0.418244	0.0192078	-0.138599	0.457133	-0.607878	0.000286452	-0.154549	0.406463	-0.680886	2.49145e-05	-0.464471	0.00848003	-0.235709	0.201772	-0.181345	0.328907	-0.485686	0.00560858	0.135032	0.468908	0.484869	0.00570127	-0.0530135	0.776996	0.192346	0.299901	0.0148472	0.936816	0.403785	0.0242791	0.201411	0.277255	0.817979	1.92026e-08	0.44137	0.012934
MRPL39	blue	0.70375	1.00159e-05	-0.70375	1.00159e-05	0.00590554	0.974847	-0.517853	0.00284642	-0.380112	0.0349179	-0.667922	4.03456e-05	0.0738422	0.693005	-0.431667	0.0153172	-0.187078	0.313583	-0.175603	0.344706	-0.330254	0.0696001	-0.555394	0.00118143	-0.0270503	0.885148	0.483667	0.00584015	0.131263	0.481518	0.236797	0.199638	-0.0731348	0.695806	0.453198	0.0104565	0.216005	0.243177	0.835392	5.03292e-09	0.464494	0.00847631
PDHX	blue	0.504777	0.00377955	-0.504777	0.00377955	0.100491	0.59066	-0.411599	0.0214172	-0.201575	0.276856	-0.625154	0.000169874	-0.184674	0.319953	-0.633909	0.000128796	-0.39854	0.0263709	-0.257378	0.16217	-0.277103	0.131254	-0.432529	0.0150917	0.152582	0.412534	0.444198	0.012301	0.00114979	0.995102	0.311756	0.0877663	-0.012228	0.947946	0.331707	0.0683077	0.103815	0.578367	0.880138	6.8405e-11	0.449582	0.0111675
PRDX1	blue	0.25316	0.169406	-0.25316	0.169406	0.181389	0.328787	0.160275	0.389079	0.312797	0.0866563	0.0249907	0.893841	0.369804	0.0405991	0.222708	0.228502	-0.119339	0.522538	0.0179857	0.923495	0.0769968	0.680563	-0.0878597	0.638362	0.213796	0.248148	0.297813	0.103699	-0.155419	0.403793	-0.238356	0.196606	0.0708876	0.70473	0.350789	0.0530106	0.208816	0.259598	0.150616	0.418653	0.185749	0.317093
FITM1	blue	0.575959	0.000697554	-0.575959	0.000697554	-0.0700446	0.708088	-0.336892	0.0638473	-0.19567	0.291464	-0.431892	0.015258	0.202414	0.274819	-0.252188	0.171105	-0.453932	0.0103171	-0.0554408	0.767059	-0.31425	0.0851256	-0.588846	0.000492433	0.0118254	0.949657	0.506295	0.00365922	0.0501362	0.78882	0.28836	0.115679	0.0725521	0.698116	0.466664	0.00813476	0.122213	0.512497	0.739058	2.0501e-06	0.206077	0.266039
TCF4	blue	-0.402211	0.0248918	0.402211	0.0248918	0.092991	0.618797	0.179982	0.332615	-0.114405	0.539996	0.353282	0.0512305	0.205587	0.267203	0.552379	0.00127271	0.21872	0.237159	0.491343	0.00500102	0.125589	0.500829	0.215086	0.245237	-0.313094	0.0863417	-0.236342	0.200529	0.249263	0.176291	-0.1184	0.525838	0.0503049	0.788125	-0.249681	0.175543	-0.294013	0.108397	-0.606705	0.00029647	-0.454829	0.0101487
UQCRH	blue	0.632913	0.000132975	-0.632913	0.000132975	-0.00785357	0.966554	-0.598444	0.000376297	-0.327073	0.0724953	-0.770949	3.88017e-07	-0.0407188	0.82783	-0.58174	0.000597741	-0.390864	0.0296954	-0.10003	0.592371	-0.181475	0.328553	-0.482653	0.00595949	0.061988	0.74044	0.553878	0.0012266	-0.0305606	0.870361	0.131843	0.479566	-0.153822	0.408699	0.618753	0.000206898	0.203912	0.271206	0.905462	2.59045e-12	0.559129	0.00107632
ATAD1	blue	0.0781888	0.675883	-0.0781888	0.675883	0.0283626	0.879615	0.0084359	0.964076	-0.0732295	0.695431	-0.207625	0.262387	-0.14085	0.449786	-0.243847	0.186185	-0.349529	0.0539288	-0.275116	0.134156	-0.280448	0.126475	-0.190344	0.305055	0.254503	0.167078	0.412212	0.0212052	0.108052	0.56287	0.25431	0.16741	0.22758	0.218219	0.134719	0.469948	0.0906497	0.627694	0.407352	0.0229359	0.0490141	0.793444
IGFBP3	blue	-0.354295	0.0505211	0.354295	0.0505211	0.211724	0.252869	0.277237	0.131061	0.104594	0.575503	0.218431	0.237795	-0.134469	0.470779	0.180277	0.331811	0.145315	0.435399	0.0111646	0.952467	-0.0819273	0.661282	0.090228	0.629301	0.166021	0.372074	-0.0297883	0.873611	0.0299736	0.872831	0.129253	0.488315	0.170995	0.357711	-0.267973	0.144977	-0.125945	0.499605	-0.225663	0.222227	-0.127184	0.495359
CCDC91	blue	0.199173	0.282739	-0.199173	0.282739	-0.0385853	0.836727	-0.0951351	0.610696	-0.294287	0.108053	-0.408502	0.0225162	-0.361396	0.0457634	-0.508837	0.00346514	-0.484061	0.00579422	-0.224779	0.224093	-0.544386	0.00154517	-0.494624	0.00467527	0.354908	0.0500951	0.601376	0.000346026	0.362286	0.0451929	0.611528	0.00025716	0.548192	0.00140971	-0.00387964	0.983474	0.0939487	0.615173	0.547287	0.00144093	-0.00878109	0.962607
TNPO1	blue	-0.145399	0.435132	0.145399	0.435132	0.0566079	0.762294	0.172124	0.354498	0.123088	0.50946	0.316986	0.0822982	0.290209	0.113259	0.480607	0.00620653	0.231563	0.21005	0.21871	0.237182	0.181254	0.329153	0.137708	0.46006	-0.207105	0.26361	-0.1476	0.428136	-0.0228455	0.90291	-0.254632	0.166854	0.0112029	0.952304	0.0209238	0.911043	-0.0780585	0.676394	-0.391423	0.0294422	-0.17188	0.355191
KCMF1	blue	-0.689361	1.79422e-05	0.689361	1.79422e-05	0.237523	0.198223	0.670245	3.70703e-05	-0.0251061	0.893354	0.282132	0.124117	-0.188883	0.308851	0.439703	0.0133198	0.434024	0.0147072	0.277202	0.131111	-0.215246	0.244877	0.482505	0.00597701	0.567339	0.00087358	0.0740518	0.692176	0.424052	0.0174343	0.210493	0.255704	0.353543	0.0510471	-0.561122	0.00102367	-0.304689	0.0955904	-0.464579	0.00846263	-0.13842	0.457722
ITFG1	blue	0.0856408	0.646898	-0.0856408	0.646898	0.0409342	0.826932	-0.0632211	0.735459	-0.228014	0.21732	-0.315372	0.0839571	-0.177405	0.339698	-0.224674	0.224314	-0.466428	0.00817129	0.216724	0.241572	-0.308374	0.0914477	-0.328817	0.0708964	0.276281	0.13245	0.602461	0.00033538	0.180355	0.331599	0.304605	0.0956859	0.337576	0.063276	0.236636	0.199954	0.263725	0.151703	0.417326	0.0195012	-0.000703461	0.997003
IAH1	blue	0.276079	0.132743	-0.276079	0.132743	0.303904	0.0964914	-0.129445	0.487664	-0.0528209	0.777786	-0.498585	0.00430628	-0.0115359	0.950888	-0.305686	0.0944555	-0.227239	0.21893	-0.00708794	0.969813	0.000565986	0.997589	-0.128975	0.489257	0.338529	0.0624874	0.42935	0.0159374	0.0950215	0.611125	0.0836939	0.654424	-0.0336281	0.857475	0.236106	0.200992	0.0271732	0.88463	0.578188	0.00065746	0.536482	0.00186325
FH	blue	0.637006	0.000116545	-0.637006	0.000116545	-0.0603317	0.747148	-0.621074	0.00019272	-0.320929	0.0783516	-0.67502	3.1078e-05	-0.056919	0.761025	-0.606547	0.000297845	-0.449265	0.0112316	-0.285726	0.119194	-0.317861	0.0814095	-0.622125	0.000186588	-0.105387	0.572594	0.364315	0.043914	0.0209324	0.911006	0.345731	0.0567717	-0.0588238	0.75327	0.394643	0.0280185	0.116201	0.533608	0.868936	2.31857e-10	0.322214	0.0770979
SUCLA2	blue	0.593069	0.00043792	-0.593069	0.00043792	-0.0737341	0.693433	-0.463931	0.00856685	-0.371387	0.0396818	-0.596235	0.000400626	0.0293945	0.875269	-0.396952	0.0270323	-0.282112	0.124145	-0.100907	0.589114	-0.478371	0.00648663	-0.594936	0.00041558	-0.0097159	0.958629	0.471528	0.00741135	0.180403	0.331465	0.424862	0.0171984	0.110842	0.552769	0.338351	0.0626341	0.116879	0.531208	0.803692	5.20563e-08	0.262497	0.15369
SERPINB6	blue	0.333974	0.0663284	-0.333974	0.0663284	-0.0756015	0.686056	-0.535391	0.00191136	-0.623381	0.000179489	-0.650731	7.38408e-05	-0.0902727	0.629131	-0.372357	0.0391273	-0.319587	0.0796788	0.0246794	0.895157	-0.177043	0.3407	-0.428946	0.0160476	-0.125371	0.501578	0.279331	0.128056	0.393502	0.0285164	0.247206	0.180004	-0.0400761	0.830508	0.148091	0.426585	-0.137498	0.460751	0.478263	0.0065004	0.153068	0.411029
C1R	blue	-0.63873	0.000110187	0.63873	0.000110187	0.115679	0.535461	0.549861	0.00135361	0.188002	0.311155	0.515179	0.00301905	0.0816095	0.662518	0.543018	0.00159659	0.0875147	0.639686	0.461766	0.00892272	0.203184	0.272958	0.441018	0.0130147	0.0584471	0.754802	-0.305865	0.0942531	0.260152	0.157535	-0.0240557	0.897792	0.261187	0.155828	-0.549428	0.00136798	-0.372975	0.0387779	-0.684069	2.20519e-05	-0.477335	0.00661996
PRNP	blue	0.256159	0.164237	-0.256159	0.164237	-0.275636	0.133393	-0.200799	0.278747	-0.275544	0.133528	-0.359621	0.0469172	-0.379809	0.0350755	-0.590925	0.00046489	-0.472396	0.00728819	-0.492023	0.00493199	-0.517244	0.00288497	-0.379634	0.0351666	0.0762691	0.683426	0.277958	0.130019	0.246454	0.181375	0.592747	0.000441883	0.252638	0.170317	-0.0235817	0.899796	-0.0177	0.924707	0.499524	0.00422249	-0.0856736	0.646771
GNB1	blue	-0.639153	0.000108674	0.639153	0.000108674	0.187101	0.31352	0.525171	0.00241679	0.211988	0.252265	0.525598	0.00239358	0.215182	0.245022	0.689173	1.80756e-05	0.581351	0.000604037	0.390569	0.0298297	0.375234	0.0375208	0.598719	0.000373357	0.065248	0.727293	-0.489266	0.00521718	0.150871	0.417856	-0.273437	0.136645	-0.0348283	0.852442	-0.58283	0.000580393	-0.31867	0.0805946	-0.796246	8.48259e-08	-0.16741	0.368029
TALDO1	blue	0.125878	0.499833	-0.125878	0.499833	0.162536	0.382335	-0.140617	0.450542	-0.139174	0.455252	-0.222475	0.229002	0.319646	0.0796203	0.119912	0.520528	-0.168906	0.363702	0.0196931	0.916256	0.0152712	0.935015	-0.175023	0.346328	-0.0510058	0.785241	0.0377438	0.840242	0.21941	0.235647	0.143494	0.441235	-0.0947018	0.61233	-0.00284457	0.987883	-0.368072	0.0416231	0.242467	0.188767	0.131405	0.481038
PCOLCE2	blue	0.186526	0.315036	-0.186526	0.315036	-0.0902083	0.629376	-0.202163	0.275427	-0.158278	0.395091	-0.349804	0.0537267	-0.0115037	0.951025	-0.149083	0.423458	0.0234373	0.900407	-0.00537762	0.977095	-0.00595338	0.974643	0.0170946	0.927275	0.0869856	0.641719	0.102511	0.583176	0.115499	0.536099	0.0199875	0.915009	-0.135598	0.46703	0.0879097	0.63817	-0.0814538	0.663124	0.244668	0.184661	0.319459	0.0798059
SRSF11	blue	-0.637034	0.000116439	0.637034	0.000116439	-0.0296026	0.874393	0.370983	0.0399142	-0.0260982	0.889165	0.435149	0.0144231	-0.165099	0.374772	0.370851	0.0399906	0.318951	0.0803133	0.396203	0.0273491	0.254885	0.16642	0.602104	0.000338847	-0.134151	0.471838	-0.420334	0.0185533	0.242798	0.188146	-0.179857	0.332957	0.0462544	0.804844	-0.506254	0.00366243	-0.223124	0.227612	-0.801166	6.15732e-08	-0.442353	0.012711
MRPS16	blue	0.56529	0.000920762	-0.56529	0.000920762	0.00241943	0.989694	-0.424086	0.0174245	0.0353128	0.850413	-0.34874	0.0545101	0.209812	0.25728	-0.280549	0.126331	-0.188643	0.309478	-0.0399038	0.831226	-0.0107373	0.954284	-0.360291	0.0464789	-0.108187	0.562378	0.293986	0.108432	-0.415243	0.0201812	-0.131092	0.482094	-0.264453	0.150535	0.695542	1.40247e-05	0.255135	0.16599	0.651697	7.14455e-05	0.448904	0.0113053
MPC2	blue	0.455605	0.0100047	-0.455605	0.0100047	0.0205418	0.912661	-0.40184	0.0250382	-0.325611	0.073857	-0.770424	3.99652e-07	-0.0406049	0.828304	-0.424139	0.017409	-0.164197	0.377424	0.080468	0.666967	-0.186836	0.31422	-0.309306	0.0904219	0.279258	0.12816	0.541682	0.00164822	0.194408	0.294648	0.214536	0.246475	-0.0533397	0.775658	0.335363	0.0651381	0.0173673	0.926118	0.786762	1.53606e-07	0.642295	9.80061e-05
REXO2	blue	0.41407	0.0205724	-0.41407	0.0205724	0.133655	0.473494	-0.481758	0.00606646	-0.0833371	0.655806	-0.652922	6.85086e-05	-0.129029	0.489074	-0.61893	0.000205788	-0.314173	0.0852062	-0.0345979	0.853408	0.135441	0.467549	-0.154848	0.405544	0.107078	0.566415	0.280728	0.126079	-0.187134	0.313434	-0.0569437	0.760924	-0.335456	0.0650588	0.418263	0.0192017	0.00787494	0.966463	0.735698	2.40957e-06	0.687477	1.93186e-05
MALSU1	blue	0.635564	0.000122114	-0.635564	0.000122114	0.0826543	0.658456	-0.287092	0.117361	-0.0774044	0.678961	-0.486273	0.00554267	0.103809	0.578391	-0.470417	0.00757165	-0.468013	0.00792833	-0.236613	0.199999	-0.19344	0.297108	-0.520946	0.0026574	0.17686	0.341207	0.581159	0.000607171	0.00797005	0.966058	0.10839	0.561643	0.117625	0.528569	0.48979	0.00516196	0.224136	0.225455	0.785114	1.69784e-07	0.389403	0.0303653
ZCRB1	blue	0.439017	0.0134814	-0.439017	0.0134814	-0.0456375	0.807398	-0.0547228	0.769995	0.297397	0.104206	-0.101052	0.588576	-0.0281565	0.880484	-0.443161	0.0125301	-0.618216	0.000210308	-0.281642	0.124799	-0.345091	0.0572628	-0.57572	0.000701967	0.270489	0.141095	0.480936	0.00616627	-0.343812	0.0582528	0.311961	0.0875475	0.350344	0.0533333	0.397222	0.026919	0.343691	0.0583472	0.632393	0.000135203	0.0642442	0.731333
H1-4	blue	0.591422	0.000458512	-0.591422	0.000458512	-0.107286	0.565659	-0.386106	0.0319222	-0.0911345	0.625847	-0.423431	0.0176174	0.529981	0.00216609	0.0114028	0.951454	-0.0793224	0.671443	0.0531604	0.776394	-0.020407	0.913231	-0.452149	0.0106588	0.057986	0.756678	0.217419	0.240029	-0.0305319	0.870482	-0.0739562	0.692554	-0.197108	0.287862	0.408122	0.0226543	-0.031569	0.866121	0.501	0.00409378	0.441982	0.0127948
POLR2B	blue	0.594621	0.000419277	-0.594621	0.000419277	-0.128771	0.489952	-0.541564	0.00165285	-0.138114	0.458726	-0.491733	0.00496132	-0.0540715	0.77266	-0.626937	0.000160669	-0.48708	0.00545324	-0.398639	0.02633	-0.158431	0.394628	-0.568173	0.000855004	-0.173097	0.351743	0.15095	0.41761	-0.0700676	0.707996	0.311493	0.0880485	-0.0848866	0.649809	0.239427	0.194542	0.113823	0.542071	0.711641	7.16932e-06	0.257402	0.16213
GSTM3	blue	0.342789	0.0590548	-0.342789	0.0590548	0.0996717	0.593705	-0.309221	0.0905148	-0.174929	0.346589	-0.489024	0.00524292	0.0678635	0.7168	-0.220405	0.233475	-0.360032	0.0466482	-0.0360247	0.847432	-0.280864	0.125888	-0.41398	0.0206027	0.191399	0.302332	0.548144	0.00141135	-0.0172739	0.926514	0.208012	0.261478	0.0331202	0.859606	0.474642	0.0069776	0.132281	0.478095	0.623509	0.000178779	0.299465	0.101705
RMDN1	blue	0.429148	0.0159923	-0.429148	0.0159923	-0.00557253	0.976265	-0.224732	0.224191	-0.104914	0.574328	-0.342154	0.0595567	-0.249056	0.176663	-0.492854	0.00484862	-0.485088	0.00567626	-0.334936	0.0655022	-0.456867	0.00977453	-0.523272	0.0025225	0.220881	0.232442	0.53357	0.00199404	-0.102286	0.584008	0.339949	0.061326	0.275518	0.133565	0.372682	0.0389433	0.490501	0.00508776	0.648635	7.92854e-05	0.0533055	0.775799
ATP6V0C	blue	-0.358202	0.047857	0.358202	0.047857	-0.0589045	0.752942	-0.102911	0.581701	-0.258379	0.160486	-0.067533	0.718123	0.102727	0.582377	0.229388	0.214485	0.0887692	0.634876	0.203229	0.272848	0.261219	0.155776	0.193067	0.298058	-0.197586	0.286672	-0.458945	0.00940531	0.401731	0.0250814	0.0540375	0.772799	-0.243521	0.186793	-0.522379	0.00257356	-0.628582	0.000152575	-0.309512	0.0901962	-0.0659571	0.724443
ANKH	blue	-0.122146	0.512731	0.122146	0.512731	-0.226802	0.219839	-0.395371	0.0277043	-0.329721	0.0700788	-0.470477	0.00756284	-0.185896	0.316705	-0.320749	0.0785289	-0.233097	0.206961	0.197876	0.28595	-0.0176278	0.925013	-0.0706612	0.705631	-0.0229497	0.902469	-0.0177526	0.924483	0.220196	0.233929	0.350407	0.0532878	-0.184046	0.321629	-0.140702	0.450268	-0.342341	0.0594089	0.303851	0.0965524	0.1987	0.283908
RAB18	blue	-0.040437	0.829004	0.040437	0.829004	0.0166984	0.928956	0.0961712	0.606798	0.182651	0.325376	-0.0499968	0.789394	-0.30158	0.0991956	-0.224424	0.224845	0.0320243	0.864208	-0.257825	0.161417	-0.189388	0.307536	0.0808918	0.665314	0.368236	0.0415249	0.298065	0.103394	-0.261225	0.155766	0.0355253	0.849523	0.113523	0.543142	0.213319	0.249228	0.382997	0.0334487	0.197899	0.285894	0.190784	0.303917
ADGRL4	blue	-0.480801	0.00618274	0.480801	0.00618274	0.0793777	0.671226	0.250763	0.173618	0.0811135	0.66445	0.391484	0.0294149	0.131524	0.480641	0.531729	0.00208075	0.519904	0.00271983	0.253695	0.168475	0.286465	0.1182	0.545222	0.00151448	-0.178592	0.336425	-0.295201	0.106913	-0.0649499	0.728492	-0.406822	0.0231317	-0.206609	0.264781	-0.0810501	0.664697	-0.0071464	0.969564	-0.639885	0.000106101	-0.148362	0.425729
SYPL1	blue	0.420765	0.0184205	-0.420765	0.0184205	-0.32126	0.0780275	-0.467633	0.00798601	-0.0446305	0.811572	-0.303032	0.097499	0.318108	0.0811608	-0.175896	0.343889	-0.174729	0.347149	-0.115183	0.537223	0.0138961	0.940856	-0.325715	0.07376	-0.25295	0.169772	-0.141669	0.447129	-0.102453	0.583392	0.103526	0.579434	-0.322607	0.0767173	0.185059	0.318927	-0.224544	0.22459	0.427297	0.0165042	0.265349	0.149106
MRPS10	blue	0.702496	1.05519e-05	-0.702496	1.05519e-05	-0.0852295	0.648485	-0.547886	0.0014202	-0.183332	0.323544	-0.620622	0.000195412	-0.0350799	0.851388	-0.531368	0.00209815	-0.248077	0.178425	-0.29528	0.106813	-0.255383	0.165563	-0.524319	0.00246373	-0.0319519	0.864512	0.458716	0.0094453	-0.152444	0.412962	0.111511	0.55036	-0.0777964	0.677422	0.603985	0.000320913	0.399544	0.0259594	0.798364	7.39789e-08	0.45188	0.0107112
MAPKAP1	blue	0.414996	0.0202629	-0.414996	0.0202629	-0.125471	0.501233	-0.303089	0.0974331	-0.24755	0.179379	-0.473189	0.00717714	-0.138552	0.457287	-0.516609	0.00292565	-0.532443	0.00204673	-0.0698588	0.708828	-0.198015	0.285605	-0.503456	0.00388698	0.100318	0.591303	0.468353	0.00787714	0.181812	0.32764	0.250372	0.174312	0.208689	0.259893	0.209806	0.257294	0.275761	0.13321	0.57705	0.000677658	0.137574	0.4605
FLOT1	blue	-0.686192	2.03116e-05	0.686192	2.03116e-05	0.201202	0.277763	0.676842	2.90309e-05	0.381547	0.0341808	0.517147	0.00289118	-0.110003	0.555799	0.392271	0.0290616	0.308102	0.0917482	0.23073	0.211741	0.382927	0.0334839	0.666525	4.24382e-05	0.313412	0.0860058	-0.291105	0.112099	0.0363724	0.845976	-0.255348	0.165624	0.154164	0.407645	-0.516439	0.00293664	-0.166185	0.371593	-0.701116	1.11721e-05	-0.144974	0.436488
HTATSF1	blue	0.464887	0.00841363	-0.464887	0.00841363	-0.305084	0.0951396	-0.406999	0.0230663	-0.374906	0.0377014	-0.578609	0.000650104	-0.167592	0.367501	-0.550434	0.00133483	-0.430311	0.0156776	-0.225275	0.223044	-0.581777	0.000597137	-0.685223	2.10896e-05	0.186939	0.313948	0.477721	0.00657005	0.209332	0.258395	0.6301	0.000145433	0.264446	0.150546	0.154968	0.405174	0.0638143	0.733066	0.758381	7.70587e-07	0.154451	0.406762
MRPL41	blue	0.59758	0.000385653	-0.59758	0.000385653	0.0373423	0.84192	-0.365379	0.0432553	-0.170381	0.359466	-0.480828	0.00617946	0.214297	0.247015	-0.280254	0.126747	-0.273851	0.136029	0.0295114	0.874777	-0.359912	0.0467265	-0.551531	0.00129948	0.0946952	0.612355	0.479727	0.00631555	0.00916534	0.960972	0.257104	0.162634	0.0188435	0.919857	0.444147	0.0123123	0.102143	0.584537	0.802991	5.45525e-08	0.35393	0.050776
NDUFAF4	blue	0.681607	2.42386e-05	-0.681607	2.42386e-05	0.0596361	0.74997	-0.246924	0.180517	0.0981384	0.599425	-0.280517	0.126377	0.286506	0.118146	-0.274893	0.134484	-0.273055	0.137216	0.0838419	0.65385	-0.0370932	0.842961	-0.411647	0.0214007	-0.0310178	0.868439	0.438469	0.0136116	-0.259562	0.158512	-0.135166	0.468463	-0.0918051	0.623297	0.643821	9.31713e-05	0.429955	0.0157734	0.64599	8.6667e-05	0.399046	0.0261626
CUL3	blue	0.177059	0.340656	-0.177059	0.340656	0.176937	0.340996	-0.0547661	0.769817	-0.104027	0.577587	-0.364202	0.0439846	-0.435215	0.0144065	-0.604462	0.000316503	-0.597963	0.000381484	-0.0691524	0.711647	-0.209955	0.256948	-0.193065	0.298061	0.280587	0.126279	0.416945	0.0196241	0.158064	0.395741	0.359038	0.0473017	0.258797	0.159786	0.0509782	0.785355	-0.000769831	0.996721	0.546222	0.00147849	0.14193	0.446283
SLC1A3	blue	0.0828518	0.657689	-0.0828518	0.657689	0.0678137	0.716999	-0.269631	0.142411	-0.183285	0.32367	-0.228227	0.216879	-0.0886404	0.635369	-0.287754	0.116481	-0.307213	0.0927374	0.155823	0.402557	0.333022	0.0671538	0.00762262	0.967537	-0.366108	0.0428083	-0.230921	0.211354	0.190196	0.305439	-0.0369131	0.843714	-0.266833	0.146759	-0.161986	0.38397	-0.237874	0.19754	0.0805246	0.666746	0.0656997	0.725477
PRKAG1	blue	0.38651	0.0317278	-0.38651	0.0317278	-0.0004913	0.997907	-0.241882	0.189869	-0.171117	0.357363	-0.529351	0.00219759	-0.0807334	0.665932	-0.473237	0.00717047	-0.482474	0.00598071	-0.268726	0.143806	-0.425494	0.017016	-0.565201	0.000922854	0.352863	0.0515266	0.530052	0.00216259	0.148189	0.426274	0.5195	0.00274437	0.219385	0.2357	0.175469	0.345079	-0.0170268	0.927563	0.775205	3.04593e-07	0.314968	0.0843769
CLIP1	blue	-0.372022	0.0393179	0.372022	0.0393179	-0.0739968	0.692393	0.0748342	0.689084	-0.38048	0.0347281	-0.0406196	0.828243	-0.145649	0.434335	0.20371	0.271691	0.477835	0.00655528	0.219336	0.235809	-0.0907269	0.627399	0.265267	0.149235	-0.0248899	0.894267	-0.267779	0.145278	0.537287	0.00182845	0.229053	0.215174	0.0387945	0.835853	-0.611491	0.000257443	-0.372428	0.039087	-0.345273	0.0571229	-0.0824163	0.65938
PSMC6	blue	0.54334	0.00158435	-0.54334	0.00158435	0.137951	0.459261	-0.372596	0.0389917	-0.238992	0.19538	-0.751641	1.09491e-06	-0.0139599	0.940585	-0.416439	0.0197885	0.0263386	0.88815	-0.102914	0.581688	-0.121345	0.515519	-0.18214	0.326755	0.251795	0.171796	0.414646	0.0203793	0.10791	0.563388	0.0642183	0.731438	-0.198947	0.283297	0.341377	0.0601752	0.0534461	0.775222	0.712595	6.88039e-06	0.763422	5.88152e-07
H2AC20	blue	0.286747	0.117822	-0.286747	0.117822	0.156452	0.400637	-0.118088	0.526938	-0.438775	0.0135386	-0.505447	0.00372604	-0.0161367	0.93134	-0.145718	0.434113	-0.321362	0.0779279	0.176232	0.342954	-0.355357	0.0497858	-0.44624	0.0118603	0.346833	0.0559352	0.703975	9.92246e-06	0.496654	0.00448286	0.304138	0.0962217	0.375767	0.0372291	0.178638	0.336298	0.156437	0.400682	0.480077	0.00627199	0.14287	0.443248
ELF1	blue	-0.281955	0.124362	0.281955	0.124362	-0.270935	0.140415	0.0249442	0.894038	-0.0919396	0.622786	0.199218	0.282628	0.0756703	0.685785	0.320332	0.0789397	0.494901	0.00464856	-0.0784962	0.674678	0.155104	0.404758	0.409851	0.0220322	-0.320294	0.0789779	-0.525829	0.00238108	0.115567	0.53586	-0.180787	0.330421	-0.308243	0.0915923	-0.313325	0.0860978	-0.148634	0.424871	-0.499244	0.00424733	-0.153173	0.410704
TAF13	blue	0.522789	0.00255	-0.522789	0.00255	-0.159032	0.392815	-0.372635	0.0389699	-0.187262	0.313098	-0.51248	0.00320244	-0.161208	0.386286	-0.522431	0.00257056	-0.22439	0.224916	-0.253356	0.169064	-0.21438	0.246827	-0.359149	0.0472285	0.140056	0.452371	0.480067	0.00627324	-0.134311	0.471307	0.0355075	0.849597	-0.048354	0.796167	0.521893	0.00260174	0.382317	0.0337905	0.633859	0.000129005	0.415535	0.0200848
CYB5A	blue	0.368914	0.0411226	-0.368914	0.0411226	0.129793	0.486483	-0.0428661	0.818896	-0.205256	0.267992	-0.43001	0.0157586	0.0183745	0.921846	-0.171568	0.356078	-0.273581	0.136429	-0.228987	0.215309	-0.494691	0.00466872	-0.434729	0.0145287	0.475718	0.00683273	0.733526	2.67137e-06	0.215841	0.243542	0.292768	0.109971	0.349176	0.0541883	0.367764	0.0418073	0.294364	0.107958	0.604164	0.000319258	0.217657	0.239503
RNF38	blue	-0.306536	0.0934967	0.306536	0.0934967	-0.112148	0.548071	0.0863293	0.644244	0.0862798	0.644435	0.378584	0.0357173	0.1249	0.503199	0.377464	0.036312	0.51677	0.00291529	0.102151	0.584508	0.228718	0.215864	0.261146	0.155896	-0.353726	0.0509186	-0.56757	0.000868404	-0.0159203	0.932259	-0.14407	0.439387	-0.166158	0.371673	-0.390565	0.0298313	-0.238819	0.195712	-0.597834	0.000382879	-0.220596	0.233061
AIFM1	blue	0.685339	2.09957e-05	-0.685339	2.09957e-05	-0.0385832	0.836736	-0.478123	0.00651831	-0.178297	0.337236	-0.508214	0.00351186	-0.0581476	0.756021	-0.629196	0.000149651	-0.569884	0.000817952	-0.24749	0.179489	-0.36045	0.0463752	-0.649541	7.68907e-05	-0.0929832	0.618827	0.396746	0.027119	-0.0315919	0.866025	0.385743	0.0320975	0.0635051	0.734313	0.390632	0.0298006	0.158187	0.395366	0.881343	5.95581e-11	0.219762	0.234877
COPS4	blue	0.362758	0.0448931	-0.362758	0.0448931	0.231808	0.209556	-0.277388	0.130842	-0.30193	0.0987846	-0.667761	4.05823e-05	-0.191035	0.30327	-0.508455	0.00349375	-0.433247	0.014906	-0.208164	0.261122	-0.407651	0.0228263	-0.464884	0.00841402	0.462202	0.00885009	0.761353	6.57656e-07	0.170076	0.360339	0.343954	0.0581419	0.202157	0.275442	0.378407	0.0358106	0.171125	0.357339	0.788347	1.39388e-07	0.410713	0.021727
ARGLU1	blue	-0.426302	0.0167849	0.426302	0.0167849	0.0540517	0.772741	0.483511	0.00585831	0.277985	0.129982	0.62548	0.000168156	-0.271534	0.139506	0.0979634	0.600079	-0.149643	0.421699	0.121873	0.513681	0.0289776	0.877024	0.250231	0.174562	-0.0537572	0.773947	-0.120044	0.520065	-0.136324	0.464625	-0.0170896	0.927296	0.342512	0.0592731	-0.18604	0.316324	-0.00356199	0.984827	-0.519165	0.00276486	-0.622121	0.000186612
FUS	blue	0.169181	0.36291	-0.169181	0.36291	-0.144943	0.436587	-0.294127	0.108255	-0.280555	0.126324	-0.411323	0.0215135	-0.00206357	0.99121	-0.180051	0.332428	0.132315	0.47798	-0.297593	0.103967	-0.134423	0.470932	0.0243798	0.896422	-0.0452206	0.809125	-0.0411356	0.826094	0.160922	0.387141	0.158808	0.39349	-0.323009	0.0763299	0.0361053	0.847094	-0.323938	0.0754401	0.28597	0.118865	0.334889	0.0655423
ACP1	blue	0.467531	0.00800161	-0.467531	0.00800161	0.0946134	0.612663	-0.206065	0.266068	-0.4475	0.0115948	-0.649244	7.7669e-05	0.01586	0.932515	-0.273067	0.137197	-0.100264	0.591501	-0.0182748	0.922268	-0.471102	0.00747251	-0.421039	0.0183368	0.396314	0.0273019	0.725134	3.94363e-06	0.437531	0.013837	0.297316	0.104305	0.215922	0.243361	0.257327	0.162256	0.131542	0.480579	0.650911	7.33897e-05	0.411998	0.021279
WWTR1	blue	-0.515904	0.00297141	0.515904	0.00297141	-0.0719521	0.700498	0.151491	0.415924	0.0292561	0.875852	0.282758	0.123248	0.0591143	0.752089	0.374583	0.0378795	0.506404	0.00365072	0.448105	0.0114694	0.288854	0.115028	0.504003	0.00384223	-0.115703	0.535376	-0.507655	0.00355424	0.00105711	0.995497	-0.185403	0.318013	-0.306351	0.093705	-0.385474	0.0322276	-0.258395	0.160458	-0.567184	0.000877069	-0.0400497	0.830618
UBE3A	blue	0.251645	0.17206	-0.251645	0.17206	0.0298266	0.873449	-0.0647618	0.729249	0.202789	0.27391	-0.115973	0.534416	-0.151669	0.415369	-0.335346	0.0651527	-0.188769	0.309149	0.20008	0.280508	0.0684313	0.714528	-0.0239248	0.898346	0.0413207	0.825323	0.139693	0.453553	-0.251179	0.172882	-0.0283915	0.879493	0.00487065	0.979254	0.224813	0.22402	0.21506	0.245295	0.371591	0.0395645	0.249801	0.175328
PTPN12	blue	-0.588437	0.000498009	0.588437	0.000498009	-0.00260893	0.988887	0.515717	0.00298365	0.429477	0.0159029	0.601803	0.000341796	0.0390134	0.83494	0.581192	0.00060662	0.524668	0.00244445	0.278692	0.128968	0.276015	0.132838	0.618649	0.000207557	0.028653	0.878391	-0.446558	0.0117927	-0.163576	0.379255	-0.29172	0.111309	0.00943344	0.959831	-0.358166	0.0478809	-0.10043	0.590886	-0.776985	2.74831e-07	-0.25605	0.164424
TTC37	blue	0.272197	0.138504	-0.272197	0.138504	0.0256936	0.890873	-0.228304	0.21672	-0.0231348	0.901686	-0.211547	0.253275	-0.115177	0.537243	-0.427284	0.0165079	-0.579466	0.000635385	-0.154943	0.405253	-0.230781	0.211638	-0.49004	0.00513572	0.0351142	0.851244	0.316522	0.0827729	-0.0622676	0.73931	0.307143	0.0928158	0.208726	0.259807	0.187298	0.313002	0.0248095	0.894607	0.505973	0.00368444	-0.0401323	0.830274
ATXN7L3B	blue	0.711888	7.09362e-06	-0.711888	7.09362e-06	-0.0228051	0.90308	-0.59083	0.000466115	-0.174192	0.348658	-0.498743	0.00429208	-0.00653542	0.972165	-0.627298	0.000158861	-0.655097	6.35585e-05	-0.337519	0.0633236	-0.171976	0.354917	-0.648095	8.07445e-05	-0.217933	0.238892	0.376	0.0371021	-0.198266	0.284982	0.101046	0.588598	-0.104209	0.576919	0.621283	0.000191484	0.273765	0.136156	0.790969	1.18476e-07	0.201747	0.276436
DNAJC7	blue	0.307082	0.0928844	-0.307082	0.0928844	0.151413	0.416165	-0.102841	0.581959	-0.23824	0.196831	-0.609352	0.000274281	-0.207221	0.263336	-0.441614	0.0128783	-0.212494	0.251108	-0.173128	0.351655	-0.238414	0.196494	-0.190177	0.305487	0.457184	0.00971748	0.52115	0.00264531	0.287432	0.116908	0.254229	0.167551	0.132226	0.478279	0.112794	0.545754	-0.0490967	0.793103	0.66199	4.99171e-05	0.508251	0.0035091
DYNC1LI2	blue	-0.499926	0.0041871	0.499926	0.0041871	-0.0155372	0.933885	0.566662	0.000888927	0.255367	0.165592	0.526261	0.00235791	-0.0755824	0.686132	0.405202	0.0237382	0.239249	0.194884	0.193407	0.29719	0.0373278	0.84198	0.269614	0.142437	0.166041	0.372016	-0.255436	0.165473	0.146965	0.430147	0.0656892	0.72552	0.34467	0.0575868	-0.56077	0.0010328	-0.201983	0.275862	-0.646291	8.57985e-05	-0.410886	0.0216664
G3BP2	blue	0.00340292	0.985505	-0.00340292	0.985505	-0.0484765	0.795661	-0.186169	0.31598	-0.205354	0.267759	-0.344259	0.0579056	-0.259236	0.159055	-0.441248	0.012962	-0.0878633	0.638348	-0.189672	0.306797	-0.229617	0.214014	-0.0459099	0.80627	0.13954	0.454055	0.124143	0.505811	0.088266	0.636804	0.348973	0.0543376	-0.0915634	0.624216	-0.0601192	0.74801	-0.00503142	0.978569	0.41579	0.0200008	0.28596	0.118879
NDUFB3	blue	0.802373	5.68461e-08	-0.802373	5.68461e-08	-0.0270732	0.885051	-0.549066	0.00138008	-0.212388	0.251349	-0.623011	0.000181553	0.234747	0.203673	-0.370543	0.0401689	-0.227199	0.219013	-0.125247	0.502003	-0.211916	0.252429	-0.575682	0.000702686	-0.0535185	0.774925	0.484599	0.00573217	-0.0693922	0.71069	0.0524673	0.779237	-0.123208	0.509043	0.62646	0.000163088	0.29859	0.102759	0.860333	5.50105e-10	0.502762	0.00394448
CPNE3	blue	0.352713	0.0516324	-0.352713	0.0516324	-0.115126	0.537427	-0.445846	0.0119442	-0.118879	0.524155	-0.381913	0.0339948	0.0864883	0.643632	-0.27281	0.137583	-0.302168	0.0985061	-0.0987956	0.59697	-0.119974	0.520311	-0.458587	0.00946796	-0.0468261	0.802479	0.29183	0.111168	-0.190551	0.304519	0.10592	0.570644	-0.146134	0.432789	0.461441	0.00897724	0.215737	0.243777	0.489943	0.00514588	0.256504	0.16365
METAP1	blue	0.598549	0.000375175	-0.598549	0.000375175	0.0592709	0.751453	-0.194588	0.294193	0.117075	0.530513	-0.248968	0.176821	-0.0760989	0.684096	-0.598948	0.000370926	-0.533624	0.00199152	-0.425746	0.0169436	-0.146964	0.430151	-0.492705	0.00486351	0.0968567	0.604224	0.367226	0.0421303	-0.21176	0.252787	0.0928158	0.619461	0.124963	0.502983	0.372183	0.0392264	0.478808	0.00643108	0.662647	4.87644e-05	0.205976	0.26628
UROS	blue	0.155839	0.402507	-0.155839	0.402507	-0.0118097	0.949724	-0.00675918	0.971213	-0.242352	0.188983	-0.366772	0.0424045	-0.132313	0.477986	-0.185554	0.317612	-0.0401445	0.830223	-0.0406014	0.828319	-0.476985	0.00666553	-0.277194	0.131123	0.442872	0.0125946	0.509985	0.00338042	0.274637	0.134864	0.440159	0.0132134	0.383571	0.0331628	0.0370219	0.84326	0.172575	0.353219	0.481273	0.00612524	0.200646	0.279121
TMEM123	blue	-0.360573	0.0462954	0.360573	0.0462954	0.0346076	0.853367	0.160682	0.387859	-0.264919	0.14979	0.0794236	0.671047	-0.0555904	0.766448	0.308492	0.0913168	0.0740668	0.692117	0.196285	0.28992	-0.159206	0.392289	0.0869424	0.641885	0.13052	0.484024	0.160229	0.389218	0.378347	0.0358424	0.0515726	0.782911	0.222869	0.228159	-0.142799	0.443476	-0.0732147	0.695489	-0.334213	0.0661219	-0.298295	0.103114
RTL8B	blue	-0.713613	6.58357e-06	0.713613	6.58357e-06	0.0464354	0.804096	0.54977	0.00135663	0.189868	0.306288	0.469408	0.00771967	0.00271636	0.988429	0.424881	0.0171927	0.313474	0.0859401	0.371362	0.0396958	0.242491	0.188722	0.586147	0.000530331	0.150969	0.417548	-0.39225	0.0290709	0.254192	0.167615	-0.0234392	0.900399	0.129231	0.48839	-0.685986	2.04749e-05	-0.358545	0.0476283	-0.66828	3.98243e-05	-0.254915	0.166368
NFIC	blue	-0.142385	0.444812	0.142385	0.444812	-0.269431	0.142717	-0.409514	0.022152	-0.0957574	0.608354	-0.0782949	0.675467	-0.170788	0.358301	-0.310165	0.0894832	-0.21936	0.235755	-0.0202216	0.914017	0.376074	0.0370619	0.0897641	0.631072	-0.45992	0.00923609	-0.566682	0.000888483	-0.131406	0.481035	-0.0489316	0.793784	-0.466464	0.00816579	-0.204245	0.270408	-0.278857	0.128732	-0.0441574	0.813534	-0.0406714	0.828027
TIMM21	blue	0.711002	7.3693e-06	-0.711002	7.3693e-06	-0.0448444	0.810685	-0.340683	0.0607324	0.0728755	0.696834	-0.374373	0.0379957	0.0602966	0.74729	-0.544131	0.00155464	-0.662295	4.93792e-05	-0.16453	0.376443	-0.284743	0.120525	-0.69226	1.59967e-05	0.0546722	0.770202	0.46762	0.007988	-0.212069	0.25208	0.268653	0.143919	0.132991	0.475716	0.501846	0.00402155	0.315789	0.0835265	0.847966	1.73185e-09	0.222281	0.229419
RPL22	blue	0.426959	0.0165993	-0.426959	0.0165993	0.0968922	0.604091	0.0480902	0.797256	0.215597	0.244089	-0.0789717	0.672815	-0.136158	0.465175	-0.489175	0.00522683	-0.720179	4.9311e-06	-0.162309	0.383008	-0.314861	0.0844875	-0.469266	0.00774067	0.278543	0.12918	0.590997	0.000463958	-0.19029	0.305195	0.222186	0.229624	0.421026	0.0183407	0.410963	0.0216393	0.338415	0.0625809	0.612491	0.000249892	-0.0235847	0.899783
BLVRB	blue	0.46665	0.00813689	-0.46665	0.00813689	0.0599944	0.748516	-0.338992	0.0621069	-0.473357	0.00715392	-0.614548	0.000234969	0.167931	0.366519	-0.193653	0.296565	-0.233634	0.205888	-0.105572	0.571918	-0.422732	0.0178252	-0.58378	0.000565646	0.17361	0.350295	0.576078	0.000695351	0.436687	0.0140422	0.362506	0.045053	0.18866	0.309433	0.226332	0.220824	-0.0820406	0.660841	0.659548	5.44152e-05	0.270624	0.140889
CBX5	blue	0.629864	0.000146521	-0.629864	0.000146521	-0.0765268	0.682412	-0.354323	0.0505017	-0.275742	0.133237	-0.474004	0.00706465	0.0900487	0.629986	-0.484519	0.00574142	-0.493856	0.00474985	-0.109984	0.555867	-0.317143	0.082139	-0.624996	0.000170714	0.0657233	0.725382	0.53112	0.00211016	0.104143	0.577161	0.229105	0.215068	0.122649	0.510985	0.424614	0.0172704	0.14222	0.445346	0.738954	2.0604e-06	0.216074	0.243023
PSMA4	blue	0.438818	0.0135284	-0.438818	0.0135284	0.127043	0.495843	0.058279	0.755486	0.194229	0.295104	-0.167495	0.367782	0.230948	0.211298	-0.0893831	0.632528	0.113601	0.542866	-0.150302	0.419632	0.0162636	0.930801	-0.0530174	0.77698	0.30855	0.0912523	0.379813	0.0350733	-0.195685	0.291426	-0.249799	0.175333	-0.0742062	0.691565	0.445495	0.0120194	0.261961	0.154562	0.387506	0.0312531	0.545127	0.00151794
NDUFB8	blue	0.502361	0.00397808	-0.502361	0.00397808	0.104943	0.574225	-0.300367	0.100629	-0.299444	0.10173	-0.690385	1.72321e-05	-0.165324	0.374112	-0.577974	0.000661215	-0.459576	0.00929547	-0.113005	0.544996	-0.289892	0.113671	-0.40648	0.0232585	0.28686	0.117672	0.668841	3.90196e-05	0.209165	0.258785	0.273539	0.136493	0.108769	0.560265	0.37604	0.0370804	0.0910117	0.626315	0.859863	5.75758e-10	0.453535	0.0103924
UBE2E1	blue	0.161555	0.385251	-0.161555	0.385251	0.0374893	0.841305	-0.089761	0.631084	-0.107963	0.563194	-0.298295	0.103115	-0.0542441	0.771954	-0.0394561	0.833093	0.100727	0.589781	-0.200482	0.279524	-0.156735	0.399773	0.0238874	0.898504	0.31734	0.081938	0.407065	0.0230417	-0.00267771	0.988594	-0.108491	0.561275	0.0178376	0.924123	0.350282	0.0533786	0.243744	0.186377	0.243149	0.187488	0.277001	0.131402
PSMC2	blue	0.498188	0.00434206	-0.498188	0.00434206	0.0787133	0.673827	-0.145742	0.434038	-0.253583	0.168669	-0.48216	0.00601816	0.17133	0.356757	-0.181751	0.327806	-0.039029	0.834875	-0.0961268	0.606964	-0.369906	0.0405399	-0.428022	0.0163023	0.347366	0.0555338	0.59757	0.000385767	0.309914	0.089757	0.182776	0.325038	0.217301	0.240292	0.230207	0.212808	0.125333	0.501708	0.585712	0.000536665	0.396068	0.0274062
DSC2	blue	0.0247824	0.894721	-0.0247824	0.894721	-0.269624	0.142421	-0.0331791	0.859359	0.136549	0.463882	0.125261	0.501954	0.19929	0.282452	0.197357	0.287242	-0.0608397	0.745089	-0.0587712	0.753484	0.184335	0.320857	-0.019683	0.916299	-0.205736	0.266851	-0.16215	0.383482	-0.0743321	0.691068	-0.226033	0.22145	-0.00119436	0.994912	0.0565192	0.762656	0.0884468	0.636111	-0.22832	0.216687	-0.196953	0.288248
NDUFS4	blue	0.527716	0.00228117	-0.527716	0.00228117	0.0623673	0.738907	-0.170701	0.35855	-0.105305	0.572896	-0.395065	0.0278361	-0.114038	0.541302	-0.458365	0.00950705	-0.423026	0.0177375	-0.299111	0.102131	-0.54597	0.00148747	-0.541458	0.00165702	0.303016	0.0975172	0.719625	5.05426e-06	-0.0480539	0.797406	0.331339	0.0686331	0.321623	0.0776726	0.512979	0.00316783	0.427418	0.0164704	0.774111	3.24312e-07	0.185793	0.316978
HIBADH	blue	0.328	0.0716424	-0.328	0.0716424	0.0219033	0.906896	0.0432603	0.817258	-0.0793119	0.671484	-0.16706	0.369045	0.00287036	0.987773	-0.139932	0.452773	-0.168036	0.366215	-0.31797	0.0812998	-0.694943	1.43674e-05	-0.437529	0.0138375	0.245901	0.182389	0.421346	0.0182431	0.207507	0.262663	0.577834	0.000663679	0.45613	0.00990853	0.0258722	0.890119	0.150952	0.417602	0.516146	0.00295565	-0.0581859	0.755865
ARHGAP26	blue	-0.27559	0.133461	0.27559	0.133461	-0.133895	0.472692	-0.0474976	0.799703	0.139916	0.452827	0.28441	0.12098	-0.365537	0.0431581	-0.170494	0.359142	-0.0577035	0.757829	-0.119566	0.521742	0.338238	0.0627268	0.34832	0.0548213	-0.428614	0.0161387	-0.578805	0.000646719	-0.227846	0.217668	-0.19214	0.300428	-0.250954	0.17328	-0.234375	0.20441	-0.0656893	0.725519	-0.423513	0.017593	-0.319722	0.0795443
PTCD3	blue	0.365044	0.0434621	-0.365044	0.0434621	-0.0954622	0.609464	-0.200495	0.279492	-0.249273	0.176273	-0.364629	0.0437189	0.0696222	0.709772	-0.146736	0.430876	-0.0470731	0.801458	-0.0526821	0.778355	-0.439657	0.0133306	-0.395256	0.0277537	0.00903036	0.961546	0.348826	0.0544461	0.253705	0.168458	0.396789	0.0271011	0.169211	0.362825	0.124888	0.503241	-0.0505271	0.78721	0.47443	0.00700641	0.136153	0.46519
ADGRL2	blue	0.193037	0.298134	-0.193037	0.298134	0.0300102	0.872677	-0.297172	0.104481	-0.25256	0.170453	-0.2498	0.17533	-0.0526186	0.778616	-0.163085	0.380708	-0.284698	0.120587	0.361189	0.0458968	0.350415	0.0532813	-0.0828669	0.657631	-0.254242	0.167528	0.168912	0.363684	0.0878388	0.638442	-0.358819	0.0474469	-0.138248	0.458285	0.296716	0.10504	0.209402	0.258233	0.0926823	0.619967	0.0779654	0.676759
ME2	blue	0.627254	0.000159082	-0.627254	0.000159082	-0.197205	0.28762	-0.313107	0.0863285	-0.306504	0.093532	-0.45762	0.00963934	-0.0907933	0.627146	-0.46927	0.00774004	-0.336751	0.0639656	-0.385175	0.0323731	-0.605657	0.000305689	-0.608629	0.000280193	0.0637956	0.733141	0.541861	0.00164122	0.166145	0.37171	0.418423	0.0191511	0.259628	0.158403	0.343184	0.0587441	0.225226	0.223149	0.675352	3.06951e-05	0.0743655	0.690935
H2AZ2	blue	0.239486	0.19443	-0.239486	0.19443	-0.0219523	0.906689	-0.106754	0.567597	-0.454171	0.0102719	-0.368043	0.0416402	-0.354068	0.050679	-0.36934	0.0408718	-0.293842	0.108613	-0.16257	0.382234	-0.566715	0.000887712	-0.386967	0.0315095	0.165669	0.373103	0.507055	0.00360022	0.446256	0.0118568	0.431782	0.015287	0.384434	0.032736	0.00937971	0.960059	0.0865547	0.643377	0.393764	0.0284013	-0.124724	0.503805
ADAM10	blue	-0.663445	4.73974e-05	0.663445	4.73974e-05	0.0392355	0.834013	0.443833	0.0123812	0.196033	0.290551	0.591212	0.000461194	0.0972735	0.602662	0.598692	0.000373647	0.325	0.074432	0.324029	0.0753533	0.434674	0.0145425	0.606308	0.000299939	-0.155061	0.40489	-0.524707	0.0024423	0.049177	0.792772	-0.343802	0.0582609	-0.0928827	0.619208	-0.432137	0.0151939	-0.271726	0.139216	-0.844486	2.34847e-09	-0.382736	0.0335796
ADAM9	blue	-0.549117	0.00137837	0.549117	0.00137837	0.144195	0.438986	0.131402	0.48105	0.0479901	0.797669	0.166694	0.370111	-0.153823	0.408698	0.134081	0.472072	-0.051307	0.784003	0.284361	0.121046	0.477648	0.00657942	0.341103	0.0603951	-0.00741798	0.968408	-0.24146	0.190668	0.0186558	0.920653	-0.225134	0.223343	-0.0866634	0.642959	-0.281559	0.124915	-0.0887478	0.634958	-0.447332	0.01163	-0.114608	0.539272
SMCHD1	blue	-0.120001	0.520217	0.120001	0.520217	0.0262168	0.888664	-0.183526	0.323021	-0.353416	0.0511359	-0.158099	0.395632	-0.281682	0.124743	-0.11049	0.55404	-0.0552688	0.767762	0.278485	0.129264	0.0701064	0.707841	-0.0130879	0.94429	-0.194177	0.295234	-0.0177497	0.924496	0.222258	0.229469	-0.00193094	0.991775	-0.002933	0.987506	-0.0664258	0.722562	0.0283054	0.879856	-0.178554	0.336528	-0.17155	0.35613
LAMTOR5	blue	0.68135	2.44774e-05	-0.68135	2.44774e-05	0.0447819	0.810944	-0.504915	0.00376845	-0.404065	0.0241716	-0.743372	1.66008e-06	-0.037455	0.841449	-0.49341	0.00479359	-0.267736	0.145345	-0.247517	0.179439	-0.264776	0.150019	-0.499677	0.00420902	0.153984	0.408202	0.725123	3.94562e-06	0.0420877	0.822132	0.0138263	0.941152	-0.0759201	0.6848	0.716548	5.79134e-06	0.39714	0.0269532	0.817896	1.93198e-08	0.524202	0.00247027
EEF1D	blue	-0.136726	0.463298	0.136726	0.463298	0.0859323	0.645774	0.134653	0.470166	-0.185458	0.317866	-0.137303	0.461394	-0.0838865	0.653678	-0.152146	0.413887	-0.333435	0.0667943	-0.0651169	0.727821	-0.189332	0.307681	-0.147504	0.42844	0.35533	0.049804	0.157972	0.396018	0.429266	0.0159602	0.449165	0.0112521	0.257062	0.162704	-0.360363	0.0464324	-0.444954	0.0121362	0.214444	0.246683	-0.0191324	0.918633
MRPL16	blue	0.74608	1.45109e-06	-0.74608	1.45109e-06	-0.00175605	0.99252	-0.482289	0.00600276	-0.172095	0.354581	-0.556738	0.00114262	0.0772937	0.679396	-0.521429	0.00262891	-0.509842	0.00339089	-0.29983	0.101269	-0.380532	0.0347012	-0.71183	7.11141e-06	0.0704325	0.706542	0.58146	0.000602259	-0.103021	0.581294	0.246508	0.181276	0.0457419	0.806966	0.613072	0.00024559	0.256026	0.164464	0.922908	1.50827e-13	0.33374	0.0665302
MLEC	blue	-0.0864798	0.643665	0.0864798	0.643665	-0.213695	0.248376	-0.118081	0.526962	-0.128534	0.490756	0.114966	0.537997	0.0537698	0.773896	0.181873	0.327476	-0.0557198	0.765919	0.361337	0.0458015	0.26775	0.145324	0.0856081	0.647024	-0.40938	0.0222	-0.219282	0.235926	0.0474021	0.800098	-0.236321	0.200571	-0.144532	0.437905	0.00882475	0.962421	0.08871	0.635103	-0.319707	0.0795595	-0.249874	0.175199
MRPL50	blue	0.269281	0.142949	-0.269281	0.142949	0.219657	0.235105	-0.0337036	0.857158	0.00757881	0.967724	-0.188871	0.308882	0.125023	0.502776	-0.176083	0.343368	-0.301997	0.0987061	-0.157131	0.398568	-0.271449	0.139635	-0.328551	0.0711388	0.189245	0.307907	0.472115	0.00732792	-0.0291348	0.876362	0.192567	0.299334	0.109518	0.557551	0.33595	0.0646402	0.042631	0.819873	0.544405	0.00154448	0.205294	0.2679
SUGT1	blue	0.0320446	0.864123	-0.0320446	0.864123	0.237341	0.198576	0.354276	0.050534	0.515821	0.00297682	0.312366	0.0871149	-0.00729866	0.968916	-0.0519427	0.781391	-0.291548	0.111529	0.0863284	0.644248	0.0862718	0.644466	0.0223189	0.905137	0.204506	0.269783	0.221843	0.230363	-0.317526	0.081749	-0.110772	0.553022	0.213514	0.248785	0.175141	0.345997	0.238592	0.196151	0.0902636	0.629165	-0.0260767	0.889256
SLK	blue	-0.411001	0.0216259	0.411001	0.0216259	-0.00215474	0.990821	0.286144	0.118631	0.311661	0.0878684	0.389816	0.0301745	-0.160328	0.38892	0.174941	0.346556	0.292988	0.109692	-0.10622	0.569548	0.0880919	0.637472	0.425774	0.0169355	-0.0247311	0.894938	-0.425109	0.0171269	-0.199125	0.282858	-0.0100264	0.957308	-0.0489805	0.793582	-0.301862	0.0988647	-0.162727	0.381767	-0.456639	0.00981587	-0.17615	0.34318
DENND5A	blue	-0.479953	0.00628745	0.479953	0.00628745	-0.0230587	0.902008	0.211056	0.254406	-0.105655	0.571614	0.0685055	0.714232	-0.240454	0.192578	0.197574	0.286701	0.428289	0.0162283	0.206951	0.263973	0.0740651	0.692123	0.341925	0.0597389	0.200495	0.279492	-0.129	0.489173	0.207689	0.262235	0.0050741	0.978388	0.0762919	0.683336	-0.396117	0.0273856	-0.134583	0.4704	-0.479597	0.00633172	-0.0382746	0.838024
HINT1	blue	0.50207	0.00400255	-0.50207	0.00400255	-0.122104	0.512878	-0.0871711	0.641006	0.204947	0.268729	-0.129679	0.48687	0.0807268	0.665957	-0.245332	0.183434	-0.203703	0.271708	-0.51889	0.00278178	-0.256825	0.163106	-0.380312	0.0348146	0.1693	0.362567	0.253514	0.168789	-0.287905	0.116281	0.106217	0.569559	0.0556173	0.766338	0.343171	0.0587546	0.336122	0.0644946	0.520132	0.00270605	0.222275	0.229432
CRIM1	blue	-0.701475	1.10076e-05	0.701475	1.10076e-05	-0.124861	0.503334	0.194588	0.294194	-0.113891	0.541828	0.186743	0.314465	-0.460532	0.00913116	-0.0079732	0.966045	0.180058	0.332408	0.105588	0.571858	0.109617	0.557193	0.445602	0.0119965	0.0422934	0.821276	-0.352979	0.0514445	0.228574	0.216161	0.15983	0.390415	0.0572735	0.75958	-0.614534	0.000235067	-0.323924	0.0754536	-0.509204	0.00343783	-0.254547	0.167001
TTC1	blue	0.648299	8.01899e-05	-0.648299	8.01899e-05	-0.0904715	0.628373	-0.100722	0.589802	0.0302568	0.871639	-0.303774	0.0966411	0.0727763	0.697227	-0.400431	0.0256003	-0.453747	0.010352	-0.269463	0.142669	-0.583025	0.000577338	-0.636839	0.000117177	0.315417	0.0839111	0.606076	0.000301974	-0.0350777	0.851397	0.443806	0.0123872	0.362459	0.0450829	0.380079	0.0349351	0.178562	0.336506	0.782883	1.94169e-07	0.149528	0.422059
TXNDC15	blue	0.131174	0.481819	-0.131174	0.481819	-0.0464769	0.803924	-0.328982	0.0707465	-0.203887	0.271266	-0.379322	0.0353292	-0.0138881	0.94089	-0.1684	0.365163	-0.331459	0.0685262	0.197663	0.286479	0.326085	0.073414	-0.0642797	0.731191	-0.0724515	0.698515	0.269234	0.143022	-0.00404596	0.982766	-0.285292	0.11978	-0.189529	0.307169	0.41876	0.0190443	0.225751	0.222042	0.208664	0.259951	0.233949	0.205258
USP16	blue	0.446288	0.01185	-0.446288	0.01185	-0.167146	0.368795	-0.117154	0.530236	-0.0758944	0.684902	-0.338436	0.0625642	-0.0973921	0.602217	-0.449509	0.0111823	-0.238316	0.196684	-0.120573	0.518215	-0.220755	0.232715	-0.312225	0.0872653	0.228102	0.217137	0.369618	0.0407081	0.070685	0.705536	0.219472	0.23551	0.142684	0.443845	0.182198	0.326598	0.189669	0.306806	0.553938	0.00122477	0.299169	0.102061
GRSF1	blue	0.622972	0.000181771	-0.622972	0.000181771	-0.147531	0.428356	-0.393339	0.0285881	-0.0174714	0.925676	-0.397312	0.0268811	0.221803	0.230448	-0.342493	0.0592886	-0.30742	0.0925061	-0.170907	0.357961	-0.383007	0.0334438	-0.579301	0.000638208	-0.051769	0.782104	0.202093	0.275596	-0.0898272	0.630831	0.395534	0.0276342	0.00340486	0.985497	0.276943	0.131487	-0.0662965	0.723081	0.731406	2.95149e-06	0.260194	0.157464
PPP6C	blue	0.317195	0.0820858	-0.317195	0.0820858	-0.130354	0.484585	-0.332983	0.0671874	-0.254362	0.16732	-0.448526	0.0113827	0.159725	0.390729	-0.172282	0.354051	-0.0533098	0.775781	0.0668742	0.720763	-0.0243933	0.896365	-0.185903	0.316684	-0.00928608	0.960458	0.172588	0.353181	0.111272	0.551219	0.0410641	0.826392	-0.213708	0.248346	0.218284	0.238119	0.0959797	0.607517	0.399554	0.0259551	0.393616	0.0284664
HNRNPU	blue	-0.29299	0.109689	0.29299	0.109689	-0.0247864	0.894704	0.366453	0.0425981	0.179579	0.333716	0.575032	0.000714843	-0.105819	0.571014	0.292429	0.110403	0.262248	0.154095	0.036179	0.846786	-0.0690506	0.712054	0.244061	0.185787	-0.226306	0.220877	-0.310302	0.0893345	-0.0518348	0.781834	0.00565019	0.975934	0.181522	0.328425	-0.276888	0.131566	0.0829166	0.657438	-0.547531	0.00143247	-0.526457	0.00234744
USP31	blue	-0.297383	0.104223	0.297383	0.104223	-0.0601582	0.747852	-0.117216	0.530015	-0.0675083	0.718222	0.106276	0.569344	-0.0103764	0.955819	0.13222	0.478299	0.14008	0.452292	0.246647	0.181022	0.502006	0.00400796	0.346815	0.0559487	-0.334275	0.0660692	-0.499307	0.00424174	0.0325127	0.862157	-0.332648	0.0674799	-0.392972	0.0287499	-0.268184	0.144647	-0.258875	0.159656	-0.445648	0.0119867	-0.0629363	0.736608
ATP6V0D1	blue	0.217765	0.239264	-0.217765	0.239264	0.211805	0.252684	-0.305519	0.0946451	-0.0798249	0.669478	-0.490442	0.00509388	0.220875	0.232456	-0.0959114	0.607774	-0.0126183	0.946286	-0.00796902	0.966063	0.156812	0.399539	-0.0486835	0.794807	0.138045	0.45895	0.0271243	0.884835	0.0568944	0.761125	-0.016082	0.931572	-0.373547	0.0384566	0.0652817	0.727158	-0.169283	0.362618	0.430158	0.0157187	0.591514	0.000457342
PPP1CA	blue	-0.122529	0.511401	0.122529	0.511401	0.0521319	0.780613	0.315601	0.0837209	0.24942	0.17601	0.22359	0.226617	0.253448	0.168904	0.324823	0.0745996	0.299274	0.101934	0.137693	0.46011	0.353999	0.0507275	0.323575	0.0757863	0.0733407	0.69499	-0.327966	0.0716731	0.0501807	0.788636	-0.229339	0.214586	-0.138709	0.456773	-0.316315	0.0829855	-0.214066	0.247535	-0.27697	0.131447	0.148425	0.425531
KPNB1	blue	-0.577053	0.000677618	0.577053	0.000677618	0.117123	0.530343	0.456521	0.00983734	0.248977	0.176804	0.410637	0.0217538	0.034948	0.851941	0.322211	0.0771009	0.310154	0.0894962	0.259773	0.158162	0.381383	0.0342647	0.564579	0.000937643	0.0178097	0.924241	-0.471425	0.00742612	0.093103	0.618373	-0.168672	0.364378	-0.0622643	0.739323	-0.540273	0.00170421	-0.487408	0.00541733	-0.593187	0.000436479	-0.0949063	0.611558
NMD3	blue	-0.0409235	0.826977	0.0409235	0.826977	0.202561	0.274463	0.00473848	0.979817	-0.294514	0.10777	-0.461688	0.00893585	-0.52804	0.00226444	-0.530963	0.00211776	-0.325707	0.0737675	-0.0433962	0.816694	-0.0461126	0.805431	0.103039	0.581228	0.455376	0.0100471	0.468003	0.00792997	0.285456	0.119559	0.12742	0.494555	0.0999593	0.592635	0.0459716	0.806015	-0.0860361	0.645374	0.325319	0.0741316	0.330063	0.0697706
CFH	blue	-0.356111	0.0492685	0.356111	0.0492685	0.0955774	0.609031	-0.000486315	0.997928	-0.157013	0.398928	0.0732568	0.695323	-0.0576812	0.757919	0.194418	0.294624	-0.11938	0.522394	0.392333	0.0290338	0.176535	0.342109	0.132155	0.478518	-0.143025	0.442746	-0.136605	0.463696	0.210088	0.25664	-0.0212582	0.909627	0.0445114	0.812066	-0.205064	0.26845	-0.0900621	0.629934	-0.362708	0.0449243	-0.318112	0.0811564
BAG1	blue	-0.00949807	0.959556	0.00949807	0.959556	0.0355617	0.84937	-0.00964619	0.958926	-0.462201	0.00885033	-0.359262	0.0471537	-0.397692	0.0267222	-0.309344	0.0903802	-0.136288	0.464744	-0.210205	0.25637	-0.564171	0.000947455	-0.185459	0.317865	0.355026	0.0500135	0.365009	0.0434833	0.522553	0.00256359	0.571772	0.00077872	0.37589	0.0371619	-0.235031	0.203111	-0.0821297	0.660495	0.295658	0.106345	-0.061915	0.740736
RTCA	blue	0.476834	0.00668522	-0.476834	0.00668522	0.36142	0.0457479	-0.20404	0.270899	-0.0871975	0.640905	-0.356929	0.0487123	-0.208848	0.259523	-0.533275	0.00200772	-0.421686	0.0181397	-0.303039	0.0974909	-0.203233	0.272841	-0.365157	0.0433918	0.09584	0.608043	0.353671	0.0509574	-0.00695861	0.970364	0.168318	0.365398	0.148646	0.424835	0.236956	0.199327	0.0918967	0.622949	0.565534	0.000915025	0.177449	0.339578
MAP4K4	blue	-0.397812	0.0266725	0.397812	0.0266725	-0.0385995	0.836667	0.184543	0.320301	0.0757835	0.685339	0.245972	0.182257	0.0702666	0.707203	0.355254	0.0498563	0.521931	0.00259955	0.36715	0.042176	0.3043	0.096036	0.367686	0.041854	-0.0723414	0.698952	-0.4699	0.00764712	0.106335	0.569126	-0.122001	0.513234	-0.0856091	0.64702	-0.486092	0.00556289	-0.268162	0.144682	-0.539555	0.0017334	-0.0247431	0.894887
MRPS35	blue	0.435412	0.0143573	-0.435412	0.0143573	0.0842086	0.652431	-0.0807092	0.666026	0.00721265	0.969282	-0.342759	0.0590785	-0.14047	0.451023	-0.454671	0.0101781	-0.319062	0.0802021	-0.378698	0.0356572	-0.465975	0.00824198	-0.361932	0.0454189	0.284217	0.121242	0.480394	0.00623279	-0.0289193	0.87727	0.392603	0.0289138	0.205118	0.268322	0.276178	0.1326	0.150526	0.418935	0.722077	4.52916e-06	0.265113	0.149482
STT3B	blue	0.490939	0.00504246	-0.490939	0.00504246	-0.0354595	0.849798	-0.436153	0.0141736	-0.104004	0.577671	-0.317131	0.082151	0.250699	0.173732	-0.162619	0.382087	-0.385743	0.0320972	-0.013952	0.940618	0.192568	0.299331	-0.406506	0.0232491	-0.270097	0.141694	0.184409	0.32066	-0.122818	0.510397	-0.22144	0.231231	-0.229231	0.214807	0.485555	0.00562337	0.29565	0.106355	0.387894	0.0310698	0.188097	0.310906
HSPA4	blue	0.152993	0.411261	-0.152993	0.411261	0.168651	0.364436	-0.149737	0.421404	-0.135437	0.467564	-0.445743	0.0119663	-0.0821851	0.660279	-0.259519	0.158583	0.0271308	0.884808	0.0153737	0.93458	-0.0243767	0.896436	-0.0728961	0.696752	0.183877	0.322083	0.0682717	0.715166	0.23614	0.200925	0.240431	0.192622	-0.0894954	0.632098	-0.171134	0.357315	-0.284642	0.120664	0.342463	0.0593119	0.444244	0.012291
NDUFS3	blue	0.669919	3.7515e-05	-0.669919	3.7515e-05	-0.0267904	0.886244	-0.307133	0.0928268	-0.0546858	0.770146	-0.398328	0.0264582	0.143235	0.442069	-0.387127	0.0314332	-0.437023	0.0139603	-0.0936258	0.616394	-0.346173	0.0564349	-0.587698	0.000508248	0.0513245	0.783931	0.460628	0.00911479	-0.0692947	0.711079	0.28751	0.116805	0.110984	0.552259	0.454584	0.0101945	0.164027	0.377924	0.841651	2.99372e-09	0.271127	0.140123
MLH1	blue	0.684608	2.15982e-05	-0.684608	2.15982e-05	-0.0399269	0.83113	-0.574745	0.000720277	-0.238962	0.195438	-0.690127	1.74087e-05	0.0835601	0.654942	-0.535765	0.00189474	-0.386098	0.0319259	-0.146168	0.432682	-0.15838	0.394784	-0.612798	0.000247613	0.0100451	0.957228	0.415474	0.0201046	-0.0101229	0.956897	0.200288	0.279997	-0.10067	0.589993	0.440261	0.0131896	0.149041	0.423592	0.862406	4.49103e-10	0.505928	0.00368803
PMPCB	blue	0.550811	0.00132259	-0.550811	0.00132259	-0.0102819	0.956221	-0.13782	0.459691	-0.00816409	0.965233	-0.351157	0.0527448	-0.106925	0.566973	-0.47661	0.00671468	-0.356541	0.0489757	-0.433829	0.0147568	-0.526446	0.00234803	-0.473276	0.00716512	0.316639	0.0826531	0.601791	0.000341919	-0.129401	0.487813	0.351601	0.0524251	0.22904	0.215201	0.448755	0.0113357	0.31708	0.0822023	0.796718	8.22904e-08	0.267581	0.145588
TOX4	blue	0.171263	0.356946	-0.171263	0.356946	-0.0585792	0.754265	-0.526738	0.00233251	-0.564195	0.000946884	-0.569386	0.000828596	-0.25806	0.161021	-0.273528	0.136509	-0.004457	0.981015	-0.255192	0.165892	-0.301353	0.0994625	-0.289974	0.113564	-0.0360127	0.847482	0.240658	0.19219	0.21657	0.241916	0.243093	0.187593	-0.0976631	0.601203	0.172914	0.35226	0.0879887	0.637867	0.334075	0.0662415	0.145436	0.435014
SNORA24	blue	-0.499517	0.00422314	0.499517	0.00422314	0.318197	0.0810703	0.587376	0.000512759	0.0828882	0.657548	0.423523	0.01759	-0.101131	0.588283	0.338141	0.0628076	0.094505	0.613072	0.172621	0.353088	0.0806141	0.666397	0.354816	0.0501587	0.364625	0.0437213	0.147557	0.428273	0.134516	0.470624	-0.18999	0.305972	0.281244	0.125355	-0.190355	0.305026	0.0792002	0.671921	-0.470512	0.00755773	-0.261974	0.154541
DLST	blue	0.554504	0.00120778	-0.554504	0.00120778	-0.0965491	0.605378	-0.34896	0.0543473	-0.135229	0.468252	-0.301411	0.0993945	-0.0384206	0.837415	-0.377116	0.0364989	-0.205236	0.26804	-0.431998	0.0152303	-0.479779	0.00630909	-0.528669	0.00223215	-0.0945198	0.613016	0.206731	0.264493	-0.0776594	0.67796	0.396129	0.0273805	0.0946603	0.612486	0.272423	0.138164	0.117826	0.527863	0.601727	0.000342544	0.0782669	0.675577
SGCD	blue	0.488169	0.00533451	-0.488169	0.00533451	-0.21233	0.251483	-0.643341	9.46685e-05	-0.348494	0.0546921	-0.567411	0.000871973	-0.0457735	0.806835	-0.561443	0.00101539	-0.627847	0.000156149	-0.300149	0.100888	-0.194178	0.295232	-0.69206	1.61242e-05	-0.153323	0.410241	0.324738	0.0746803	0.00259723	0.988937	0.276301	0.132421	-0.0412453	0.825637	0.382627	0.0336344	0.164878	0.375421	0.68004	2.57291e-05	0.120945	0.516914
VBP1	blue	0.661462	5.08601e-05	-0.661462	5.08601e-05	0.0147007	0.937438	-0.411726	0.021373	-0.0842193	0.652389	-0.604669	0.000314605	-0.00538821	0.97705	-0.552314	0.00127477	-0.420927	0.0183709	-0.345341	0.0570703	-0.254489	0.167101	-0.519383	0.00275149	0.21027	0.256218	0.567862	0.000861884	-0.133036	0.475564	0.156823	0.399506	-0.00843068	0.964098	0.557785	0.00111315	0.346143	0.0564579	0.917609	3.81994e-13	0.512052	0.0032324
MRPS33	blue	0.751674	1.09307e-06	-0.751674	1.09307e-06	0.0783897	0.675095	-0.313739	0.0856614	-0.0358707	0.848076	-0.463217	0.00868283	0.111357	0.550914	-0.473521	0.00713113	-0.444136	0.0123145	-0.228319	0.216689	-0.263305	0.152381	-0.572084	0.000772393	0.118377	0.525919	0.604441	0.000316702	-0.130101	0.485442	0.118251	0.526363	0.0746913	0.689648	0.613598	0.000241756	0.34853	0.0546653	0.885266	3.75472e-11	0.408306	0.0225875
ARHGEF6	blue	-0.0572522	0.759667	0.0572522	0.759667	0.0583679	0.755124	-0.315696	0.0836224	-0.0280798	0.880807	-0.265046	0.149588	-0.120318	0.519106	-0.325941	0.0735486	-0.239423	0.194551	0.120552	0.518288	0.289473	0.114217	-0.0298857	0.873201	0.0195384	0.916912	-0.0168823	0.928176	-0.141789	0.446741	-0.11433	0.540261	-0.212559	0.25096	0.10328	0.58034	-0.0374649	0.841407	0.16638	0.371026	0.251329	0.172616
HOMER1	blue	0.518369	0.00281411	-0.518369	0.00281411	-0.164636	0.376131	-0.455431	0.0100369	-0.177704	0.338873	-0.431438	0.0153776	0.0922288	0.621688	-0.103316	0.580206	0.266543	0.147217	-0.220047	0.234254	-0.153524	0.409619	-0.23178	0.209612	-0.136997	0.462401	0.122108	0.512863	-0.124376	0.505007	-0.0802095	0.667976	-0.254082	0.167805	0.411908	0.0213099	0.369699	0.0406607	0.365753	0.0430256	0.370528	0.0401772
CTNNAL1	blue	-0.326654	0.0728833	0.326654	0.0728833	-0.083669	0.65452	0.247751	0.179015	0.00694051	0.970441	0.0473081	0.800487	-0.0947897	0.611998	0.127358	0.494765	0.226967	0.219496	0.265906	0.148222	0.0398601	0.831408	0.191181	0.302892	0.374978	0.0376617	0.12469	0.503923	0.154159	0.40766	-0.0140977	0.939999	0.158737	0.393706	-0.210378	0.25597	0.0406747	0.828013	-0.186012	0.316398	0.121657	0.514433
COPS5	blue	0.335485	0.0650343	-0.335485	0.0650343	-0.0443333	0.812804	0.27661	0.131971	0.159709	0.390778	0.115368	0.536566	-0.0767746	0.681437	-0.159493	0.391428	-0.233121	0.206913	-0.140758	0.450086	-0.562355	0.000992219	-0.247805	0.178918	0.287133	0.117306	0.402736	0.0246861	0.0127065	0.945911	0.337642	0.0632212	0.449799	0.0111237	0.12823	0.491793	0.141142	0.448838	0.312406	0.0870717	-0.162251	0.383181
ARL8B	blue	0.232553	0.208054	-0.232553	0.208054	0.00493671	0.978973	-0.159696	0.390817	0.122251	0.512368	0.034722	0.852888	0.096262	0.606456	0.0138064	0.941237	0.234495	0.204174	-0.31795	0.0813195	0.0779222	0.676928	-0.0530999	0.776641	-0.264464	0.150517	-0.238349	0.19662	-0.212099	0.252011	-0.196685	0.288919	-0.216208	0.242724	0.0597488	0.749513	0.185798	0.316963	-0.119297	0.522686	0.0409524	0.826857
IDH3G	blue	0.259487	0.158637	-0.259487	0.158637	0.0169609	0.927842	-0.100029	0.592375	0.0227214	0.903434	-0.0960394	0.607293	0.233812	0.205532	-0.0854245	0.647732	-0.257504	0.161957	0.0513926	0.783651	-0.0351863	0.850943	-0.18602	0.316374	-0.112073	0.548339	-0.00876318	0.962683	0.0789624	0.672852	0.164723	0.375875	-0.0792563	0.671701	-0.00191007	0.991864	-0.201199	0.277771	0.377915	0.0360717	0.0940781	0.614684
PLPP3	blue	0.470268	0.00759331	-0.470268	0.00759331	0.0597783	0.749393	-0.235365	0.202451	-0.10887	0.5599	-0.226092	0.221327	0.218858	0.236856	-0.0399056	0.831218	-0.0754102	0.686811	-0.204799	0.269081	0.00171351	0.992701	-0.194463	0.294509	-0.274613	0.134898	0.0856089	0.647021	0.0908193	0.627047	-0.131305	0.481377	-0.0991289	0.595727	0.253156	0.169413	0.0422717	0.821366	0.263084	0.152738	0.0862424	0.644579
ZYG11B	blue	0.67674	2.91419e-05	-0.67674	2.91419e-05	-0.0973354	0.60243	-0.675189	3.08823e-05	-0.375714	0.0372578	-0.618404	0.000209111	-0.0692065	0.711431	-0.55712	0.0011318	-0.450503	0.0109826	-0.270345	0.141316	-0.221029	0.232121	-0.647594	8.21224e-05	-0.243904	0.18608	0.354756	0.0502004	-0.0130303	0.944535	0.169464	0.362096	-0.1012	0.588029	0.508711	0.00347455	0.201494	0.277053	0.749014	1.25183e-06	0.244132	0.185655
AHSA1	blue	0.52992	0.00216912	-0.52992	0.00216912	0.113283	0.544004	-0.0617362	0.741459	-0.18005	0.33243	-0.375635	0.0373011	0.0783976	0.675064	-0.282657	0.123388	-0.259897	0.157956	-0.00804909	0.965722	-0.338644	0.0623926	-0.385909	0.0320173	0.19014	0.305582	0.501201	0.0040765	0.292748	0.109996	0.247734	0.179046	0.197221	0.287581	0.208998	0.259172	0.0162386	0.930908	0.589131	0.000488568	0.248626	0.177436
TXNL4A	blue	0.196644	0.289021	-0.196644	0.289021	0.179956	0.332686	-0.0244065	0.896309	0.177594	0.339177	-0.12482	0.503474	-0.0718999	0.700705	-0.327671	0.071944	0.0352988	0.850471	0.114229	0.540622	0.364578	0.0437506	0.170277	0.359764	0.152437	0.412982	0.179542	0.333817	-0.284599	0.120722	-0.435847	0.0142493	-0.209035	0.259085	0.299665	0.101466	0.222753	0.228406	0.23097	0.211254	0.513625	0.00312352
ARPP19	blue	-0.345302	0.0571004	0.345302	0.0571004	0.026163	0.888892	0.248474	0.177708	-0.0274969	0.883264	0.245675	0.182803	0.0536426	0.774417	0.37055	0.0401645	0.432396	0.0151264	0.0663091	0.72303	0.02171	0.907714	0.371927	0.0393725	-0.0263571	0.888073	-0.242398	0.188898	0.199811	0.281169	-0.060702	0.745647	-0.0490878	0.79314	-0.318308	0.0809586	-0.343085	0.0588214	-0.449505	0.0111831	-0.141983	0.446112
SPAG7	blue	0.314297	0.0850759	-0.314297	0.0850759	0.052573	0.778803	0.13142	0.480989	-0.0357199	0.848708	-0.252407	0.170721	-0.103734	0.578667	-0.414613	0.0203903	-0.418866	0.0190109	-0.219506	0.235435	-0.548325	0.00140517	-0.398236	0.0264965	0.483836	0.00582039	0.522578	0.00256212	0.235016	0.20314	0.609706	0.000271436	0.438319	0.0136473	-0.0295822	0.874478	-0.072478	0.69841	0.669935	3.74935e-05	0.153942	0.40833
BNIP2	blue	0.145187	0.435809	-0.145187	0.435809	-0.0366893	0.84465	-0.0525889	0.778738	0.368606	0.0413048	0.176646	0.341802	-0.135936	0.46591	-0.32391	0.0754668	-0.286126	0.118655	-0.640006	0.000105678	-0.127354	0.49478	-0.15933	0.391917	-0.0595477	0.750329	-0.163372	0.379859	-0.501786	0.00402659	0.173841	0.349644	0.017309	0.926365	0.101199	0.58803	0.197913	0.28586	0.229055	0.21517	-0.115326	0.536715
GDE1	blue	0.355269	0.0498462	-0.355269	0.0498462	-0.0719607	0.700463	-0.361215	0.0458801	-0.425695	0.0169582	-0.620008	0.000199121	-0.0708804	0.704759	-0.282484	0.123628	-0.205911	0.266433	-0.0849628	0.649515	-0.477013	0.00666183	-0.420928	0.0183707	0.239228	0.194926	0.57866	0.000649227	0.21367	0.248433	0.359997	0.0466709	0.130433	0.48432	0.35713	0.0485763	0.169772	0.36121	0.683752	2.23232e-05	0.298005	0.103466
HCCS	blue	0.497642	0.00439172	-0.497642	0.00439172	0.0389855	0.835056	-0.392514	0.0289535	-0.357463	0.0483523	-0.698021	1.26834e-05	0.0707656	0.705215	-0.342443	0.0593274	-0.224135	0.225459	0.0403916	0.829193	-0.318383	0.0808832	-0.442773	0.0126167	0.236568	0.200085	0.525607	0.0023931	0.213467	0.248892	0.308529	0.0912762	-0.0254913	0.891727	0.328741	0.0709655	0.0111527	0.952517	0.800139	6.58831e-08	0.529976	0.00216632
RBM25	blue	-0.562207	0.000995943	0.562207	0.000995943	-0.0384177	0.837427	0.508089	0.00352128	0.17605	0.343461	0.562057	0.000999735	-0.252416	0.170705	0.160479	0.388468	0.087432	0.640004	0.0530938	0.776667	0.0423335	0.82111	0.416189	0.01987	0.0254353	0.891964	-0.301666	0.099094	0.0541718	0.77225	0.0564865	0.762789	0.24307	0.187636	-0.476996	0.0066641	-0.216368	0.242366	-0.618834	0.000206389	-0.500129	0.00416935
STYXL2	blue	-0.158081	0.395689	0.158081	0.395689	-0.0352166	0.850815	0.0672823	0.719127	-0.149202	0.423083	-0.03664	0.844857	-0.0765746	0.682224	0.00703396	0.970043	0.268155	0.144693	-0.180873	0.330188	-0.0469764	0.801858	0.115777	0.535114	0.0501941	0.788581	-0.289398	0.114316	0.330209	0.0696403	0.242116	0.189427	-0.0270115	0.885311	-0.541201	0.00166717	-0.195197	0.292655	-0.152335	0.4133	0.0446606	0.811447
SCN5A	blue	0.207706	0.262196	-0.207706	0.262196	-0.0358326	0.848236	-0.406525	0.0232419	-0.161746	0.384684	-0.317003	0.0822816	0.277639	0.130479	-0.00716247	0.969496	-0.0996724	0.593702	0.312896	0.0865513	0.0589184	0.752885	-0.321493	0.0778002	-0.212375	0.25138	-0.00396791	0.983098	0.0289837	0.876998	0.105577	0.571898	-0.256321	0.163963	0.0960501	0.607253	-0.142735	0.44368	0.371603	0.0395576	0.264702	0.150137
FUNDC1	blue	0.470269	0.00759323	-0.470269	0.00759323	0.109178	0.558784	-0.0457846	0.806789	-0.189799	0.306467	-0.336949	0.0637991	0.0785955	0.674288	-0.288223	0.11586	-0.388358	0.0308518	-0.317729	0.0815439	-0.674023	3.2252e-05	-0.6177	0.000213636	0.362936	0.0447801	0.643827	9.31555e-05	0.275878	0.133038	0.556268	0.00115606	0.439624	0.0133383	0.181049	0.32971	0.00950175	0.95954	0.740929	1.87177e-06	0.114752	0.538759
NAXE	blue	0.189623	0.306924	-0.189623	0.306924	0.204891	0.268863	0.252495	0.170566	0.314304	0.0850691	0.122166	0.51266	0.0303006	0.871455	-0.0797826	0.669643	-0.238329	0.19666	-0.0918321	0.623194	0.0471883	0.800982	0.0396411	0.832321	0.17013	0.360186	0.213093	0.249742	-0.157822	0.396473	-0.145018	0.43635	0.166317	0.37121	0.212776	0.250464	0.350934	0.0529055	0.17413	0.348832	0.0323017	0.863043
ACTR10	blue	0.179624	0.333594	-0.179624	0.333594	0.251514	0.17229	0.147683	0.427874	0.155166	0.404567	-0.0629571	0.736524	0.223537	0.226731	0.0708976	0.70469	-0.0786282	0.674161	-0.0599066	0.748872	-0.0583825	0.755065	-0.0837065	0.654375	0.284166	0.121312	0.352733	0.0516181	0.00153585	0.993458	-0.0466231	0.803319	0.174033	0.349104	0.176949	0.340963	0.301983	0.0987227	0.238013	0.197271	0.197552	0.286756
PPP6R3	blue	0.0423731	0.820945	-0.0423731	0.820945	-0.335881	0.0646983	0.0287577	0.877951	0.297866	0.103635	0.34969	0.0538104	-0.123225	0.508986	-0.195464	0.291984	-0.17421	0.348606	0.0336894	0.857218	0.178624	0.336336	-0.0213588	0.909201	-0.302487	0.0981328	-0.386377	0.0317918	-0.322713	0.0766153	-0.0435546	0.816036	-0.0685714	0.713968	-0.0968152	0.60438	-0.0060957	0.974037	-0.156209	0.401378	-0.268856	0.143605
TAPBP	blue	-0.327626	0.0719855	0.327626	0.0719855	-0.136979	0.462461	-0.0738851	0.692835	-0.0770509	0.68035	0.309645	0.09005	0.208303	0.260796	0.506468	0.00364569	0.441431	0.01292	0.156907	0.399252	0.376329	0.0369236	0.240221	0.193023	-0.487465	0.005411	-0.618436	0.000208908	-0.00672549	0.971356	-0.327304	0.072282	-0.277164	0.131166	-0.239905	0.193626	-0.144167	0.439074	-0.680322	2.5455e-05	-0.297424	0.104174
BTG1	blue	-0.739883	1.96966e-06	0.739883	1.96966e-06	-0.0419297	0.822789	0.461357	0.00899135	0.00762304	0.967535	0.391604	0.0293607	-0.118986	0.523779	0.449557	0.0111725	0.345974	0.0565862	0.114366	0.540132	0.186555	0.31496	0.610429	0.000265684	0.0958284	0.608087	-0.429682	0.0158474	0.330507	0.0693732	-0.0212289	0.909751	0.0791503	0.672116	-0.673487	3.2899e-05	-0.432479	0.0151046	-0.726855	3.64509e-06	-0.324402	0.0749988
LAMTOR4	blue	-0.115304	0.536792	0.115304	0.536792	0.36346	0.0444497	0.193872	0.296008	-0.260257	0.157361	-0.26086	0.156365	-0.132802	0.476347	-0.073776	0.693267	-0.260533	0.156904	0.168234	0.365641	-0.214599	0.246331	-0.035489	0.849674	0.494149	0.00472121	0.487413	0.00541678	0.461235	0.00901191	0.262767	0.153251	0.298385	0.103006	-0.080694	0.666085	-0.397724	0.026709	0.255427	0.165488	0.099383	0.59478
ZFP36L1	blue	-0.713931	6.49308e-06	0.713931	6.49308e-06	0.0968842	0.604121	0.288749	0.115167	0.0551012	0.768447	0.424511	0.0173004	0.0153942	0.934493	0.499485	0.00422595	0.240278	0.192914	0.292621	0.110158	0.315166	0.0841706	0.546045	0.00148481	-0.150258	0.419771	-0.568497	0.000847885	0.139383	0.454567	-0.129997	0.485792	-0.0804073	0.667204	-0.523427	0.00251373	-0.397951	0.0266144	-0.74957	1.21702e-06	-0.395366	0.0277064
AMZ2	blue	-0.0891889	0.63327	0.0891889	0.63327	0.0389779	0.835088	0.211263	0.253928	-0.0573317	0.759343	-0.0803915	0.667266	-0.190484	0.304691	-0.109561	0.557398	-0.138873	0.456235	0.31723	0.0820499	-0.365107	0.043423	-0.12668	0.497086	0.404077	0.024167	0.389685	0.030235	0.231538	0.210101	0.438639	0.0135711	0.421013	0.0183445	-0.155709	0.402904	-0.0681906	0.715491	0.229029	0.215223	0.0141538	0.939761
EFR3A	blue	-0.253257	0.169236	0.253257	0.169236	0.143104	0.442493	0.0606642	0.7458	0.0528366	0.777721	0.175266	0.345648	0.110805	0.552902	0.267584	0.145583	0.0337642	0.856904	0.225473	0.222626	-0.0175391	0.925389	-0.0223094	0.905178	-0.0449047	0.810435	-0.126226	0.498642	-0.0136228	0.942017	0.160376	0.388777	0.0306489	0.86999	-0.165368	0.373983	-0.272813	0.137578	-0.109947	0.555999	-0.127444	0.494473
SNORD81	blue	-0.585063	0.000546254	0.585063	0.000546254	0.0826048	0.658648	0.576716	0.00068369	0.327812	0.0718148	0.615217	0.000230291	-0.290353	0.113072	0.0901756	0.629501	0.0649636	0.728437	0.0124384	0.947051	0.095597	0.608957	0.448423	0.0114039	0.234918	0.203334	-0.17212	0.354509	-0.152211	0.413683	-0.0767331	0.6816	0.192057	0.300642	-0.322938	0.0763982	-0.0524174	0.779442	-0.519435	0.00274833	-0.337134	0.0636447
STK39	blue	-0.152475	0.412864	0.152475	0.412864	0.289191	0.114587	0.279711	0.127517	0.0691172	0.711788	0.235029	0.203115	0.144171	0.439063	0.466507	0.00815907	0.623443	0.000179143	0.165171	0.37456	0.116529	0.532446	0.252022	0.171396	0.105799	0.571086	0.00333842	0.985779	0.00212506	0.990948	-0.344149	0.0579905	0.0223374	0.905059	-0.0262728	0.888428	0.274394	0.135223	-0.368526	0.0413529	0.094773	0.612061
EFEMP1	blue	-0.605657	0.000305689	0.605657	0.000305689	0.18191	0.327375	0.347682	0.0552967	0.103912	0.578011	0.338468	0.0625374	0.160414	0.388663	0.562948	0.000977409	0.177545	0.339312	0.605592	0.000306269	0.445156	0.0120925	0.502329	0.00398075	-0.0154335	0.934326	-0.354456	0.0504087	0.217155	0.240616	-0.255651	0.165105	-0.00793076	0.966226	-0.427455	0.0164601	-0.326011	0.0734829	-0.695353	1.4132e-05	-0.256415	0.163802
PIGS	blue	0.152349	0.413254	-0.152349	0.413254	-0.0345389	0.853655	-0.240609	0.192283	-0.205531	0.267337	-0.367698	0.0418464	0.122563	0.511284	-0.179111	0.334999	-0.155761	0.402747	0.156545	0.400352	-0.049062	0.793246	-0.217954	0.238847	0.0237634	0.899028	-0.0747709	0.689334	0.345522	0.0569317	0.322266	0.077048	-0.0598864	0.748954	-0.302219	0.0984463	-0.469977	0.00763586	0.314399	0.0849693	0.232901	0.207353
MKLN1	blue	-0.148382	0.425666	0.148382	0.425666	0.0465686	0.803544	-0.202395	0.274866	-0.0451367	0.809473	0.136889	0.462758	0.187204	0.313249	0.274496	0.135072	0.135161	0.468479	0.335711	0.064842	0.412649	0.0210547	0.153935	0.408353	-0.545471	0.00150546	-0.345945	0.0566087	-0.1349	0.469347	-0.335756	0.0648039	-0.380715	0.0346071	0.0889908	0.634028	-0.0709174	0.704611	-0.307496	0.0924215	-0.0998447	0.593061
RAB14	blue	0.27711	0.131244	-0.27711	0.131244	0.165932	0.372332	-0.247431	0.179595	-0.221471	0.231164	-0.367451	0.0419949	-0.031024	0.868412	-0.191255	0.302703	-0.0504847	0.787385	-0.035509	0.849591	0.0228584	0.902855	-0.0766511	0.681923	-0.114745	0.538783	0.274329	0.135319	0.0469775	0.801853	-0.215808	0.243617	-0.123997	0.506315	0.382621	0.0336376	0.221439	0.231234	0.246985	0.180407	0.23609	0.201022
PPID	blue	0.522775	0.00255085	-0.522775	0.00255085	-0.049255	0.79245	-0.170894	0.358001	-0.161256	0.386145	-0.40256	0.0247549	0.0172864	0.926461	-0.396929	0.0270418	-0.414515	0.0204233	-0.248667	0.177362	-0.529928	0.00216871	-0.646209	8.60348e-05	0.24219	0.189289	0.616962	0.000218469	0.17771	0.338856	0.444358	0.012266	0.388027	0.0310073	0.268131	0.14473	0.0783696	0.675174	0.69408	1.48744e-05	0.143855	0.440075
CLPTM1	blue	0.103403	0.579884	-0.103403	0.579884	-0.191155	0.302961	-0.40016	0.0257097	-0.182291	0.326345	-0.178154	0.33763	0.111243	0.551325	-0.176386	0.342524	-0.16506	0.374888	-0.152967	0.411339	0.0866928	0.642845	-0.187097	0.313533	-0.356918	0.0487199	-0.418415	0.0191537	0.0667721	0.721172	0.183783	0.322333	-0.33855	0.0624699	-0.212761	0.250498	-0.414593	0.0203971	0.201114	0.277978	0.0475828	0.799352
PSMC3	blue	0.340433	0.0609339	-0.340433	0.0609339	0.0202256	0.914	-0.188864	0.3089	-0.299967	0.101106	-0.497673	0.00438886	0.0945275	0.612988	-0.196269	0.289962	-0.145633	0.434386	-0.302596	0.0980057	-0.432371	0.0151328	-0.365883	0.042946	0.334609	0.0657817	0.381189	0.0343637	0.311544	0.0879933	0.438786	0.013536	0.0995333	0.59422	0.0620348	0.740251	-0.261174	0.155851	0.616841	0.000219269	0.315281	0.0840514
FAM3C	blue	0.0429331	0.818617	-0.0429331	0.818617	-0.00960693	0.959093	-0.236502	0.200215	-0.369517	0.0407673	-0.390198	0.0299993	-0.133517	0.473955	-0.220929	0.232337	-0.111442	0.550607	-0.106649	0.567983	0.0694156	0.710596	-0.0229	0.902679	0.0958164	0.608132	0.169936	0.360741	0.277394	0.130833	-0.0367879	0.844238	-0.124727	0.503796	0.0109274	0.953476	-0.0150392	0.936	0.188555	0.309706	0.224545	0.224587
ERC1	blue	-0.454682	0.0101761	0.454682	0.0101761	0.0567597	0.761675	0.342719	0.05911	0.269353	0.142838	0.41534	0.0201489	0.0289944	0.876954	0.359132	0.0472394	0.243862	0.186157	0.203814	0.271441	0.191466	0.302158	0.276206	0.132558	0.0388337	0.83569	-0.334913	0.0655219	0.044049	0.813984	-0.0671492	0.71966	0.180722	0.330597	-0.476627	0.00671246	-0.131958	0.47918	-0.539294	0.00174413	-0.253103	0.169506
DMAC1	blue	0.591719	0.000454734	-0.591719	0.000454734	0.138769	0.456575	-0.245343	0.183414	-0.199932	0.280872	-0.572037	0.000773337	0.0726425	0.697758	-0.402477	0.0247877	-0.344296	0.0578769	-0.174721	0.347172	-0.369323	0.0408815	-0.504769	0.00378021	0.312514	0.0869567	0.629123	0.000149993	0.124082	0.50602	0.294772	0.107446	0.126565	0.497477	0.384174	0.0328638	0.153839	0.408648	0.870889	1.88938e-10	0.461812	0.00891509
SLC44A2	blue	-0.415154	0.0202105	0.415154	0.0202105	0.128178	0.491969	0.227263	0.218879	0.153819	0.40871	0.247913	0.178721	0.0929629	0.618904	0.301525	0.0992601	-0.0736725	0.693676	0.140776	0.450025	0.142747	0.443642	0.120431	0.518713	0.0408041	0.827474	-0.265708	0.148535	0.0875678	0.639482	0.149625	0.421755	0.0884455	0.636116	-0.395234	0.0277634	-0.191409	0.302306	-0.296047	0.105863	-0.200278	0.280023
SMAD4	blue	0.367984	0.0416754	-0.367984	0.0416754	-0.0519182	0.781491	-0.212716	0.2506	0.16223	0.383244	-0.108134	0.562574	-0.00965381	0.958893	-0.358254	0.0478224	-0.260581	0.156825	-0.150663	0.418505	-0.00993528	0.957696	-0.2462	0.181841	-0.141282	0.448384	-0.104528	0.575747	-0.191393	0.302346	0.0716704	0.701617	-0.106496	0.56854	0.0542517	0.771922	-0.00177074	0.992457	0.297021	0.104666	0.0804049	0.667213
NXF1	blue	-0.288531	0.115454	0.288531	0.115454	-0.172582	0.353201	0.351265	0.052667	0.146705	0.430974	0.34955	0.0539132	0.0965503	0.605374	0.313408	0.0860105	0.0782532	0.67563	0.366101	0.0428128	0.209931	0.257004	0.35883	0.0474394	-0.0405432	0.828561	-0.257128	0.162592	0.158622	0.394053	-0.145141	0.435957	0.0118435	0.94958	-0.311338	0.0882147	-0.275819	0.133124	-0.430956	0.0155054	-0.237666	0.197944
FBXO30	blue	0.273342	0.136786	-0.273342	0.136786	-0.287125	0.117317	-0.316778	0.0825109	-0.310791	0.0888054	-0.328141	0.0715126	-0.00994598	0.95765	-0.207649	0.262329	-0.139381	0.454575	-0.0323528	0.862828	-0.247902	0.178743	-0.301516	0.0992706	-0.0900171	0.630106	0.104405	0.576199	0.253295	0.16917	0.287864	0.116335	0.0368081	0.844154	0.00326032	0.986112	-0.140857	0.449762	0.301792	0.098946	0.0414522	0.824776
ANXA6	blue	-0.24579	0.182592	0.24579	0.182592	0.322964	0.0763728	0.31388	0.0855131	-0.0510015	0.785259	0.0833518	0.65575	0.181768	0.327759	0.395598	0.027607	0.0838424	0.653848	0.355721	0.0495354	-0.0280658	0.880866	0.000422093	0.998202	0.315067	0.0842741	0.238649	0.196041	0.314963	0.084382	0.0453145	0.808736	0.320104	0.0791654	-0.186837	0.314216	-0.109626	0.557161	-0.168647	0.364449	-0.0393384	0.833584
SYNE2	blue	-0.0298514	0.873345	0.0298514	0.873345	-0.111374	0.550853	-0.0491062	0.793064	-0.00844227	0.964049	0.173646	0.350195	0.18837	0.310191	0.259222	0.159078	0.22856	0.216189	-0.42402	0.0174439	-0.0649857	0.728348	-0.0252115	0.892909	-0.270271	0.141429	-0.28087	0.12588	0.0232196	0.901327	-0.0458698	0.806436	-0.0826114	0.658623	-0.10874	0.56037	-0.0799394	0.669031	-0.295514	0.106524	-0.249117	0.176553
PIK3C2A	blue	-0.190775	0.30394	0.190775	0.30394	-0.0423262	0.82114	-0.14896	0.423846	-0.144733	0.437262	0.132196	0.47838	-0.139959	0.452686	0.00694469	0.970423	0.20829	0.260827	0.123985	0.506355	0.361837	0.0454796	0.332717	0.0674201	-0.459508	0.00930729	-0.373014	0.0387561	-0.0498154	0.790141	-0.351007	0.0528531	-0.33919	0.0619442	-0.0579528	0.756813	-0.0482703	0.796512	-0.422593	0.0178665	-0.131893	0.479398
FAM168B	blue	-0.612953	0.000246464	0.612953	0.000246464	0.0773619	0.679128	0.490163	0.00512291	0.305329	0.0948609	0.645506	8.80828e-05	-0.155701	0.402931	0.199294	0.282442	0.116237	0.533481	0.0173714	0.9261	0.186129	0.316087	0.449923	0.0110988	-0.0576365	0.758101	-0.51716	0.00289034	-0.0450136	0.809983	-0.038144	0.83857	0.0969404	0.60391	-0.565234	0.000922074	-0.348065	0.0550108	-0.643687	9.35878e-05	-0.455027	0.0101118
VWA8	blue	0.290512	0.112866	-0.290512	0.112866	0.0442727	0.813056	-0.101896	0.585448	-0.12271	0.510773	-0.287086	0.117369	-0.0366359	0.844874	-0.326531	0.072998	-0.446655	0.0117724	-0.113726	0.54242	-0.477084	0.00665256	-0.574112	0.000732385	0.218524	0.23759	0.394494	0.0280831	0.222684	0.228555	0.595246	0.000411961	0.368079	0.0416188	-0.00683066	0.970908	-0.195216	0.292606	0.571251	0.000789374	0.0310918	0.868127
HEBP1	blue	0.453677	0.0103654	-0.453677	0.0103654	-0.180005	0.332553	-0.362521	0.0450434	-0.257806	0.161448	-0.382942	0.0334763	0.103858	0.578208	-0.267085	0.146365	-0.462774	0.0087555	-0.292861	0.109852	-0.406736	0.0231637	-0.617615	0.000214186	-0.0234705	0.900266	0.353114	0.051349	0.113762	0.542288	0.417939	0.0193049	0.11088	0.552634	0.276791	0.131708	-0.0671493	0.71966	0.648886	7.86151e-05	0.0725166	0.698257
APOO	blue	0.691539	1.64619e-05	-0.691539	1.64619e-05	-0.000734796	0.99687	-0.450145	0.0110542	0.0523139	0.779866	-0.483547	0.00585408	0.10327	0.580376	-0.46425	0.00851544	-0.266514	0.147262	-0.18898	0.308598	-0.102978	0.581453	-0.374242	0.0380688	-0.0306208	0.870108	0.343129	0.0587875	-0.348832	0.0544418	0.00829819	0.964662	-0.240441	0.192602	0.638965	0.000109343	0.3091	0.0906478	0.834633	5.35273e-09	0.542338	0.00162269
SMDT1	blue	0.494904	0.00464831	-0.494904	0.00464831	0.0266187	0.886969	-0.17065	0.358696	-0.189472	0.307318	-0.52857	0.00223717	-0.0488189	0.794249	-0.397136	0.0269547	-0.383329	0.033283	-0.0831079	0.656695	-0.386055	0.0319468	-0.472725	0.00724198	0.34901	0.0543102	0.669381	3.82593e-05	0.215249	0.244871	0.314418	0.0849502	0.256491	0.163673	0.290144	0.113343	0.186849	0.314185	0.741123	1.85409e-06	0.328393	0.0712829
YIPF5	blue	0.570581	0.00080327	-0.570581	0.00080327	0.13645	0.464207	-0.426306	0.016784	-0.246346	0.181573	-0.637333	0.000115314	0.184344	0.320832	-0.306718	0.0932914	-0.0967182	0.604744	-0.0157129	0.93314	0.0613183	0.74315	-0.312114	0.0873834	0.0776381	0.678043	0.542885	0.00160165	0.000161046	0.999314	-0.216873	0.241242	-0.227819	0.217723	0.595716	0.00040654	0.269055	0.143298	0.619083	0.000204826	0.648089	8.07606e-05
KIFBP	blue	0.171175	0.357198	-0.171175	0.357198	0.301784	0.0989555	-0.114091	0.541116	0.117325	0.529629	-0.345404	0.0570222	-0.133964	0.472462	-0.50096	0.00409722	-0.453471	0.0104045	-0.0411051	0.826221	0.178711	0.336098	-0.0633377	0.734988	0.219733	0.234939	0.182444	0.325933	-0.0442551	0.813129	0.0593959	0.750946	-0.018137	0.922853	0.0784558	0.674836	-0.17704	0.34071	0.508916	0.00345925	0.424699	0.0172455
MRPL46	blue	0.347972	0.05508	-0.347972	0.05508	-0.105645	0.571652	0.0354451	0.849858	-0.0207899	0.91161	-0.205732	0.26686	-0.145505	0.434794	-0.340518	0.0608655	-0.252642	0.170309	-0.392178	0.0291032	-0.743979	1.61097e-06	-0.457268	0.0097023	0.392129	0.0291249	0.463217	0.00868291	0.124369	0.505031	0.675001	3.10998e-05	0.476192	0.00676982	0.0338223	0.85666	0.0560737	0.764474	0.630796	0.000142255	0.0249137	0.894167
MFAP4	blue	0.0075084	0.968023	-0.0075084	0.968023	-0.0831456	0.656549	-0.247269	0.179889	-0.263395	0.152235	-0.479513	0.00634224	-0.125011	0.502815	-0.218713	0.237174	-0.174557	0.347634	0.449872	0.011109	-0.110858	0.552712	-0.0712962	0.703104	0.155003	0.405067	0.200221	0.280163	0.243876	0.186131	0.300631	0.100316	-0.0145875	0.937919	-0.0292771	0.875763	-0.306755	0.0932505	0.320452	0.0788214	0.249768	0.175387
DMTF1	blue	-0.4253	0.0170717	0.4253	0.0170717	-0.178057	0.337898	0.117337	0.529587	-0.0977263	0.600966	0.38853	0.0307711	0.079853	0.669368	0.569445	0.000827325	0.496655	0.00448278	0.41855	0.0191109	0.226631	0.220197	0.332317	0.0677704	-0.337757	0.0631258	-0.36215	0.0452797	0.0458192	0.806646	-0.310694	0.0889103	-0.0959835	0.607503	-0.174817	0.346904	0.0273216	0.884003	-0.777314	2.69629e-07	-0.398448	0.0264088
PDK1	blue	-0.198698	0.283913	0.198698	0.283913	0.177473	0.33951	0.143203	0.442173	-0.0686433	0.713681	-0.0651448	0.727708	-0.44302	0.0125615	-0.260658	0.156698	-0.0914893	0.624497	-0.276129	0.13267	-0.429232	0.0159695	-0.0754935	0.686482	0.387375	0.0313151	0.258264	0.160679	0.0921304	0.622061	0.482996	0.00591889	0.321547	0.0777469	-0.164629	0.376152	0.02809	0.880764	0.217366	0.240147	-0.0189394	0.919451
RSU1	blue	-0.0894179	0.632395	0.0894179	0.632395	0.18041	0.331448	0.000428254	0.998176	0.0551801	0.768124	-0.0454517	0.808168	0.456712	0.00980265	0.457912	0.00958743	0.277414	0.130804	0.272075	0.138688	0.486616	0.00550456	0.143892	0.439957	0.0503283	0.788029	-0.03257	0.861916	0.00822202	0.964986	-0.490912	0.00504522	-0.202733	0.274047	0.0955029	0.609311	0.12414	0.505822	-0.227763	0.217841	0.292816	0.10991
FBXL5	blue	0.270662	0.140831	-0.270662	0.140831	0.217221	0.240468	-0.133906	0.472658	-0.328245	0.0714183	-0.435835	0.0142522	-0.248979	0.176801	-0.384128	0.0328867	-0.316481	0.0828145	-0.287549	0.116753	-0.303644	0.0967904	-0.237363	0.198533	0.340585	0.0608114	0.612204	0.000252039	0.200076	0.280517	0.0850563	0.649154	0.21067	0.255294	0.331232	0.0687274	0.308408	0.0914098	0.474702	0.00696935	0.177085	0.340586
ADAM23	blue	0.63768	0.00011402	-0.63768	0.00011402	-0.352498	0.0517851	-0.587526	0.000510656	-0.340031	0.0612591	-0.586846	0.000520266	0.0264951	0.88749	-0.436239	0.0141522	-0.480326	0.00624116	-0.218076	0.238577	-0.426895	0.0166173	-0.734112	2.59834e-06	-0.0913739	0.624936	0.478265	0.0065002	-0.00375246	0.984016	0.340449	0.0609212	0.0600305	0.74837	0.531917	0.00207173	0.336936	0.0638101	0.769743	4.15208e-07	0.155545	0.403406
DCTN3	blue	0.565883	0.000906889	-0.565883	0.000906889	0.0117269	0.950076	-0.498366	0.00432597	-0.387862	0.0310849	-0.669678	3.78467e-05	-0.0524099	0.779472	-0.454516	0.0102071	-0.352679	0.0516568	-0.15531	0.404126	-0.289534	0.114138	-0.498709	0.00429507	0.107138	0.566198	0.481493	0.00609851	0.13107	0.482169	0.240093	0.193267	-0.00783841	0.966619	0.3921	0.0291379	0.254124	0.167732	0.789606	1.28957e-07	0.36907	0.0410305
PTGR2	blue	0.538217	0.00178895	-0.538217	0.00178895	-0.29841	0.102975	-0.491953	0.00493903	-0.434221	0.014657	-0.545777	0.0014944	-0.117144	0.53027	-0.456506	0.00983994	-0.442693	0.0126347	-0.318691	0.0805737	-0.46482	0.0084243	-0.675742	3.02521e-05	-0.0634238	0.734641	0.533094	0.00201614	0.172842	0.352463	0.383048	0.0334233	0.162087	0.383668	0.392958	0.028756	0.371175	0.0398034	0.656094	6.13995e-05	0.0450351	0.809894
IDH3B	blue	0.607782	0.000287265	-0.607782	0.000287265	-0.00550451	0.976555	-0.287853	0.11635	-0.216717	0.241589	-0.485491	0.00563058	-0.0818161	0.661714	-0.535109	0.00192397	-0.428559	0.016154	-0.373093	0.0387112	-0.48983	0.00515774	-0.556318	0.00115462	0.112718	0.546025	0.459808	0.00925535	0.164927	0.375276	0.465	0.00839561	0.209428	0.258171	0.232858	0.207441	0.114814	0.538539	0.832533	6.3358e-09	0.20785	0.261857
MRS2	blue	0.529835	0.00217336	-0.529835	0.00217336	-0.141248	0.448493	-0.40761	0.0228413	-0.226036	0.221445	-0.509585	0.0034097	0.0743149	0.691135	-0.445333	0.0120544	-0.471326	0.00744029	-0.377535	0.0362742	-0.470849	0.00750898	-0.653338	6.75374e-05	0.0576209	0.758165	0.340807	0.0606328	0.112131	0.54813	0.514943	0.00303473	0.0513384	0.783874	0.218634	0.237348	-0.128954	0.48933	0.792968	1.04509e-07	0.220813	0.23259
U2SURP	blue	0.0167418	0.928772	-0.0167418	0.928772	-0.250601	0.173905	0.0161215	0.931405	0.247957	0.178642	0.369838	0.0405795	0.0374136	0.841622	0.104471	0.575957	0.252652	0.170292	-0.183482	0.323141	0.103765	0.578554	0.145499	0.434813	-0.379831	0.0350639	-0.295495	0.106547	-0.40978	0.0220574	-0.283962	0.121592	-0.173391	0.350912	0.189646	0.306864	0.332161	0.0679074	-0.316046	0.0832612	-0.231225	0.210736
TMED4	blue	0.321372	0.0779177	-0.321372	0.0779177	0.0223858	0.904854	-0.469172	0.00775465	0.0232161	0.901342	-0.323119	0.0762237	-0.158782	0.393569	-0.507297	0.00358162	-0.329084	0.0706539	-0.387294	0.031354	0.148195	0.426256	-0.16898	0.363488	-0.166364	0.371071	0.00852841	0.963682	-0.41218	0.0212159	-0.0939135	0.615306	-0.429919	0.0157833	0.406552	0.0232318	0.0171471	0.927052	0.464954	0.00840284	0.332753	0.0673888
THUMPD3	blue	0.482908	0.00592917	-0.482908	0.00592917	0.0787206	0.673798	-0.373958	0.0382265	-0.102082	0.584762	-0.625223	0.000169507	-0.198907	0.283397	-0.638921	0.000109502	-0.346232	0.0563899	-0.059272	0.751449	-0.0174387	0.925815	-0.213122	0.249677	0.170113	0.360234	0.434678	0.0145413	-0.110651	0.553458	0.0236564	0.89948	-0.165218	0.374424	0.444551	0.0122238	0.118684	0.52484	0.784907	1.71927e-07	0.600081	0.000359118
NMT1	blue	-0.499658	0.00421073	0.499658	0.00421073	0.232964	0.207229	0.565771	0.000909493	0.123976	0.506387	0.383865	0.0330168	0.00459724	0.980418	0.453568	0.0103861	0.372397	0.0391046	0.255824	0.16481	0.156004	0.402003	0.535164	0.0019215	0.201616	0.276754	-0.180838	0.330282	0.285834	0.119048	-0.0998668	0.592979	0.16347	0.379568	-0.458324	0.00951442	-0.351365	0.0525947	-0.57899	0.000643532	-0.163046	0.380821
PCCB	blue	0.360313	0.0464644	-0.360313	0.0464644	0.0715432	0.702122	-0.352411	0.0518467	-0.45217	0.0106547	-0.694714	1.45005e-05	-0.141232	0.448546	-0.404704	0.0239271	-0.174245	0.348508	-0.157556	0.397279	-0.446129	0.0118839	-0.344148	0.057991	0.191783	0.301344	0.463486	0.00863907	0.338138	0.0628099	0.451348	0.0108154	0.0595991	0.75012	0.161962	0.38404	-0.106229	0.569515	0.741779	1.79547e-06	0.390889	0.0296838
CDC26	blue	0.577998	0.000660797	-0.577998	0.000660797	0.120706	0.51775	-0.184938	0.319248	-0.0409143	0.827015	-0.485506	0.00562884	0.00646427	0.972468	-0.398885	0.0262288	-0.226268	0.220957	-0.200638	0.279141	-0.188155	0.310755	-0.341373	0.060179	0.359086	0.0472697	0.645252	8.88346e-05	-0.116979	0.530855	-0.0208398	0.911399	0.0419096	0.822872	0.58594	0.000533336	0.31848	0.0807861	0.695099	1.42772e-05	0.53636	0.00186858
MRPL45	blue	0.479927	0.00629068	-0.479927	0.00629068	-0.155551	0.403389	-0.0834083	0.655531	0.134849	0.469514	-0.207853	0.261852	0.137374	0.461158	-0.283841	0.121757	-0.368196	0.0415486	-0.228081	0.21718	-0.41979	0.0187219	-0.475499	0.00686198	0.249278	0.176264	0.490233	0.00511558	-0.142073	0.44582	0.329627	0.0701632	0.268677	0.143883	0.389368	0.0303815	0.281062	0.125611	0.682105	2.37808e-05	0.178568	0.336491
SNAP23	blue	-0.558642	0.00108956	0.558642	0.00108956	0.0685555	0.714032	0.321124	0.0781613	0.0460489	0.805695	0.344272	0.0578954	-0.026063	0.889314	0.432302	0.0151508	0.297058	0.10462	0.271051	0.140238	0.178564	0.3365	0.347553	0.0553938	0.0681802	0.715532	-0.0661087	0.723835	0.0315779	0.866084	-0.238822	0.195707	0.0832248	0.656242	-0.143313	0.44182	0.045592	0.807587	-0.630734	0.000142535	-0.252672	0.170257
CHD2	blue	-0.368353	0.0414554	0.368353	0.0414554	-0.292296	0.110571	0.0542033	0.772121	-0.340025	0.0612645	0.194156	0.295288	-0.388881	0.0306076	0.00353895	0.984925	0.0673891	0.718699	-0.0442785	0.813032	-0.304396	0.0959259	0.111177	0.551562	-0.169401	0.362276	-0.203983	0.271036	0.268999	0.143384	0.321674	0.0776229	0.174992	0.346415	-0.357809	0.04812	-0.145162	0.435888	-0.343675	0.0583594	-0.563151	0.000972365
CPSF6	blue	-0.417208	0.0195392	0.417208	0.0195392	-0.0554238	0.767128	0.0564771	0.762828	-0.164518	0.376479	0.146716	0.430938	-0.413688	0.0207011	-0.0843942	0.651713	-0.212368	0.251395	-0.252183	0.171113	-0.0873702	0.640241	0.0827495	0.658086	0.0199626	0.915114	-0.0866512	0.643005	0.035438	0.849888	0.200754	0.278858	0.0807294	0.665947	-0.163701	0.378885	-0.164738	0.375832	-0.225931	0.221664	-0.37517	0.0375557
EPS8	blue	0.218448	0.237758	-0.218448	0.237758	-0.176625	0.341862	-0.289022	0.114808	-0.0451153	0.809562	0.0687828	0.713123	0.605883	0.00030368	0.467499	0.00800648	0.246476	0.181335	0.324677	0.0747377	0.207435	0.262832	-0.112819	0.545664	-0.563602	0.000961288	-0.288547	0.115433	-0.039619	0.832413	-0.344392	0.0578019	-0.270589	0.140943	0.190387	0.304942	0.118643	0.524985	-0.218515	0.23761	-0.113975	0.541529
PSMD13	blue	0.294088	0.108303	-0.294088	0.108303	0.295475	0.106572	0.0354945	0.849651	0.216416	0.242258	-0.225689	0.222173	0.0968624	0.604203	-0.145848	0.433698	0.0559723	0.764888	-0.0531619	0.776387	0.127623	0.493861	0.145079	0.436155	0.202459	0.274711	0.0791974	0.671932	-0.102972	0.581474	-0.12208	0.512961	-0.189556	0.307098	0.132169	0.478472	-0.0424418	0.820659	0.335132	0.0653346	0.506927	0.00361015
PRPF40A	blue	-0.365178	0.043379	0.365178	0.043379	0.151651	0.415424	0.435108	0.0144334	0.0503077	0.788113	0.240316	0.192841	-0.0220578	0.906242	0.416609	0.019733	0.413739	0.0206839	0.218824	0.236931	0.0691988	0.711462	0.340988	0.0604876	0.256063	0.164401	0.03127	0.867378	0.201658	0.276654	-0.148586	0.425024	0.165513	0.373558	-0.235282	0.202614	0.0765625	0.682271	-0.490567	0.00508086	-0.0825571	0.658833
FNBP4	blue	-0.279725	0.127497	0.279725	0.127497	-0.328418	0.07126	0.316681	0.08261	0.116029	0.534219	0.584755	0.000550847	-0.160784	0.387553	0.165421	0.373828	0.00998387	0.957489	-0.276258	0.132483	-0.200764	0.278834	0.0288435	0.877589	-0.165321	0.374121	-0.295425	0.106633	0.0362032	0.846684	0.16488	0.375415	0.351698	0.0523555	-0.376448	0.0368591	-0.0182089	0.922548	-0.527645	0.00228486	-0.726298	3.73925e-06
COPZ1	blue	0.527357	0.00229993	-0.527357	0.00229993	0.128749	0.490025	-0.482601	0.00596565	-0.196684	0.28892	-0.758163	7.79544e-07	-0.0418596	0.823081	-0.548829	0.00138806	-0.389337	0.0303955	-0.0197353	0.916077	0.0151557	0.935505	-0.310941	0.088643	0.178982	0.335354	0.493835	0.00475186	-0.0411225	0.826148	0.0221908	0.905679	-0.2288	0.215694	0.513351	0.00314225	0.11155	0.550221	0.83045	7.4727e-09	0.678856	2.69098e-05
XPO1	blue	-0.188208	0.310616	0.188208	0.310616	0.230717	0.211768	0.169859	0.360963	0.196074	0.290451	0.210856	0.254865	0.131279	0.481465	0.205548	0.267296	-0.0606916	0.745689	0.232746	0.207666	0.394616	0.0280298	0.139104	0.45548	-0.0700521	0.708058	-0.102227	0.584225	-0.0438213	0.814929	-0.28059	0.126274	-0.0576081	0.758217	-0.059408	0.750897	0.00653791	0.972155	-0.21557	0.244149	-0.0112484	0.952111
PACS1	blue	-0.7061	9.07669e-06	0.7061	9.07669e-06	0.145692	0.434197	0.494437	0.00469331	0.183224	0.323833	0.436186	0.0141653	-0.276193	0.132578	0.182191	0.326615	0.395767	0.0275345	0.0489249	0.793812	0.327889	0.0717441	0.698504	1.24361e-05	0.105002	0.574007	-0.565663	0.000912018	0.148761	0.424471	-0.0678945	0.716676	-0.0498352	0.790059	-0.771028	3.86303e-07	-0.479465	0.00634822	-0.653518	6.71188e-05	-0.13061	0.483721
TRPT1	blue	0.0551437	0.768273	-0.0551437	0.768273	0.257936	0.16123	-0.00579794	0.975305	-0.14115	0.44881	-0.437462	0.0138536	-0.080741	0.665902	-0.218452	0.237749	-0.159014	0.392869	0.102145	0.584528	-0.14607	0.432993	-0.089242	0.633067	0.411881	0.0213194	0.40336	0.0244434	0.262749	0.153281	0.284536	0.120807	0.0818494	0.661584	-0.00412578	0.982426	-0.144411	0.438293	0.465164	0.00836959	0.405996	0.0234391
GNPAT	blue	0.504475	0.0038039	-0.504475	0.0038039	-0.0691835	0.711523	-0.18552	0.317701	0.0336651	0.85732	-0.346029	0.0565448	-0.0782378	0.675691	-0.472392	0.00728877	-0.584583	0.000553443	-0.279107	0.128375	-0.299584	0.101563	-0.547649	0.00142835	0.219812	0.234768	0.586979	0.000518376	-0.103754	0.578592	0.270188	0.141555	0.277915	0.130081	0.442156	0.0127555	0.297783	0.103736	0.727286	3.57355e-06	0.182074	0.326933
MAGED1	blue	0.0165873	0.929428	-0.0165873	0.929428	-0.0169422	0.927922	-0.365819	0.0429849	-0.516889	0.00290765	-0.521836	0.00260505	-0.111192	0.551508	-0.164878	0.37542	-0.254592	0.166924	0.0801283	0.668293	-0.270553	0.140997	-0.32533	0.0741211	0.0656239	0.725782	0.308906	0.0908608	0.342106	0.0595947	0.375419	0.037419	0.0576331	0.758115	0.0576816	0.757918	-0.00885953	0.962273	0.389817	0.0301739	0.0944075	0.61344
GATAD2B	blue	-0.205166	0.268206	0.205166	0.268206	-0.500091	0.00417269	-0.201432	0.277204	-0.00166546	0.992905	0.20943	0.258168	-0.204403	0.270029	-0.223216	0.227415	-0.302323	0.0983245	-0.022914	0.90262	0.018081	0.923091	-0.0785561	0.674443	-0.473929	0.00707498	-0.537063	0.00183809	-0.117525	0.528923	0.287092	0.117362	-0.119118	0.523314	-0.317177	0.0821044	-0.367838	0.0417626	-0.193	0.298229	-0.447023	0.0116948
DAP3	blue	0.274264	0.135414	-0.274264	0.135414	0.18385	0.322153	0.0889042	0.63436	-0.145994	0.433233	-0.19064	0.304289	-0.125967	0.499529	-0.218327	0.238024	0.0548757	0.769369	-0.1302	0.485108	-0.45367	0.0103667	-0.0343741	0.854346	0.302403	0.0982314	0.394363	0.02814	0.110874	0.552654	0.223301	0.227233	0.119563	0.521751	0.194774	0.293723	-0.0232885	0.901036	0.40846	0.0225314	0.213658	0.248459
UBA1	blue	-0.686363	2.01765e-05	0.686363	2.01765e-05	0.0466137	0.803358	0.587092	0.000516775	0.416432	0.0197908	0.728367	3.39981e-06	-0.0233344	0.900842	0.379312	0.0353344	0.194826	0.293592	0.239794	0.193839	0.276854	0.131616	0.526808	0.0023288	-0.0531228	0.776548	-0.57191	0.000775909	-0.00575113	0.975505	-0.0317499	0.865361	0.115374	0.536546	-0.678407	2.73709e-05	-0.402742	0.024684	-0.732745	2.77159e-06	-0.455305	0.0100602
ARID5B	blue	-0.333646	0.0666115	0.333646	0.0666115	-0.183523	0.323032	0.027281	0.884175	-0.436542	0.0140777	-0.00131166	0.994413	-0.314463	0.0849024	0.131042	0.482263	0.309881	0.0897932	-0.103615	0.579105	-0.107352	0.565418	0.286968	0.117528	-0.044738	0.811126	-0.0970843	0.603371	0.372356	0.0391282	0.0473106	0.800476	0.00826153	0.964818	-0.264195	0.150949	0.167592	0.367502	-0.387553	0.031231	-0.260298	0.157293
POLR2I	blue	0.400923	0.025403	-0.400923	0.025403	0.0078063	0.966755	-0.11485	0.53841	-0.0229365	0.902525	-0.312586	0.0868811	-0.0705995	0.705877	-0.238058	0.197185	-0.236348	0.200517	0.0483103	0.796347	-0.18944	0.307399	-0.204512	0.269768	0.205817	0.266658	0.555537	0.00117725	-0.111717	0.549621	-0.00968975	0.95874	0.0775944	0.678215	0.525532	0.00239718	0.236802	0.199628	0.488326	0.00531763	0.243663	0.186529
ACOX1	blue	0.237563	0.198144	-0.237563	0.198144	-0.0684205	0.714571	-0.409477	0.0221654	-0.473322	0.00715879	-0.361938	0.0454151	-0.317471	0.0818053	-0.449595	0.0111649	-0.440293	0.0131822	-0.458328	0.00951373	-0.451614	0.0107632	-0.404135	0.0241445	-0.128092	0.492263	0.313653	0.0857519	0.120141	0.519726	0.36369	0.0443047	0.0566871	0.761971	0.278419	0.129358	0.101381	0.587355	0.421766	0.0181155	-0.151859	0.414778
TATDN1	blue	0.183298	0.323636	-0.183298	0.323636	0.312109	0.0873888	0.156102	0.401705	0.158911	0.393181	-0.0976845	0.601122	-0.128322	0.491479	-0.134415	0.470961	0.122887	0.510157	-0.346155	0.056449	-0.0539979	0.772962	0.160239	0.389186	0.399183	0.0261068	0.381042	0.034439	-0.217599	0.239632	-0.204676	0.269375	0.00339262	0.985549	0.369271	0.040912	0.365503	0.0431791	0.279786	0.12741	0.409315	0.0222234
EEA1	blue	-0.54815	0.00141112	0.54815	0.00141112	-0.102303	0.583944	0.503471	0.0038858	0.131217	0.481672	0.526356	0.00235281	-0.069528	0.710148	0.423911	0.0174757	0.307155	0.0928023	0.0999686	0.5926	-0.239341	0.194707	0.240948	0.191639	0.1404	0.45125	-0.123746	0.507183	0.115558	0.535891	0.198519	0.284355	0.405806	0.0235104	-0.416592	0.0197388	-0.0915538	0.624252	-0.567488	0.000870248	-0.50812	0.00351894
GYS1	blue	0.35372	0.0509224	-0.35372	0.0509224	-0.128074	0.492325	-0.568168	0.00085511	-0.0654919	0.726312	-0.412822	0.0209956	0.175948	0.343745	-0.256891	0.162994	0.0253384	0.892373	0.0173136	0.926346	0.151786	0.415005	-0.220167	0.233994	-0.333585	0.0666644	-0.248072	0.178435	-0.19412	0.29538	0.0474301	0.799983	-0.50034	0.00415092	0.132966	0.475798	-0.133755	0.47316	0.452332	0.0106233	0.473783	0.00709502
SMG1	blue	-0.616459	0.000221819	0.616459	0.000221819	-0.103825	0.578332	0.160506	0.388386	-0.100224	0.591649	0.273946	0.135887	-0.220164	0.233999	0.280588	0.126276	0.51438	0.00307242	0.20322	0.272872	0.263925	0.151381	0.577172	0.000675473	-0.242381	0.18893	-0.529602	0.00218499	0.114196	0.540739	-0.113316	0.543885	-0.271311	0.139844	-0.478217	0.0065063	-0.237328	0.198602	-0.6479	8.12783e-05	-0.164632	0.376142
MTDH	blue	-0.422383	0.0179295	0.422383	0.0179295	0.0424835	0.820486	0.54211	0.00163153	0.398935	0.0262082	0.642169	9.84153e-05	-0.0242695	0.896889	0.31538	0.0839486	0.15839	0.394753	0.243565	0.186711	0.327748	0.0718729	0.456718	0.00980146	-0.0373687	0.84181	-0.319094	0.0801702	-0.0899945	0.630192	-0.322406	0.0769117	0.13079	0.483113	-0.320864	0.0784161	0.0337704	0.856878	-0.63323	0.00013163	-0.348231	0.054887
SPART	blue	-0.126142	0.498927	0.126142	0.498927	-0.0105383	0.95513	0.282792	0.123201	0.0691543	0.711639	0.19527	0.292471	-0.119334	0.522554	0.128959	0.489311	-0.0727062	0.697505	0.331641	0.0683658	-0.0344775	0.853913	0.0531808	0.77631	0.153698	0.409082	0.167305	0.368334	0.118387	0.525885	-0.0141646	0.939715	0.324555	0.0748533	-0.0501176	0.788896	0.15471	0.405968	-0.251883	0.17164	-0.260716	0.156603
UBP1	blue	-0.258388	0.160471	0.258388	0.160471	0.0661979	0.723476	0.319683	0.0795835	0.193984	0.295724	0.369209	0.0409487	-0.0195485	0.916869	0.138863	0.45627	-0.102796	0.582125	0.393362	0.028578	0.358232	0.0478366	0.252442	0.170659	-0.0485148	0.795503	-0.140946	0.449473	0.0110425	0.952986	-0.265649	0.148629	0.148614	0.424934	-0.187501	0.31247	0.032727	0.861257	-0.428506	0.0161684	-0.28073	0.126076
ADGRD1	blue	0.039074	0.834687	-0.039074	0.834687	-0.297472	0.104115	-0.30295	0.0975942	-0.132792	0.47638	-0.224356	0.224988	0.148618	0.424921	-0.0576899	0.757884	-0.347315	0.0555722	0.204469	0.269872	0.194041	0.29558	-0.0758307	0.685153	-0.247425	0.179605	-0.0786291	0.674157	0.0539169	0.773294	-0.00600551	0.974421	-0.24997	0.175028	0.0813285	0.663612	-0.141103	0.448963	0.180319	0.331696	0.0399463	0.831049
TUBA8	blue	0.497781	0.00437909	-0.497781	0.00437909	-0.269318	0.142892	-0.377209	0.0364487	-0.154464	0.406724	-0.503231	0.00390553	0.0327627	0.861107	-0.41848	0.0191329	-0.244322	0.185302	-0.13413	0.471909	-0.307734	0.0921564	-0.480163	0.00626129	0.067924	0.716557	0.254789	0.166585	0.0455391	0.807806	0.384428	0.0327388	0.018949	0.91941	0.200231	0.280137	-0.0677853	0.717113	0.711	7.36991e-06	0.343298	0.0586543
MAPK3	blue	-0.658955	5.55629e-05	0.658955	5.55629e-05	0.313156	0.0862769	0.491784	0.00495618	0.0492769	0.79236	0.305313	0.094879	0.0198196	0.91572	0.507284	0.0035826	0.444758	0.0121787	0.0272361	0.884364	0.158168	0.395425	0.521587	0.00261965	0.365413	0.0432342	-0.278304	0.129523	0.283965	0.121587	-0.0610642	0.744179	0.0660332	0.724138	-0.5869	0.000519498	-0.414792	0.0203308	-0.577479	0.000669979	-0.0744179	0.690729
RALGAPA1	blue	-0.274423	0.135179	0.274423	0.135179	0.0232027	0.901399	0.239088	0.195195	0.0430772	0.818019	0.158214	0.395285	-0.395623	0.0275964	-0.0667152	0.721401	-0.0025293	0.989226	0.113824	0.542067	0.0835823	0.654856	0.23265	0.207859	0.0187989	0.920046	-0.0427314	0.819456	0.0947853	0.612015	-0.0249421	0.894047	0.212879	0.250229	-0.245602	0.182937	0.156436	0.400687	-0.280112	0.126948	-0.219642	0.23514
H4C3	blue	0.0281092	0.880683	-0.0281092	0.880683	0.215573	0.244144	0.346111	0.0564825	0.1562	0.401404	0.261328	0.155597	0.362654	0.0449585	0.409823	0.022042	0.0258277	0.890307	0.113542	0.543077	-0.194375	0.294732	-0.0398732	0.831354	0.235018	0.203136	0.266672	0.147014	0.0257506	0.890632	-0.0347677	0.852696	0.255341	0.165636	0.161907	0.384204	0.0979507	0.600127	0.0069835	0.970258	-0.11738	0.529437
SUMO3	blue	-0.48975	0.00516614	0.48975	0.00516614	0.167401	0.368056	0.608441	0.000281751	-0.0187266	0.920353	0.216022	0.243138	-0.0861434	0.64496	0.274589	0.134934	0.337559	0.0632901	0.154758	0.40582	-0.0584483	0.754797	0.425502	0.0170137	0.519108	0.00276836	-0.000544943	0.997679	0.457562	0.00964965	0.124794	0.503563	0.26817	0.144669	-0.568937	0.000838275	-0.392865	0.0287976	-0.364071	0.0440661	-0.00858314	0.963449
KPNA1	blue	-0.517313	0.00288059	0.517313	0.00288059	-0.0590132	0.7525	0.36734	0.0420617	0.0512777	0.784123	0.29757	0.103996	-0.1351	0.468681	0.26527	0.149231	0.49646	0.00450096	0.188003	0.311153	0.20599	0.266246	0.586995	0.000518157	-0.0310967	0.868107	-0.52356	0.00250621	0.258062	0.161018	0.00588499	0.974935	-0.0713924	0.702722	-0.671571	3.53104e-05	-0.336715	0.0639957	-0.586221	0.000529256	-0.108928	0.55969
TMLHE	blue	0.488668	0.00528085	-0.488668	0.00528085	0.0864288	0.643861	-0.130086	0.485491	-0.0178026	0.924271	-0.353291	0.0512241	-0.130166	0.485222	-0.50051	0.00413612	-0.446735	0.0117553	-0.243804	0.186266	-0.326499	0.0730282	-0.406583	0.0232204	0.242522	0.188665	0.646263	8.58791e-05	-0.124659	0.504028	0.184532	0.320331	0.179223	0.334692	0.525958	0.00237413	0.25886	0.159682	0.746125	1.44782e-06	0.279829	0.127349
MRPS31	blue	0.724686	4.02483e-06	-0.724686	4.02483e-06	0.00472226	0.979886	-0.493334	0.00480106	-0.0844653	0.651438	-0.640407	0.000104297	0.345908	0.0566366	-0.259358	0.158852	-0.230516	0.212176	0.0374283	0.84156	-0.113214	0.544248	-0.515435	0.00300214	0.0231504	0.90162	0.456397	0.00985979	-0.089468	0.632203	0.00723314	0.969195	-0.142506	0.444421	0.605526	0.000306859	0.129604	0.487125	0.791054	1.17853e-07	0.581435	0.000602664
ERG28	blue	0.188729	0.309252	-0.188729	0.309252	0.139906	0.452859	-0.389466	0.030336	-0.328513	0.0711731	-0.591202	0.000461327	0.223025	0.227823	-0.0697824	0.709133	-0.126621	0.497287	0.253888	0.168141	0.353872	0.0508161	-0.111587	0.550089	0.0814034	0.66332	0.289322	0.114415	0.207225	0.263327	-0.296445	0.105373	-0.307879	0.091996	0.299915	0.101168	0.0118972	0.949352	0.292494	0.110319	0.545538	0.00150301
TRAPPC3	blue	0.281816	0.124557	-0.281816	0.124557	0.215866	0.243487	-0.0411609	0.825989	-0.0202246	0.914004	-0.435579	0.0143157	-0.128548	0.490711	-0.32682	0.0727298	-0.190411	0.304882	-0.0290237	0.87683	-0.128227	0.491804	-0.126822	0.496598	0.448988	0.011288	0.570854	0.000797589	0.0397558	0.831843	0.0637786	0.73321	0.125267	0.501937	0.301852	0.0988754	0.134029	0.472246	0.551249	0.00130848	0.46178	0.00892045
CRLS1	blue	0.557568	0.0011192	-0.557568	0.0011192	-0.0941852	0.61428	-0.180651	0.330791	0.248436	0.177777	-0.112788	0.545775	-0.139759	0.453341	-0.548284	0.00140656	-0.537023	0.0018398	-0.387619	0.0311999	-0.115864	0.534803	-0.406447	0.0232709	0.0108905	0.953633	0.30638	0.0936714	-0.45292	0.0105098	0.00695868	0.970363	0.073667	0.693698	0.525766	0.00238452	0.413535	0.0207531	0.574514	0.000724672	0.10116	0.588176
CACNA1C	blue	-0.272375	0.138235	0.272375	0.138235	-0.103639	0.579017	0.0357767	0.84847	0.105836	0.570951	0.353334	0.0511939	-0.317664	0.0816096	-0.0734408	0.694594	0.0734305	0.694635	-0.282901	0.123051	0.266537	0.147225	0.252195	0.171093	-0.40172	0.0250856	-0.559035	0.00107888	-0.182168	0.326677	-0.135398	0.467693	-0.147181	0.429462	-0.312134	0.0873619	0.0420655	0.822224	-0.488426	0.00530683	-0.375694	0.0372691
SNRPC	blue	0.646338	8.56629e-05	-0.646338	8.56629e-05	-0.0221908	0.905679	-0.145165	0.43588	0.0455507	0.807758	-0.272703	0.137743	0.165334	0.374084	-0.279349	0.12803	-0.368925	0.041116	-0.380092	0.0349285	-0.538896	0.00176056	-0.62863	0.000152347	0.252129	0.171209	0.59936	0.0003666	-0.137802	0.459749	0.332264	0.067817	0.244878	0.184273	0.508237	0.00351012	0.28574	0.119175	0.767172	4.79005e-07	0.184352	0.320812
CNOT7	blue	0.519098	0.00276897	-0.519098	0.00276897	-0.135113	0.468637	-0.313887	0.0855056	-0.140248	0.451746	-0.461519	0.00896416	-0.035647	0.849013	-0.493725	0.00476262	-0.481889	0.00605076	-0.161376	0.385785	-0.280305	0.126676	-0.58451	0.000554545	0.246073	0.182072	0.532866	0.00202679	-0.0307828	0.869426	0.288764	0.115147	0.168205	0.365725	0.402199	0.0248967	0.196071	0.290457	0.743837	1.62233e-06	0.294648	0.107602
SPAG9	blue	-0.509433	0.00342093	0.509433	0.00342093	-0.256754	0.163227	0.338111	0.0628319	0.0475003	0.799692	0.369374	0.0408516	-0.136105	0.465349	0.286117	0.118667	0.42759	0.0164223	-0.131353	0.481215	0.0520516	0.780943	0.447329	0.0116307	0.00379093	0.983852	-0.39609	0.0273968	0.0678572	0.716825	0.0195917	0.916686	-0.0679144	0.716596	-0.44422	0.0122963	-0.199774	0.281261	-0.577957	0.00066151	-0.219938	0.234493
AGTPBP1	blue	0.240246	0.192975	-0.240246	0.192975	0.0652752	0.727184	0.0035895	0.98471	-0.0773103	0.679331	-0.208465	0.260418	0.120229	0.51942	0.0191541	0.918541	0.106464	0.568655	-0.329928	0.0698926	-0.504771	0.00378002	-0.234172	0.204815	0.347533	0.0554082	0.330433	0.0694397	0.105573	0.571916	0.316065	0.0832418	0.221183	0.231788	0.118707	0.524758	0.0543035	0.771711	0.333788	0.0664891	0.176475	0.342276
RABAC1	blue	-0.332871	0.0672855	0.332871	0.0672855	0.31758	0.0816946	0.25887	0.159664	0.0846591	0.650689	0.0807413	0.665901	0.325448	0.0740106	0.527038	0.00231665	0.404463	0.0240191	0.353731	0.0509152	0.445785	0.0119573	0.385191	0.0323654	0.216458	0.242165	-0.150035	0.42047	0.192162	0.300373	-0.383307	0.033294	-0.137046	0.46224	-0.252752	0.170116	-0.273756	0.13617	-0.4058	0.0235129	0.234289	0.204581
RYK	blue	-0.144561	0.437813	0.144561	0.437813	0.188262	0.310474	0.228004	0.217341	-0.123397	0.508389	-0.00813391	0.965361	0.23215	0.208865	0.453978	0.0103083	0.248653	0.177387	0.149736	0.421406	-0.103609	0.579126	0.0125516	0.94657	0.253756	0.168369	0.316676	0.0826149	0.373921	0.0382473	-0.0625074	0.738341	0.312777	0.0866774	-0.0329296	0.860406	0.0577123	0.757793	-0.218301	0.238081	-0.0603613	0.747028
RBMS3	blue	-0.285582	0.119388	0.285582	0.119388	-0.1901	0.305686	-0.318825	0.0804392	-0.217105	0.240726	0.0281402	0.880552	-0.0556307	0.766283	0.08209	0.660649	0.0263492	0.888106	0.196465	0.28947	0.346074	0.0565108	0.134169	0.471778	-0.463649	0.00861257	-0.393085	0.0287001	-0.0487595	0.794494	-0.236583	0.200056	-0.299705	0.101418	-0.0396799	0.83216	-0.0667125	0.721411	-0.353505	0.0510736	-0.208019	0.261462
MRPS2	blue	0.0996771	0.593685	-0.0996771	0.593685	0.115107	0.537494	0.161535	0.385312	-0.00479017	0.979597	0.0474776	0.799786	-0.182522	0.325724	-0.276086	0.132734	-0.183492	0.323115	-0.336779	0.0639416	-0.405917	0.0234689	-0.182789	0.325004	0.119382	0.522386	0.0344596	0.853988	0.207406	0.262901	0.506489	0.00364408	0.275326	0.133848	-0.321955	0.0773497	-0.26569	0.148564	0.298432	0.102949	-0.116879	0.531205
ATG3	blue	0.21623	0.242673	-0.21623	0.242673	0.325446	0.0740123	-0.0536849	0.774244	-0.0976449	0.601271	-0.428573	0.01615	-0.160347	0.388864	-0.36971	0.0406541	-0.162357	0.382866	-0.0119501	0.949127	-0.134952	0.469172	-0.100069	0.592227	0.443264	0.0125071	0.435958	0.0142216	0.0914832	0.624521	0.150529	0.418924	0.0963547	0.606108	0.162957	0.381087	0.0204334	0.91312	0.485882	0.00558649	0.473948	0.00707224
NUCB1	blue	-0.698814	1.22798e-05	0.698814	1.22798e-05	0.212893	0.250197	0.699484	1.19477e-05	0.354365	0.0504719	0.676215	2.97208e-05	-0.0352924	0.850498	0.483777	0.00582727	0.174046	0.349067	0.194571	0.294236	0.27533	0.133842	0.527205	0.0023079	0.151928	0.414564	-0.388357	0.0308523	0.157729	0.396753	-0.0918005	0.623314	0.265835	0.148334	-0.670501	3.67255e-05	-0.256671	0.163367	-0.793812	9.90799e-08	-0.451766	0.0107334
VEZT	blue	0.00925162	0.960605	-0.00925162	0.960605	0.31324	0.0861877	-0.218424	0.23781	-0.355415	0.0497456	-0.493456	0.00478905	-0.435971	0.0142185	-0.393179	0.0286584	-0.0381352	0.838607	0.0397934	0.831686	0.105471	0.572287	0.200747	0.278875	0.234173	0.204812	0.394743	0.0279752	0.0880753	0.637535	-0.212115	0.251974	-0.191912	0.301012	0.312351	0.0871304	0.258712	0.159928	0.277607	0.130526	0.430371	0.0156615
STRN	blue	-0.221619	0.230846	0.221619	0.230846	0.0219165	0.90684	0.185853	0.316817	-0.000625951	0.997334	0.259187	0.159136	0.0851265	0.648883	0.34645	0.0562245	0.453105	0.0104743	-0.0987393	0.59718	-0.0631494	0.735748	0.118909	0.524047	-0.0367481	0.844405	-0.30244	0.0981884	0.0896385	0.631552	0.097473	0.601914	0.0289936	0.876957	-0.335389	0.0651157	-0.278129	0.129774	-0.377088	0.0365138	-0.147856	0.427325
PTPN14	blue	-0.287207	0.117208	0.287207	0.117208	-0.071589	0.70194	-0.0103886	0.955768	0.170211	0.359952	0.0552974	0.767645	-0.283317	0.122478	-0.230588	0.21203	-0.00119752	0.994899	0.149669	0.421617	0.507529	0.00356383	0.302902	0.0976505	-0.0871426	0.641116	-0.38881	0.0306407	-0.133588	0.473717	-0.209725	0.257481	-0.23212	0.208925	-0.311475	0.0880681	-0.0607635	0.745398	-0.288363	0.115675	0.0970586	0.603467
SETX	blue	-0.0658337	0.724939	0.0658337	0.724939	0.0480724	0.797329	-0.0924163	0.620976	-0.00723013	0.969208	0.192695	0.299008	0.0147726	0.937132	0.151747	0.415127	0.0436926	0.815463	0.298822	0.102479	0.376298	0.03694	0.148266	0.426033	-0.467415	0.00801936	-0.207642	0.262346	-0.0924185	0.620968	-0.417112	0.0195701	-0.200515	0.279441	0.0827853	0.657947	0.234224	0.204711	-0.411357	0.0215014	-0.237993	0.19731
REEP3	blue	-0.237956	0.197382	0.237956	0.197382	-0.305647	0.0945	-0.0687973	0.713066	0.214181	0.247275	0.248885	0.17697	0.184026	0.321684	0.3325	0.0676098	0.345314	0.0570909	0.286497	0.118157	0.52125	0.00263944	0.277578	0.130567	-0.361815	0.0454938	-0.482222	0.00601081	-0.300729	0.1002	-0.458032	0.00956599	-0.322918	0.0764176	-0.0223055	0.905194	0.0794836	0.670812	-0.520064	0.00271017	-0.0213828	0.909099
YWHAG	blue	0.43342	0.0148616	-0.43342	0.0148616	-0.261782	0.154854	-0.619156	0.000204372	-0.382004	0.033949	-0.639812	0.000106354	0.136756	0.463197	-0.301847	0.0988814	0.0247733	0.89476	0.031346	0.867059	0.013541	0.942365	-0.287717	0.116531	-0.185856	0.316811	-0.0437521	0.815216	0.147186	0.429448	0.115305	0.536791	-0.398885	0.0262288	0.0880682	0.637562	-0.208398	0.260574	0.514764	0.00304663	0.509483	0.00341727
CDC42BPA	blue	-0.100395	0.591015	0.100395	0.591015	-0.102127	0.584594	0.148453	0.425443	0.310522	0.0890964	0.459983	0.00922523	0.0195285	0.916954	0.212932	0.250109	0.127039	0.495856	0.242301	0.18908	0.203844	0.27137	0.243363	0.187088	-0.368339	0.0414637	-0.321505	0.0777883	-0.321573	0.0777221	-0.30417	0.0961854	-0.0484881	0.795614	0.0453365	0.808645	0.17147	0.356356	-0.417357	0.0194912	-0.332111	0.0679515
AMD1	blue	0.367238	0.042123	-0.367238	0.042123	-0.292917	0.109782	-0.395254	0.0277547	0.0989909	0.596242	-0.246999	0.180381	0.0449318	0.810322	-0.352678	0.0516571	-0.138023	0.459024	-0.344431	0.0577716	0.0757281	0.685557	-0.152733	0.412064	-0.186126	0.316094	-0.106402	0.568884	-0.378081	0.0359835	-0.0772573	0.679539	-0.410611	0.021763	0.325962	0.0735284	0.132838	0.476227	0.370519	0.0401829	0.273665	0.136305
EIF5	blue	0.365913	0.0429274	-0.365913	0.0429274	0.00305419	0.98699	-0.173641	0.350209	0.260108	0.157608	-0.0559927	0.764804	0.193362	0.297306	-0.155306	0.404138	0.0945356	0.612957	-0.0421321	0.821947	0.238223	0.196865	0.0868051	0.642413	-0.213855	0.248014	-0.199715	0.281406	-0.371174	0.0398039	-0.260059	0.157688	-0.408416	0.0225476	0.266767	0.146864	-0.140086	0.452273	0.27209	0.138665	0.384518	0.0326945
ASB8	blue	0.637104	0.000116175	-0.637104	0.000116175	-0.167737	0.367082	-0.57272	0.000759646	-0.289823	0.113761	-0.64544	8.82761e-05	0.0104263	0.955607	-0.6027	0.000333075	-0.575098	0.000713607	-0.20473	0.269247	-0.306326	0.0937331	-0.700702	1.13645e-05	-0.00809952	0.965507	0.378366	0.0358324	0.0806161	0.666389	0.402658	0.0247168	-0.0275959	0.882847	0.309214	0.0905218	-0.021096	0.910314	0.864775	3.54715e-10	0.308504	0.0913036
EMC2	blue	0.26722	0.146152	-0.26722	0.146152	-0.106599	0.568164	-0.140347	0.451422	0.0734041	0.694739	-0.309596	0.0901043	-0.194301	0.29492	-0.463589	0.00862228	-0.344271	0.057896	-0.194057	0.295539	-0.159129	0.392522	-0.163043	0.380832	0.220131	0.234071	0.257344	0.162227	-0.0914816	0.624527	0.223875	0.226009	0.0503599	0.787899	0.183548	0.322964	0.0551776	0.768135	0.459549	0.00930016	0.256629	0.163439
ADHFE1	blue	0.588122	0.000502359	-0.588122	0.000502359	-0.401164	0.0253066	-0.544713	0.0015331	-0.211344	0.253742	-0.431057	0.0154784	-0.0639327	0.732588	-0.550203	0.00134238	-0.470697	0.00753092	-0.237809	0.197667	-0.374147	0.0381216	-0.720628	4.83326e-06	-0.185673	0.317296	0.260956	0.156208	-0.0865344	0.643455	0.459703	0.00927343	0.0482549	0.796576	0.314491	0.0848737	0.142235	0.445296	0.66981	3.76647e-05	0.0778707	0.677131
GRHPR	blue	0.419945	0.0186735	-0.419945	0.0186735	0.126618	0.497297	-0.249353	0.176129	-0.410285	0.021878	-0.632435	0.000135023	-0.290056	0.113457	-0.553171	0.00124817	-0.279437	0.127905	-0.413625	0.0207224	-0.464039	0.0085494	-0.284011	0.121524	0.295619	0.106393	0.572087	0.000772335	0.3124	0.0870787	0.379529	0.0352214	0.128089	0.492273	0.223696	0.226392	0.0863184	0.644286	0.756555	8.48471e-07	0.329844	0.0699676
ANKRD2	blue	0.548167	0.00141054	-0.548167	0.00141054	-0.0702211	0.707384	-0.415715	0.0200254	-0.0939457	0.615185	-0.53931	0.00174347	0.16098	0.386969	-0.339798	0.0614487	-0.0489218	0.793824	-0.124565	0.504354	-0.0969169	0.603998	-0.364588	0.0437446	0.0641701	0.731632	0.195982	0.290681	-0.0192859	0.917982	0.14738	0.428833	-0.143703	0.440564	0.229025	0.215232	0.0255072	0.89166	0.661586	5.06377e-05	0.546428	0.00147114
VPS28	blue	-0.125297	0.501833	0.125297	0.501833	0.293596	0.108923	0.223881	0.225997	0.22781	0.217743	-0.0650409	0.728126	0.145429	0.435036	0.104999	0.57402	-0.0514469	0.783428	-0.0351304	0.851176	-0.0532376	0.776077	0.0719304	0.700584	0.441744	0.0128488	0.0716896	0.701541	0.065963	0.72442	0.215346	0.244652	0.0814771	0.663033	-0.172142	0.354446	-0.362951	0.0447703	0.184263	0.32105	0.248066	0.178445
OSBPL8	blue	-0.733029	2.73484e-06	0.733029	2.73484e-06	0.0615764	0.742105	0.595125	0.000413377	0.229159	0.214956	0.574144	0.000731779	-0.171983	0.354898	0.363662	0.0443225	0.187912	0.311391	0.0387131	0.836193	0.0632116	0.735497	0.584261	0.000558302	0.161009	0.386882	-0.271717	0.139228	0.0374691	0.84139	0.0168915	0.928137	0.119433	0.522207	-0.455949	0.00994169	-0.176377	0.342549	-0.615025	0.000231619	-0.386872	0.0315549
CACNA2D1	blue	0.359168	0.0472159	-0.359168	0.0472159	-0.106422	0.568809	-0.541118	0.00167044	-0.194497	0.294423	-0.555486	0.00117873	0.0674997	0.718256	-0.291236	0.11193	0.0154829	0.934116	0.0136824	0.941764	0.0643895	0.730748	-0.317645	0.081629	-0.0687982	0.713062	0.0652735	0.72719	-0.0623296	0.739059	0.0535984	0.774598	-0.286653	0.117948	0.203127	0.273096	-0.0251951	0.892978	0.502924	0.00393104	0.52341	0.00251472
GTF2A2	blue	0.567141	0.000878041	-0.567141	0.000878041	0.0892347	0.633095	-0.544063	0.0015572	-0.0791162	0.67225	-0.634763	0.000125309	0.0754998	0.686457	-0.417216	0.0195368	-0.108963	0.559563	0.128602	0.490527	0.247956	0.178643	-0.162135	0.383525	-0.029662	0.874142	0.31827	0.0809968	-0.320536	0.0787386	-0.356978	0.0486794	-0.489572	0.00518485	0.703416	1.01561e-05	0.251136	0.172957	0.645736	8.7409e-05	0.754001	9.69429e-07
CLPX	blue	0.289052	0.11477	-0.289052	0.11477	0.0362989	0.846284	0.0831933	0.656364	0.117538	0.528878	-0.115901	0.534671	-0.171275	0.356914	-0.299521	0.101639	-0.00432026	0.981598	-0.342249	0.0594812	-0.209357	0.258337	0.0139698	0.940543	0.247185	0.180043	0.156649	0.400037	-0.0404054	0.829135	0.106284	0.569313	0.119036	0.523602	0.0646409	0.729736	0.0195425	0.916894	0.330561	0.069325	0.210812	0.254968
TTC17	blue	-0.234858	0.203452	0.234858	0.203452	-0.107132	0.56622	-0.00151492	0.993547	-0.327878	0.0717543	0.157677	0.396913	-0.110068	0.555562	0.207576	0.262501	-0.0137286	0.941568	0.279388	0.127975	-0.180611	0.330901	-0.0691041	0.71184	-0.246532	0.181232	0.055126	0.768346	0.242668	0.18839	0.105789	0.571125	0.195876	0.290947	-0.0546398	0.770334	-0.0292777	0.875761	-0.311505	0.0880355	-0.506901	0.00361212
ALDH9A1	blue	0.399202	0.026099	-0.399202	0.026099	0.138623	0.457056	-0.232621	0.207917	-0.449679	0.0111479	-0.580997	0.000609814	-0.204194	0.270529	-0.362103	0.0453095	-0.168351	0.365305	-0.304146	0.0962124	-0.599424	0.000365924	-0.436318	0.0141329	0.270071	0.141735	0.585977	0.000532797	0.331059	0.0688816	0.494523	0.00468498	0.218462	0.237727	0.206053	0.266097	0.0560013	0.764769	0.692119	1.60865e-05	0.25985	0.158034
USP4	blue	-0.624325	0.000174308	0.624325	0.000174308	0.188972	0.308618	0.291144	0.112049	-0.194876	0.293466	0.128301	0.491552	-0.183176	0.323962	0.298431	0.102951	0.315588	0.0837341	0.0953891	0.60974	-0.0382236	0.838237	0.395177	0.0277879	0.193945	0.295823	-0.23563	0.201929	0.442725	0.0126274	0.18249	0.325809	0.119307	0.52265	-0.643297	9.48092e-05	-0.587721	0.000507924	-0.428254	0.0162381	-0.182815	0.324932
MSL2	blue	-0.393898	0.0283427	0.393898	0.0283427	0.0394798	0.832994	0.377109	0.0365022	-0.0557238	0.765903	0.291648	0.111401	0.215711	0.243835	0.527506	0.00229215	0.0455828	0.807625	0.218712	0.237177	-0.0451419	0.809451	0.094236	0.614088	0.137399	0.461077	-0.0187997	0.920043	0.411664	0.0213945	0.0623467	0.73899	0.325186	0.0742564	-0.361363	0.0457847	-0.372475	0.0390605	-0.437204	0.0139161	-0.396745	0.0271196
MTX2	blue	0.491712	0.00496348	-0.491712	0.00496348	0.0212843	0.909516	-0.343487	0.0585069	-0.286741	0.11783	-0.564169	0.000947499	0.0627652	0.737299	-0.380509	0.0347128	-0.36497	0.0435076	-0.0203486	0.913479	-0.389207	0.0304559	-0.603251	0.000327816	0.253206	0.169324	0.592715	0.00044228	0.135915	0.465978	0.350735	0.0530495	0.160491	0.388432	0.353875	0.0508145	0.0301401	0.87213	0.801239	6.12806e-08	0.356566	0.0489585
SLC4A3	blue	0.00483935	0.979387	-0.00483935	0.979387	-0.226081	0.22135	-0.0904913	0.628297	-0.135445	0.467535	-0.205721	0.266885	-0.139548	0.454029	-0.296875	0.104844	-0.460215	0.00918534	-0.172883	0.352348	-0.331596	0.068405	-0.251931	0.171556	0.170305	0.359683	0.122987	0.509812	0.156353	0.400939	0.516395	0.0029395	0.166668	0.370186	-0.124074	0.506048	-0.147686	0.427864	0.362031	0.045356	-0.0747693	0.68934
HINT2	blue	0.331183	0.0687716	-0.331183	0.0687716	-0.108705	0.560498	0.243705	0.18645	0.181201	0.329295	-0.0571165	0.76022	-0.0338197	0.856671	-0.201429	0.27721	-0.208417	0.260529	-0.228267	0.216795	-0.545785	0.00149413	-0.297658	0.103888	0.495837	0.00455942	0.540288	0.00170365	-0.0375529	0.84104	0.390311	0.0299475	0.454209	0.0102648	0.196562	0.289226	0.139793	0.453228	0.528518	0.00223985	0.100348	0.591189
EFNA5	blue	-0.382046	0.0339278	0.382046	0.0339278	0.0973841	0.602247	0.0626245	0.737868	0.125172	0.502262	0.362514	0.0450476	-0.186276	0.315697	0.0981654	0.599324	0.105878	0.5708	0.105623	0.571731	0.566963	0.000882086	0.509059	0.00344858	-0.406895	0.0231047	-0.45178	0.0107306	-0.20499	0.268626	-0.530307	0.00214994	-0.304317	0.0960162	-0.082523	0.658966	0.153451	0.409846	-0.593196	0.000436372	-0.24679	0.180761
WSB2	blue	-0.022495	0.904392	0.022495	0.904392	0.0469242	0.802074	0.103171	0.580742	0.239861	0.193711	0.132529	0.477262	0.262987	0.152896	0.318263	0.0810042	0.442661	0.0126417	0.166529	0.37059	0.360196	0.0465408	0.189771	0.306539	0.00325337	0.986142	-0.222867	0.228163	-0.135747	0.466535	-0.378741	0.0356346	-0.161855	0.38436	-0.0490694	0.793215	0.0639142	0.732663	-0.262272	0.154056	0.218424	0.237811
COPS7A	blue	0.220504	0.233259	-0.220504	0.233259	-0.0144052	0.938693	-0.238419	0.196486	-0.031681	0.86565	-0.350072	0.0535314	-0.0622697	0.739301	-0.510111	0.00337119	-0.601727	0.000342542	-0.0449901	0.810081	0.0187378	0.920306	-0.29009	0.113414	0.0867507	0.642623	0.190852	0.303741	-0.00460621	0.98038	0.242178	0.189311	-0.0283776	0.879552	0.101475	0.587009	-0.141244	0.448506	0.587277	0.000514163	0.245741	0.182681
SNAPIN	blue	0.4513	0.0108248	-0.4513	0.0108248	0.0974325	0.602066	-0.59806	0.000380433	-0.394023	0.0282879	-0.880189	6.80054e-11	0.0168418	0.928348	-0.422603	0.0178637	-0.137148	0.461904	0.00465083	0.98019	-0.0339757	0.856017	-0.297366	0.104244	0.1049	0.57438	0.396289	0.0273124	0.13959	0.453891	0.106463	0.56866	-0.300262	0.100755	0.364198	0.0439873	-0.0570217	0.760606	0.753254	1.00763e-06	0.716462	5.81324e-06
TAF9B	blue	0.0440566	0.813952	-0.0440566	0.813952	-0.10176	0.585954	-0.272929	0.137404	-0.423663	0.0175487	-0.565378	0.000918693	-0.423729	0.0175295	-0.551409	0.00130337	-0.468091	0.00791658	-0.205512	0.267383	-0.222021	0.229979	-0.291098	0.112108	0.298666	0.102666	0.434623	0.0145554	0.29921	0.102011	0.363152	0.0446437	0.180434	0.331382	0.046486	0.803886	-0.0128827	0.945163	0.415732	0.0200196	0.150716	0.41834
SNRNP25	blue	0.689954	1.75279e-05	-0.689954	1.75279e-05	-0.0436593	0.815601	-0.364718	0.0436638	-0.177736	0.338782	-0.548199	0.00140947	0.292132	0.110781	-0.283581	0.122114	-0.401362	0.0252276	-0.0372215	0.842425	-0.268091	0.144793	-0.587503	0.000510969	0.0876987	0.63898	0.518932	0.00277921	0.0991605	0.595609	0.177326	0.339918	0.0530551	0.776825	0.479992	0.00628249	0.0197702	0.915929	0.788904	1.34683e-07	0.352393	0.0518597
VEGFA	blue	-0.237167	0.198917	0.237167	0.198917	-0.10545	0.572365	0.0883613	0.636439	-0.0842823	0.652146	0.0955042	0.609306	-0.0940763	0.614691	0.177472	0.339513	0.336371	0.0642845	0.130197	0.485118	-0.159101	0.392607	0.0571649	0.760023	0.023939	0.898285	-0.133084	0.475404	0.0851073	0.648957	0.213309	0.249252	0.0625994	0.737969	-0.247864	0.178811	-0.0524061	0.779488	-0.207109	0.2636	-0.0834696	0.655293
FLII	blue	-0.149772	0.421293	0.149772	0.421293	-0.0236703	0.899421	0.245733	0.182697	0.188621	0.309534	0.336869	0.0638659	0.14318	0.442246	0.241411	0.19076	0.397884	0.0266426	-0.00752975	0.967932	0.067489	0.718299	0.246508	0.181277	-0.117361	0.529503	-0.488051	0.00534726	0.00885568	0.962289	0.0501675	0.788691	-0.0936007	0.616489	-0.42955	0.0158831	-0.388523	0.0307747	-0.23498	0.203212	-0.0256259	0.891159
ECHDC1	blue	0.261535	0.155258	-0.261535	0.155258	0.12772	0.493531	0.107523	0.564796	0.126381	0.49811	-0.00547561	0.976678	-0.24002	0.193408	-0.401888	0.0250193	-0.312672	0.0867895	-0.225001	0.223624	-0.177313	0.339954	-0.206618	0.26476	0.223138	0.227582	0.395243	0.0277592	-0.163973	0.378083	0.0462474	0.804873	0.268618	0.143974	0.237429	0.198406	0.297019	0.104668	0.35626	0.0491664	0.0593906	0.750967
MRPS5	blue	0.185005	0.319072	-0.185005	0.319072	0.164144	0.37758	0.192011	0.300758	0.245402	0.183305	0.0685664	0.713988	0.213613	0.248562	0.0342039	0.85506	-0.219485	0.235482	0.262954	0.152949	-0.116518	0.532486	-0.15801	0.395903	0.11159	0.550076	0.145024	0.436328	0.111078	0.55192	0.181705	0.327931	0.269191	0.143088	-0.0968463	0.604263	-0.120605	0.518105	0.22018	0.233966	-0.0168883	0.92815
MRPS25	blue	0.656617	6.02932e-05	-0.656617	6.02932e-05	-0.0955378	0.60918	-0.465243	0.00835703	-0.370883	0.0399718	-0.455431	0.0100369	0.0112706	0.952016	-0.487987	0.00535424	-0.413682	0.0207031	-0.326052	0.0734441	-0.515515	0.00299692	-0.70305	1.03122e-05	-0.173305	0.351155	0.353945	0.0507654	0.184458	0.320527	0.461472	0.00897208	0.10058	0.590329	0.247042	0.180302	0.114231	0.540615	0.720717	4.81385e-06	0.0538441	0.773592
NFU1	blue	0.451211	0.0108424	-0.451211	0.0108424	-0.0522333	0.780197	0.188668	0.309412	0.209262	0.258559	-0.0369115	0.843721	0.0301692	0.872008	-0.270917	0.140443	-0.341379	0.060174	-0.360694	0.046217	-0.541291	0.00166358	-0.479883	0.00629608	0.466231	0.00820201	0.575969	0.000697374	-0.0750279	0.688319	0.336411	0.0642513	0.516814	0.00291244	0.252097	0.171265	0.305797	0.0943294	0.57611	0.000694768	0.038537	0.836928
RBM26	blue	-0.117785	0.528008	0.117785	0.528008	-0.0908995	0.626742	-0.0608819	0.744918	0.137723	0.460012	0.346915	0.055873	0.150082	0.420324	0.277575	0.130572	0.0859604	0.645666	0.102331	0.583841	0.206384	0.265312	-0.0423298	0.821125	-0.539568	0.00173286	-0.38509	0.0324146	-0.156382	0.400851	-0.139417	0.454455	-0.0747407	0.689453	-0.0825732	0.658771	0.0442241	0.813257	-0.382973	0.0334609	-0.382521	0.033688
RALGAPB	blue	-0.0657262	0.725371	0.0657262	0.725371	-0.0619238	0.7407	-0.131981	0.479103	-0.151375	0.416283	0.109985	0.555862	0.13737	0.461174	0.227633	0.218111	0.30825	0.0915844	0.174398	0.348078	0.40116	0.0253082	0.148149	0.426401	-0.468406	0.00786905	-0.483821	0.00582217	0.11177	0.549429	-0.305719	0.0944188	-0.330557	0.0693288	-0.224942	0.223747	-0.148213	0.426201	-0.434094	0.0146892	-0.08203	0.660882
NEPRO	blue	0.137961	0.459228	-0.137961	0.459228	0.00474558	0.979786	-0.239254	0.194875	-0.381235	0.0343402	-0.50138	0.00406115	-0.110321	0.55465	-0.117842	0.527804	0.099814	0.593175	-0.199494	0.281949	-0.389745	0.0302075	-0.144748	0.437212	0.154813	0.405652	0.295855	0.1061	0.290591	0.112763	0.353015	0.0514187	0.0537283	0.774066	0.0845222	0.651218	-0.108933	0.55967	0.395823	0.0275107	0.257917	0.161262
GFM1	blue	0.442064	0.0127763	-0.442064	0.0127763	0.117682	0.528369	-0.242985	0.187794	0.0114351	0.951317	-0.243602	0.186643	0.00908782	0.961301	-0.34489	0.0574172	-0.340373	0.0609826	-0.260108	0.157606	-0.0600489	0.748295	-0.242019	0.189611	-0.195073	0.292969	0.168774	0.364083	-0.102487	0.583263	0.0352702	0.850591	-0.0561243	0.764267	0.346045	0.0565321	0.0309021	0.868925	0.465712	0.00828318	0.132239	0.478236
MRPL21	blue	0.365027	0.0434721	-0.365027	0.0434721	-0.0173005	0.926401	-0.107272	0.565708	0.0607792	0.745334	-0.26896	0.143444	0.119376	0.522407	-0.23498	0.203212	-0.236262	0.200686	-0.0704669	0.706405	-0.0913091	0.625183	-0.149706	0.421502	0.184543	0.320302	0.424549	0.0172891	-0.199892	0.28097	-0.0295685	0.874536	-0.0666103	0.721822	0.523529	0.00250796	0.276075	0.13275	0.54656	0.00146648	0.356198	0.0492088
CCNK	blue	-0.273133	0.137099	0.273133	0.137099	-0.0326898	0.861413	0.282161	0.124076	0.499231	0.00424852	0.585795	0.000535446	-0.0468749	0.802278	0.11671	0.531805	0.161759	0.384644	0.173609	0.350298	0.428614	0.0161389	0.366538	0.0425463	-0.313546	0.0858652	-0.618571	0.000208051	-0.319003	0.0802609	-0.278816	0.12879	-0.0699345	0.708526	-0.354956	0.0500621	-0.026842	0.886026	-0.576132	0.000694372	-0.306854	0.0931395
VPS13A	blue	-0.246145	0.18194	0.246145	0.18194	-0.0293924	0.875277	0.338569	0.0624538	0.356772	0.0488189	0.448147	0.0114606	-0.332123	0.0679411	-0.114854	0.538394	-0.308887	0.0908815	-0.281067	0.125604	0.0667954	0.721079	0.100045	0.592316	0.0202212	0.914019	-0.100852	0.589316	-0.200315	0.279932	-0.0237125	0.899243	0.296154	0.105731	-0.16068	0.387864	0.295592	0.106427	-0.342353	0.059399	-0.455422	0.0100386
POLR2M	blue	-0.0956953	0.608587	0.0956953	0.608587	0.0226781	0.903618	0.126515	0.497649	-0.288825	0.115067	-0.360522	0.0463285	-0.201489	0.277065	-0.0805867	0.666504	0.275186	0.134053	0.00393353	0.983245	-0.342798	0.0590478	0.120253	0.519336	0.560618	0.00103677	0.448857	0.0113149	0.375455	0.0373993	0.246936	0.180496	0.175045	0.346264	-0.0524471	0.779319	0.0014447	0.993846	0.241329	0.190915	0.354309	0.0505111
RNF114	blue	0.603122	0.000329035	-0.603122	0.000329035	0.00884702	0.962326	-0.430921	0.0155147	-0.283222	0.122608	-0.495002	0.00463883	0.0368689	0.843899	-0.319917	0.0793505	-0.202387	0.274885	-0.296496	0.10531	-0.331997	0.0680513	-0.479256	0.00637449	-0.0308656	0.869079	0.44697	0.0117058	-0.0521986	0.78034	0.112546	0.546641	-0.112295	0.547543	0.571111	0.000792255	0.271437	0.139653	0.641144	0.0001018	0.294674	0.10757
SARNP	blue	0.0759195	0.684803	-0.0759195	0.684803	0.0354036	0.850032	0.188609	0.309566	-0.0283318	0.879745	-0.108576	0.560965	-0.172111	0.354536	-0.213083	0.249766	-0.0391519	0.834362	-0.381127	0.0343954	-0.427864	0.0163462	-0.102764	0.582242	0.570892	0.000796807	0.492711	0.00486292	-0.00246844	0.989485	0.22793	0.217494	0.243216	0.187364	0.173234	0.351355	0.135796	0.466373	0.327926	0.0717099	0.177434	0.339619
TFPI	blue	-0.492588	0.00487523	0.492588	0.00487523	-0.0510418	0.785093	0.258153	0.160866	0.316323	0.0829773	0.547036	0.00144973	0.174493	0.347811	0.523803	0.00249255	0.330714	0.0691889	0.31341	0.0860081	0.507417	0.00357247	0.50903	0.00345076	-0.250344	0.174362	-0.534433	0.00195447	-0.225443	0.222691	-0.495239	0.00461623	-0.214005	0.247674	-0.18023	0.331939	0.047044	0.801578	-0.758109	7.81774e-07	-0.26163	0.155103
MIX23	blue	0.631826	0.000137672	-0.631826	0.000137672	0.027197	0.884529	-0.238897	0.195562	-0.0666757	0.721559	-0.404471	0.0240159	0.178052	0.337911	-0.195183	0.292692	-0.126153	0.498892	-0.133741	0.473208	-0.361713	0.0455593	-0.475217	0.00689986	0.186883	0.314094	0.666251	4.28596e-05	-0.131144	0.481919	0.0329862	0.860168	0.0750178	0.688359	0.683771	2.2307e-05	0.422556	0.0178776	0.649023	7.82526e-05	0.367533	0.0419453
VPS13D	blue	-0.0700124	0.708216	0.0700124	0.708216	-0.227155	0.219103	-0.055026	0.768754	0.18437	0.320762	0.256666	0.163377	-0.223303	0.22723	-0.28952	0.114156	-0.301008	0.0998694	0.0148801	0.936676	0.397679	0.0267278	0.12211	0.512856	-0.478145	0.00651544	-0.464277	0.00851108	-0.24625	0.181749	-0.16605	0.37199	-0.202245	0.275228	-0.147566	0.428245	-0.108047	0.562889	-0.192787	0.298773	-0.249026	0.176716
AQP1	blue	0.463919	0.00856884	-0.463919	0.00856884	-0.0193667	0.91764	-0.363801	0.0442351	-0.174448	0.347939	-0.304512	0.0957933	0.347972	0.0550802	-0.0245432	0.895732	-0.321129	0.0781563	0.170081	0.360326	-0.215954	0.243291	-0.537129	0.00183523	-0.165214	0.374434	0.237173	0.198903	0.092145	0.622006	0.21944	0.23558	0.0477163	0.7988	0.256531	0.163605	0.0663442	0.722889	0.513474	0.00313383	0.0636681	0.733656
GLRX5	blue	0.469831	0.00765732	-0.469831	0.00765732	0.0475171	0.799623	-0.327002	0.0725611	-0.175366	0.345368	-0.455515	0.0100215	-0.134232	0.471571	-0.557756	0.00111396	-0.443507	0.0124533	-0.3091	0.0906472	-0.276565	0.132036	-0.369683	0.0406701	0.0380126	0.839119	0.358461	0.0476841	0.0399569	0.831005	0.22418	0.225361	0.0612313	0.743502	0.295231	0.106875	0.130376	0.484512	0.720064	4.95642e-06	0.23423	0.204699
H4C5	blue	0.349112	0.0542351	-0.349112	0.0542351	-0.0761247	0.683995	-0.222387	0.229192	-0.179118	0.33498	-0.321438	0.0778534	-0.0747736	0.689323	-0.33819	0.0627671	-0.418491	0.0191294	-0.217572	0.239691	-0.313858	0.0855367	-0.404724	0.0239197	0.192677	0.299052	0.499032	0.0042662	-0.0459823	0.805971	0.15666	0.400002	0.101408	0.587256	0.439874	0.0132797	0.322228	0.0770844	0.540163	0.00170869	0.103043	0.581213
MRPS18A	blue	0.269005	0.143375	-0.269005	0.143375	0.351052	0.0528202	0.168734	0.364199	0.0223099	0.905175	-0.232235	0.208693	0.0950105	0.611166	-0.0335166	0.857943	0.185268	0.318372	-0.0839511	0.653427	-0.322726	0.0766024	-0.0826229	0.658578	0.502454	0.00397025	0.473337	0.00715664	0.0983419	0.598664	0.119292	0.522702	0.141034	0.449188	0.166377	0.371035	0.123305	0.50871	0.445625	0.0119916	0.460173	0.00919254
TSPAN12	blue	0.752858	1.02846e-06	-0.752858	1.02846e-06	-0.0856269	0.646951	-0.582772	0.000581304	-0.247555	0.179371	-0.619048	0.000205046	0.067861	0.71681	-0.571276	0.000788862	-0.4565	0.00984102	-0.347039	0.0557797	-0.308959	0.0908026	-0.743019	1.68925e-06	-0.0622538	0.739366	0.403658	0.0243283	-0.00172305	0.99266	0.301123	0.0997332	-0.0156605	0.933362	0.415848	0.0199816	0.166686	0.370135	0.883597	4.57804e-11	0.343512	0.058487
CLU	blue	-0.398915	0.0262163	0.398915	0.0262163	0.0357336	0.84865	0.260526	0.156917	-0.229052	0.215175	-0.0392274	0.834047	-0.334049	0.0662637	0.00584771	0.975093	0.109962	0.555945	0.199263	0.282517	-0.284981	0.120203	0.0878773	0.638295	0.405693	0.0235528	0.271756	0.13917	0.388137	0.0309555	0.342782	0.0590604	0.379643	0.035162	-0.319463	0.0798024	-0.194011	0.295655	-0.10965	0.557074	-0.0756929	0.685696
ARHGAP29	blue	-0.0892331	0.633101	0.0892331	0.633101	0.395081	0.0278292	0.184697	0.319892	0.306459	0.0935832	0.192951	0.298353	0.35186	0.0522398	0.48006	0.00627411	0.526457	0.00234742	0.186202	0.315893	0.281144	0.125496	0.314167	0.0852125	0.0859515	0.6457	-0.121873	0.51368	-0.247933	0.178686	-0.517497	0.00286887	-0.183705	0.322542	0.133393	0.474371	0.193502	0.296948	-0.362125	0.0452959	0.20011	0.280436
NDRG1	blue	-0.454182	0.0102699	0.454182	0.0102699	-0.0556941	0.766024	0.340144	0.0611681	-0.0990027	0.596198	0.278556	0.129161	0.0418615	0.823072	0.461369	0.00898932	0.360425	0.0463921	0.00591638	0.974801	-0.362175	0.045264	0.087967	0.637951	0.179262	0.334585	-0.0979765	0.60003	0.298247	0.103172	0.377141	0.0364852	0.295145	0.106982	-0.444353	0.0122671	-0.206248	0.265634	-0.368151	0.0415754	-0.317123	0.0821594
OTUB1	blue	-0.574419	0.0007265	0.574419	0.0007265	0.333038	0.0671401	0.63749	0.000114728	0.0872745	0.640609	0.314587	0.0847729	0.0307932	0.869383	0.420506	0.0185003	0.279073	0.128423	0.267908	0.145078	0.10045	0.590812	0.48087	0.00617434	0.444994	0.0121275	-0.0710072	0.704254	0.387989	0.031025	-0.0147483	0.937236	0.24993	0.175098	-0.564027	0.000950929	-0.479663	0.00632351	-0.463553	0.00862805	-0.0897588	0.631092
YAP1	blue	-0.39316	0.0286669	0.39316	0.0286669	-0.123322	0.508649	0.312755	0.0867013	-0.0288818	0.877428	0.45737	0.009684	-0.0870455	0.641489	0.306115	0.0939702	0.0642209	0.731427	-0.00406209	0.982697	-0.0798385	0.669425	0.214631	0.24626	-0.157036	0.398859	-0.29359	0.10893	0.201827	0.276243	0.0774428	0.67881	0.221035	0.232109	-0.358539	0.0476327	-0.154731	0.405902	-0.534521	0.00195046	-0.619038	0.000205113
ZNF462	blue	-0.0270986	0.884944	0.0270986	0.884944	0.0717212	0.701415	-0.242427	0.188842	-0.226536	0.220397	0.00852652	0.96369	0.223733	0.226313	0.201905	0.276053	0.249722	0.175469	0.306667	0.0933497	0.19238	0.299813	-0.0152795	0.93498	-0.480726	0.00619201	-0.316984	0.0823004	0.10683	0.567321	-0.136318	0.464645	-0.296999	0.104693	-0.0957271	0.608467	-0.180809	0.330363	-0.250738	0.173662	-0.0680513	0.716048
MRPS23	blue	0.481687	0.00607503	-0.481687	0.00607503	-0.0990518	0.596015	-0.249894	0.175163	0.00587707	0.974968	-0.321258	0.0780297	-0.133774	0.473097	-0.559269	0.00107254	-0.484637	0.00572785	-0.432499	0.0150995	-0.437634	0.0138121	-0.503056	0.00392006	0.159993	0.389925	0.376414	0.0368773	-0.130532	0.483983	0.441155	0.0129833	0.107394	0.565263	0.271271	0.139905	0.0587309	0.753648	0.733042	2.73313e-06	0.188579	0.309643
TFDP1	blue	0.731257	2.97226e-06	-0.731257	2.97226e-06	-0.161531	0.385324	-0.605846	0.000304006	-0.096232	0.606569	-0.446236	0.011861	0.535881	0.00188964	-0.0863494	0.644167	-0.148797	0.424357	0.0485149	0.795503	-0.1072	0.565973	-0.627018	0.000160266	-0.33924	0.061904	0.15463	0.406214	-0.115334	0.536687	0.0578508	0.757228	-0.218825	0.23693	0.485654	0.00561219	0.0929249	0.619048	0.638128	0.000112372	0.337464	0.063369
JUN	blue	-0.201299	0.277528	0.201299	0.277528	-0.117661	0.528444	0.197771	0.286211	-0.130094	0.485466	0.0727895	0.697175	-0.0894501	0.632272	0.23456	0.204045	0.375518	0.0373651	0.0172758	0.926506	-0.0669183	0.720586	0.269677	0.14234	0.0337052	0.857151	-0.189422	0.307448	0.282959	0.122971	0.0805187	0.666769	0.0304718	0.870735	-0.334071	0.0662445	-0.0981284	0.599462	-0.311733	0.0877907	-0.111825	0.549231
TMEM116	blue	0.604146	0.000319421	-0.604146	0.000319421	-0.276932	0.131503	-0.499428	0.00423103	-0.250276	0.174483	-0.515332	0.00300894	0.0327741	0.861059	-0.49634	0.00451214	-0.506426	0.00364901	-0.159342	0.391882	-0.433574	0.014822	-0.759398	7.30083e-07	0.00476254	0.979714	0.494995	0.00463956	-0.00484882	0.979347	0.389776	0.0301932	0.105176	0.57337	0.433151	0.0149306	0.192262	0.300115	0.76251	6.17911e-07	0.180095	0.332306
EBP	blue	0.576016	0.000696501	-0.576016	0.000696501	0.0312171	0.8676	-0.62277	0.000182908	-0.117191	0.530105	-0.591215	0.000461162	0.257567	0.161851	-0.354739	0.0502122	-0.318569	0.080696	-0.135937	0.465905	0.130567	0.483866	-0.472392	0.00728878	-0.0713738	0.702796	0.223892	0.225974	-0.212167	0.251855	-0.0912674	0.625341	-0.37375	0.0383429	0.530567	0.00213713	0.165806	0.372703	0.695738	1.3914e-05	0.574271	0.000729338
LCMT1	blue	0.241118	0.191315	-0.241118	0.191315	-0.0154754	0.934148	-0.0276778	0.882502	-0.00201614	0.991412	-0.403082	0.0245515	-0.0469934	0.801787	-0.337279	0.0635234	-0.30373	0.0966911	-0.318671	0.0805941	-0.219715	0.234979	-0.242337	0.189013	0.526205	0.00236089	0.426601	0.0167003	0.108779	0.560231	0.317893	0.0813772	0.149015	0.423672	0.081062	0.66465	-0.0220287	0.906365	0.592417	0.000445972	0.41074	0.0217176
QARS1	blue	0.613662	0.000241295	-0.613662	0.000241295	-0.000731496	0.996884	-0.36776	0.0418094	-0.257359	0.162203	-0.499343	0.00423852	0.201466	0.277119	-0.349197	0.0541724	-0.362465	0.0450793	-0.0822327	0.660094	-0.356689	0.0488749	-0.612339	0.000251028	0.0650626	0.728039	0.425572	0.0169936	0.151213	0.416789	0.32097	0.0783122	0.0542669	0.77186	0.307202	0.0927503	0.00574973	0.975511	0.787471	1.47086e-07	0.291401	0.111718
BMS1P20	blue	0.364726	0.0436585	-0.364726	0.0436585	-0.24257	0.188575	-0.11525	0.536984	0.235712	0.201766	-0.07009	0.707906	0.381823	0.0340407	0.130458	0.484233	0.263885	0.151446	0.0612677	0.743355	0.101211	0.587986	-0.0105123	0.955241	0.0332392	0.859107	-0.0218365	0.907179	-0.347076	0.0557519	-0.273095	0.137155	-0.260459	0.157027	0.338414	0.0625817	0.178437	0.336852	0.211482	0.253425	0.389703	0.0302268
BCAS2	blue	0.283823	0.121782	-0.283823	0.121782	0.0785551	0.674447	0.0191681	0.918481	-0.127534	0.494166	-0.347569	0.0553817	-0.175129	0.34603	-0.368367	0.041447	-0.243892	0.186102	-0.232203	0.208758	-0.415006	0.0202596	-0.268094	0.144788	0.473097	0.00719006	0.655384	6.29304e-05	0.153469	0.409789	0.260258	0.157358	0.335032	0.0654204	0.239472	0.194457	0.475357	0.00688097	0.580075	0.000625105	0.24756	0.179362
AIG1	blue	0.619777	0.000200532	-0.619777	0.000200532	-0.0527622	0.778027	-0.368174	0.0415619	-0.302694	0.0978918	-0.539677	0.00172842	-0.0776088	0.678158	-0.474984	0.0069312	-0.400886	0.0254179	-0.252028	0.171386	-0.518656	0.00279629	-0.608646	0.000280057	0.108178	0.562411	0.569289	0.000830678	0.102829	0.582002	0.412076	0.0212519	0.206892	0.264113	0.413624	0.0207229	0.235197	0.202783	0.819071	1.77314e-08	0.202666	0.274208
POLR2J	blue	0.13943	0.454412	-0.13943	0.454412	0.165371	0.373976	0.33701	0.0637479	0.200052	0.280578	0.048325	0.796287	0.152685	0.412214	0.118778	0.524509	-0.104144	0.57716	0.353593	0.0510119	-0.0529186	0.777385	-0.0521187	0.780668	0.374413	0.0379735	0.435086	0.0144389	0.0692151	0.711397	-0.0331749	0.859376	0.314058	0.0853268	0.144619	0.437626	0.107918	0.563359	0.143514	0.441172	0.101918	0.585368
ATP11A	blue	-0.500075	0.00417403	0.500075	0.00417403	-0.0743199	0.691116	0.254872	0.166441	0.185941	0.316586	0.438665	0.0135649	-0.0635789	0.734015	0.336695	0.0640121	0.450257	0.0110317	0.172144	0.354442	0.400909	0.0254084	0.603694	0.000323638	-0.322182	0.0771289	-0.62885	0.000151293	-0.0382911	0.837955	-0.254445	0.167177	-0.21785	0.239077	-0.433821	0.0147588	-0.198599	0.284158	-0.67565	3.03558e-05	-0.201603	0.276786
RICTOR	blue	-0.133216	0.474963	0.133216	0.474963	-0.24905	0.176672	-0.249269	0.17628	-0.213557	0.24869	-0.110707	0.553255	-0.10631	0.569218	0.078397	0.675067	0.443184	0.0125249	-0.188095	0.31091	0.194114	0.295395	0.209705	0.257529	-0.272782	0.137625	-0.449072	0.0112709	0.0572044	0.759862	-0.108175	0.562422	-0.375505	0.0373723	-0.217362	0.240157	-0.0300306	0.872591	-0.317246	0.0820342	0.0627616	0.737314
MRPS27	blue	0.440031	0.0132431	-0.440031	0.0132431	0.240247	0.192973	-0.289672	0.113957	-0.256547	0.163578	-0.394371	0.0281365	-0.198854	0.283527	-0.473686	0.00710841	-0.527303	0.00230275	-0.26109	0.155988	-0.405571	0.0235988	-0.548007	0.00141602	0.0330643	0.859841	0.554097	0.00121999	0.0629361	0.736609	0.304141	0.0962182	0.203209	0.272898	0.391267	0.0295126	0.292119	0.110799	0.595754	0.000406103	0.0110607	0.952909
FBXO7	blue	-0.689019	1.81853e-05	0.689019	1.81853e-05	0.203184	0.272958	0.609928	0.000269659	-0.00404069	0.982788	0.409445	0.0221769	-0.0936995	0.616115	0.463308	0.008668	0.480233	0.00625269	0.206832	0.264254	-0.0652422	0.727316	0.528791	0.00222591	0.356168	0.0492294	-0.0547235	0.769992	0.307205	0.0927464	0.00506189	0.97844	0.245114	0.183836	-0.491599	0.0049749	-0.355535	0.049663	-0.597602	0.000385408	-0.210373	0.255981
PFKFB2	blue	0.259195	0.159123	-0.259195	0.159123	-0.0255779	0.891362	-0.202787	0.273915	-0.158688	0.393854	-0.300451	0.100529	-0.0136607	0.941856	-0.182704	0.325232	0.0753571	0.68702	-0.180483	0.33125	-0.263701	0.151741	-0.176906	0.34108	0.00721249	0.969283	0.0318289	0.865029	0.0908536	0.626917	0.288436	0.115579	-0.0864963	0.643602	-0.00170068	0.992755	-0.0475096	0.799654	0.362758	0.044893	0.250207	0.174606
CHD9	blue	-0.211141	0.254209	0.211141	0.254209	-0.24918	0.17644	-0.108171	0.562437	-0.0857949	0.646304	0.046416	0.804176	0.159799	0.390508	0.333536	0.0667074	0.239057	0.195254	0.547247	0.00144232	0.486057	0.00556682	0.244499	0.184973	-0.280736	0.126068	-0.245285	0.183521	0.0494422	0.791679	-0.438566	0.0135884	-0.249205	0.176395	-0.0193815	0.917577	0.0673063	0.719031	-0.478453	0.00647614	-0.0473512	0.800308
PTPRB	blue	0.601789	0.000341932	-0.601789	0.000341932	-0.0441943	0.813381	-0.683214	2.27903e-05	-0.267138	0.146282	-0.478286	0.00649751	0.35076	0.0530318	-0.177112	0.340509	-0.0434716	0.816381	-0.0118307	0.949634	-0.0165977	0.929383	-0.501887	0.00401805	-0.426649	0.0166868	-0.0183351	0.922013	-0.039377	0.833423	-0.00768821	0.967258	-0.337139	0.0636406	0.327955	0.0716834	0.0292745	0.875774	0.498355	0.00432696	0.31894	0.0803239
MMUT	blue	0.56767	0.000866169	-0.56767	0.000866169	-0.139336	0.45472	-0.3451	0.0572558	-0.0845865	0.650969	-0.435291	0.0143875	0.0866496	0.643012	-0.487756	0.00537928	-0.528468	0.00224239	-0.263917	0.151396	-0.397886	0.0266415	-0.677955	2.78408e-05	0.0879164	0.638144	0.417931	0.0193075	0.00494341	0.978944	0.458307	0.00951743	0.14061	0.450567	0.274653	0.134839	0.127171	0.495406	0.811423	3.06633e-08	0.227233	0.218941
MRPS22	blue	0.560995	0.00102695	-0.560995	0.00102695	0.056339	0.763391	-0.156027	0.401932	0.00652053	0.972229	-0.235476	0.202233	0.0415702	0.824285	-0.264409	0.150605	-0.150323	0.419569	-0.14897	0.423814	-0.267675	0.145441	-0.318019	0.0812506	0.0814428	0.663167	0.474056	0.00705742	-0.19888	0.283463	0.0566031	0.762313	0.0619684	0.74052	0.540199	0.00170722	0.432003	0.0152289	0.607747	0.000287561	0.289163	0.114624
OCIAD1	blue	0.505693	0.00370654	-0.505693	0.00370654	-0.011664	0.950343	-0.225258	0.22308	0.248779	0.17716	-0.127536	0.494158	-0.100657	0.590042	-0.496634	0.00448478	-0.454341	0.01024	-0.330001	0.0698265	-0.238511	0.196307	-0.454067	0.0102916	0.0609621	0.744593	0.42207	0.0180236	-0.536856	0.001847	0.0673423	0.718887	0.0837813	0.654085	0.637105	0.000116173	0.547882	0.00142033	0.642213	9.82734e-05	0.151373	0.416291
FRG1	blue	0.019638	0.91649	-0.019638	0.91649	-0.044319	0.812864	0.25175	0.171874	0.29273	0.11002	0.266677	0.147005	-0.151236	0.416718	-0.129967	0.485896	-0.175314	0.345513	-0.207258	0.26325	0.0962215	0.606609	0.0124885	0.946838	0.167256	0.368477	0.197501	0.286883	-0.252462	0.170625	-0.188036	0.311066	0.242762	0.188214	0.179644	0.33354	0.393362	0.0285781	-0.075625	0.685964	-0.0872893	0.640552
RAB13	blue	-0.715223	6.13747e-06	0.715223	6.13747e-06	0.162576	0.382216	0.440943	0.0130319	-0.120692	0.5178	0.271489	0.139574	-0.18327	0.323711	0.417793	0.0193516	0.388074	0.030985	0.323379	0.0759749	0.233749	0.205657	0.618485	0.000208592	0.139409	0.454483	-0.19278	0.298789	0.36727	0.042104	-0.157591	0.397173	0.0497921	0.790237	-0.472122	0.00732697	-0.295655	0.106348	-0.690189	1.73663e-05	-0.20368	0.271765
LTA4H	blue	-0.203066	0.273242	0.203066	0.273242	0.123965	0.506425	0.173154	0.351581	-0.0333938	0.858458	0.148546	0.425149	0.130636	0.483634	0.319157	0.0801077	-0.172286	0.354039	0.0185883	0.920939	-0.118839	0.524296	-0.106468	0.568642	0.149927	0.420807	0.161466	0.385518	0.151411	0.416172	0.0879419	0.638047	0.305079	0.0951451	-0.025076	0.893481	0.0338494	0.856546	-0.197406	0.28712	-0.316519	0.0827762
LYPLAL1	blue	0.362131	0.045292	-0.362131	0.045292	-0.138915	0.456098	-0.223067	0.227734	0.19961	0.281663	-0.28547	0.11954	-0.222208	0.229575	-0.594312	0.000422929	-0.393752	0.0284066	-0.463262	0.00867559	-0.266199	0.147758	-0.404453	0.0240228	0.267589	0.145576	0.332808	0.0673406	-0.359093	0.0472654	0.273057	0.137213	0.107956	0.563219	0.319718	0.0795482	0.325827	0.0736553	0.635833	0.000121057	0.285295	0.119777
AKT3	blue	0.0983646	0.598579	-0.0983646	0.598579	-0.274337	0.135306	-0.0802891	0.667665	-0.128015	0.492526	0.149606	0.421814	0.26211	0.154319	0.389649	0.0302516	0.203557	0.272059	0.251843	0.171711	-0.138343	0.457974	-0.177795	0.33862	-0.317469	0.0818075	-0.104913	0.574332	0.0992399	0.595313	-0.0266702	0.886751	0.0960718	0.607171	0.0279579	0.881321	-0.0293954	0.875265	-0.258625	0.160075	-0.332006	0.0680439
ERCC1	blue	0.0292221	0.875995	-0.0292221	0.875995	0.330699	0.0692021	0.310307	0.0893296	-0.104585	0.575536	-0.124121	0.505887	0.220585	0.233083	0.219636	0.235153	0.165795	0.372733	0.27183	0.139057	-0.235253	0.202672	0.112286	0.547575	0.413464	0.0207768	0.357326	0.0484442	0.369332	0.040876	0.103836	0.57829	0.179589	0.333691	-0.0273933	0.883701	-0.265615	0.148684	0.216431	0.242226	0.231236	0.210714
SETD3	blue	-0.102221	0.584249	0.102221	0.584249	0.228903	0.215483	0.171316	0.356796	0.108796	0.560168	-0.189743	0.306612	-0.306686	0.0933278	-0.34994	0.0536276	-0.108524	0.561155	-0.206826	0.264267	-0.19819	0.285171	0.0121117	0.94844	0.60856	0.000280766	0.246083	0.182055	0.0278235	0.881887	0.300022	0.10104	0.198951	0.283289	-0.172727	0.35279	-0.108551	0.561058	0.322128	0.0771812	0.314457	0.084909
LAMP1	blue	-0.408101	0.022662	0.408101	0.022662	0.044312	0.812893	0.228604	0.216098	0.214936	0.245574	0.406795	0.0231416	0.368388	0.0414345	0.48311	0.00590536	0.103119	0.580934	0.319893	0.0793745	0.3791	0.0354458	0.28292	0.123025	-0.222614	0.228705	-0.565713	0.000910841	0.0803534	0.667414	-0.0810077	0.664862	-0.14871	0.424631	-0.488445	0.00530481	-0.552355	0.00127349	-0.459349	0.00933481	-0.192303	0.300009
FBXO9	blue	0.0294665	0.874966	-0.0294665	0.874966	0.0874624	0.639887	-0.191736	0.301464	-0.245	0.184046	-0.438708	0.0135546	-0.143788	0.440292	-0.336186	0.0644406	-0.144588	0.437724	0.16427	0.377208	0.199952	0.280821	0.125037	0.502727	0.0633171	0.735071	0.0444789	0.8122	0.253437	0.168924	0.00889873	0.962106	-0.161265	0.386117	-0.0870947	0.6413	-0.366082	0.042824	0.271523	0.139523	0.35752	0.0483135
COX7A2L	blue	0.319507	0.0797587	-0.319507	0.0797587	0.162122	0.383565	-0.272556	0.137964	-0.518467	0.002808	-0.682573	2.33586e-05	-0.210928	0.2547	-0.403085	0.0245502	-0.305171	0.0950403	-0.112152	0.548058	-0.366963	0.0422892	-0.369114	0.0410048	0.383588	0.033154	0.717051	5.66447e-06	0.380221	0.0348618	0.304214	0.0961344	0.164998	0.375068	0.284968	0.120219	0.174579	0.34757	0.685339	2.09957e-05	0.369855	0.0405695
SLC6A8	blue	0.239534	0.194338	-0.239534	0.194338	0.0600706	0.748207	-0.45165	0.0107562	-0.245043	0.183968	-0.325069	0.0743668	0.0191011	0.918765	-0.323253	0.0760955	-0.16966	0.361532	-0.0443812	0.812606	0.0204736	0.91295	-0.301203	0.0996391	-0.240266	0.192937	-0.0998326	0.593106	-0.0264482	0.887688	0.114602	0.539292	-0.285615	0.119344	0.0676902	0.717493	-0.160796	0.387518	0.318438	0.0808282	0.186719	0.314527
C1S	blue	-0.328182	0.0714758	0.328182	0.0714758	-0.044337	0.812789	0.283696	0.121956	0.0139798	0.9405	0.317377	0.0819008	0.224949	0.223734	0.578944	0.000644325	0.0822638	0.659973	0.38303	0.0334326	-0.021021	0.910631	0.111251	0.551296	-0.0356482	0.849008	-0.154983	0.405128	0.27184	0.139043	0.0558187	0.765515	0.284503	0.120852	-0.301419	0.0993842	-0.138636	0.457012	-0.504487	0.00380288	-0.482919	0.00592796
RASAL2	blue	-0.333688	0.066575	0.333688	0.066575	-0.092635	0.620146	-0.0382398	0.83817	-0.226082	0.221347	0.130674	0.483503	-0.126696	0.497031	0.271152	0.140085	0.565268	0.00092129	-0.00902114	0.961585	0.122299	0.5122	0.447709	0.0115513	-0.343314	0.0586417	-0.511621	0.0032628	0.165926	0.372351	-0.124583	0.504291	-0.274541	0.135005	-0.346901	0.0558839	-0.282697	0.123333	-0.516249	0.00294893	-0.164099	0.377713
NOL7	blue	0.60381	0.000322547	-0.60381	0.000322547	0.0476608	0.799029	-0.220593	0.233067	0.073113	0.695892	-0.490992	0.00503707	0.15847	0.394512	-0.300499	0.100473	-0.172847	0.352448	-0.115101	0.537516	-0.144028	0.439521	-0.330684	0.0692152	0.314813	0.0845376	0.551239	0.00130882	-0.16137	0.385804	-0.0545132	0.770852	-0.0020499	0.991268	0.567828	0.00086265	0.374629	0.0378543	0.663232	4.77597e-05	0.562534	0.000987737
RESF1	blue	0.0249457	0.894032	-0.0249457	0.894032	-0.188811	0.309039	0.085679	0.64675	0.195804	0.291126	0.362046	0.0453462	0.386354	0.0318029	0.524566	0.00245007	0.136886	0.462769	0.207664	0.262294	0.0104436	0.955534	-0.0720264	0.700202	-0.307885	0.0919893	-0.156812	0.399539	-0.129702	0.486793	-0.19182	0.30125	0.0751032	0.688022	0.0932264	0.617906	0.0425417	0.820244	-0.323901	0.075475	-0.361279	0.0458388
METTL5	blue	0.215475	0.244363	-0.215475	0.244363	0.0367205	0.84452	-0.0450349	0.809895	-0.0622238	0.739487	-0.397229	0.0269157	-0.0872015	0.640889	-0.340487	0.0608908	-0.136783	0.463109	-0.267193	0.146195	-0.230816	0.211566	-0.211942	0.252369	0.493699	0.00476515	0.365634	0.0430985	0.17342	0.350831	0.234508	0.204146	0.198788	0.283691	-0.0141838	0.939634	0.0296117	0.874354	0.439626	0.0133379	0.34696	0.0558394
CAVIN3	blue	-0.143016	0.442774	0.143016	0.442774	0.09637	0.606051	0.261864	0.15472	0.261567	0.155206	0.280789	0.125994	0.51938	0.00275173	0.531811	0.00207682	0.306093	0.0939958	0.275339	0.133828	0.301907	0.0988107	0.134805	0.469661	0.0751636	0.687783	-0.135299	0.468021	-0.0541835	0.772202	-0.292427	0.110405	-0.0435726	0.815961	-0.0978447	0.600523	-0.0315277	0.866295	-0.307677	0.0922201	0.0869543	0.641839
HBS1L	blue	0.330503	0.0693765	-0.330503	0.0693765	0.018394	0.921763	-0.428668	0.016124	-0.3045	0.0958069	-0.64219	9.83497e-05	-0.196881	0.288429	-0.564423	0.000941386	-0.410576	0.0217754	-0.0327417	0.861195	-0.145129	0.435993	-0.327851	0.0717786	0.132287	0.478076	0.428706	0.0161135	0.0737759	0.693267	0.265476	0.148904	-0.056187	0.764011	0.302305	0.0983458	0.0484545	0.795752	0.743039	1.68758e-06	0.414858	0.0203087
MRPL53	blue	0.406419	0.0232814	-0.406419	0.0232814	0.121509	0.51495	-0.194886	0.29344	-0.318113	0.0811549	-0.676136	2.98087e-05	-0.00902029	0.961589	-0.291606	0.111455	-0.117984	0.527304	0.0845956	0.650934	-0.169019	0.363376	-0.185385	0.318059	0.448006	0.0114898	0.736043	2.37011e-06	0.209405	0.258226	-0.0048262	0.979443	0.0397094	0.832036	0.485289	0.0056534	0.204394	0.27005	0.684335	2.18268e-05	0.623274	0.000180084
VPS39	blue	0.342948	0.0589291	-0.342948	0.0589291	-0.0147256	0.937332	-0.44124	0.0129638	-0.173904	0.349467	-0.410239	0.0218942	0.01569	0.933237	-0.360147	0.0465729	-0.385402	0.0322628	-0.232073	0.209021	-0.194553	0.294283	-0.453451	0.0104083	-0.144099	0.439293	0.0378112	0.83996	0.0485568	0.79533	0.37356	0.0384492	-0.104777	0.574833	0.0607976	0.745259	-0.280739	0.126064	0.515088	0.00302512	0.15347	0.409787
GFM2	blue	0.38279	0.0335524	-0.38279	0.0335524	0.147337	0.428968	-0.235438	0.202308	-0.455492	0.0100257	-0.51826	0.00282091	-0.00511968	0.978193	-0.206517	0.264999	-0.25975	0.1582	0.0456188	0.807476	-0.488902	0.00525588	-0.473467	0.00713859	0.151658	0.415404	0.595249	0.00041193	0.392481	0.028968	0.414408	0.0204591	0.2891	0.114706	0.233133	0.206889	-0.0223731	0.904908	0.596503	0.000397609	0.12339	0.508414
TUSC3	blue	0.472878	0.00722061	-0.472878	0.00722061	0.0607769	0.745343	-0.204844	0.268975	-0.285588	0.119381	-0.580148	0.000623883	0.0188957	0.919636	-0.245649	0.182852	-0.0731914	0.695582	-0.0155239	0.933942	-0.292553	0.110245	-0.373597	0.0384282	0.400664	0.0255065	0.709899	7.72597e-06	0.193826	0.296126	0.112731	0.54598	0.17602	0.343542	0.407941	0.0227204	0.399458	0.0259945	0.628761	0.000151716	0.485039	0.00568184
MRPS9	blue	0.376629	0.0367611	-0.376629	0.0367611	-0.0238399	0.898704	0.0509168	0.785607	0.0062992	0.973171	-0.236102	0.201	-0.137124	0.461984	-0.409682	0.0220922	-0.375102	0.0375934	-0.278772	0.128853	-0.558948	0.00108122	-0.386678	0.0316473	0.323576	0.0757856	0.451786	0.0107296	0.135647	0.466868	0.567613	0.000867447	0.361155	0.0459183	0.0676567	0.717628	-0.0614936	0.74244	0.669537	3.8042e-05	0.12446	0.504717
MRPL1	blue	0.272801	0.137595	-0.272801	0.137595	0.0386345	0.836522	0.170656	0.358679	-0.0022504	0.990414	-0.194426	0.294603	0.0541048	0.772524	-0.133681	0.473409	-0.151	0.417452	-0.218925	0.23671	-0.529571	0.00218654	-0.368008	0.0416613	0.504298	0.00381824	0.590435	0.00047126	0.224981	0.223665	0.429064	0.0160155	0.490666	0.00507067	0.0701759	0.707564	0.190953	0.303481	0.522449	0.00256955	0.176582	0.34198
FTO	blue	-0.132077	0.478779	0.132077	0.478779	-0.218011	0.238721	-0.351377	0.0525862	-0.43084	0.0155362	-0.15496	0.405199	-0.153401	0.41	-0.134951	0.469175	-0.00326698	0.986084	-0.15986	0.390325	-0.0316305	0.865863	-0.0596623	0.749864	-0.322664	0.0766623	-0.194357	0.294779	0.186859	0.314159	0.144651	0.437522	-0.19006	0.305789	-0.133487	0.474056	-0.178025	0.337987	-0.0690043	0.712238	-0.135539	0.467224
FUNDC2	blue	0.689327	1.79663e-05	-0.689327	1.79663e-05	-0.0494542	0.791629	-0.568127	0.000856011	-0.0163292	0.930523	-0.54833	0.00140498	0.200016	0.280665	-0.404118	0.0241511	-0.107919	0.563352	-0.224372	0.224954	0.130726	0.483329	-0.327674	0.0719416	-0.098156	0.599359	0.247577	0.179331	-0.398765	0.0262779	-0.25616	0.164237	-0.438793	0.0135344	0.70767	8.49464e-06	0.314143	0.0852377	0.723093	4.32635e-06	0.678776	2.69911e-05
GUCD1	blue	0.421646	0.018152	-0.421646	0.018152	-0.225336	0.222916	-0.331939	0.0681023	-0.264026	0.151219	-0.348359	0.0547923	-0.00680336	0.971025	-0.318873	0.0803916	-0.252046	0.171354	-0.122502	0.511492	-0.388706	0.0306889	-0.441015	0.0130154	-0.0493374	0.792111	0.12482	0.503475	0.188007	0.311142	0.427986	0.0163122	0.0668543	0.720843	0.0291766	0.876186	-0.143902	0.439925	0.49886	0.00428156	0.0530253	0.776948
BMT2	blue	0.00584525	0.975104	-0.00584525	0.975104	0.0555527	0.766602	-0.246406	0.181463	-0.302475	0.0981469	-0.430212	0.0157042	-0.0945685	0.612833	-0.158546	0.394283	0.0285138	0.878978	0.204982	0.268644	0.122198	0.51255	-0.121404	0.515313	0.088191	0.637091	0.190204	0.305417	0.215771	0.2437	-0.00437103	0.981382	-0.0975159	0.601754	0.0110836	0.952811	-0.0606875	0.745706	0.160033	0.389804	0.348191	0.054917
MTIF2	blue	0.65964	5.42394e-05	-0.65964	5.42394e-05	-0.0290953	0.876528	-0.304105	0.0962598	-0.206278	0.265564	-0.527957	0.00226871	0.109663	0.557027	-0.390659	0.0297888	-0.433351	0.0148792	-0.294319	0.108014	-0.605932	0.000303247	-0.778862	2.46342e-07	0.266675	0.147008	0.608437	0.000281782	0.160149	0.389457	0.547202	0.00144389	0.307906	0.091966	0.297857	0.103647	0.0750177	0.688359	0.875173	1.19198e-10	0.247604	0.179281
PSME3IP1	blue	0.580265	0.000621929	-0.580265	0.000621929	-0.119964	0.520348	-0.413128	0.0208912	-0.0761781	0.683784	-0.431133	0.0154583	0.0673165	0.71899	-0.455367	0.0100487	-0.269906	0.141987	-0.18664	0.314735	-0.217467	0.239923	-0.491514	0.00498357	0.0356627	0.848947	0.237673	0.197931	-0.158898	0.393218	0.159441	0.391584	-0.123341	0.508584	0.353126	0.0513408	0.113034	0.544892	0.595176	0.000412778	0.32761	0.0719999
AKIRIN2	blue	-0.373082	0.0387174	0.373082	0.0387174	0.048687	0.794793	0.472225	0.00731227	0.492994	0.00483472	0.589364	0.000485442	0.209799	0.257311	0.53746	0.00182106	0.52953	0.00218862	0.0198971	0.915392	0.310214	0.0894309	0.523848	0.00249005	0.0477639	0.798603	-0.463661	0.00861064	-0.26796	0.144997	-0.346086	0.056501	-0.131468	0.48083	-0.256056	0.164414	-0.0276471	0.882631	-0.556718	0.0011432	-0.047811	0.798409
GMFB	blue	0.168184	0.365786	-0.168184	0.365786	-0.050248	0.78836	0.0638651	0.732861	0.215637	0.243999	0.0922896	0.621457	0.276817	0.13167	0.315703	0.083615	0.203715	0.271679	0.282993	0.122924	0.223742	0.226294	0.0738268	0.693066	-0.00780536	0.966759	0.0811875	0.664161	-0.218512	0.237616	-0.418917	0.0189948	-0.0603055	0.747254	0.325496	0.0739648	0.220429	0.233423	-0.149485	0.422196	0.118588	0.525176
PPCS	blue	0.175847	0.344025	-0.175847	0.344025	0.38725	0.0313747	0.193343	0.297355	0.0661654	0.723607	-0.273859	0.136016	0.0904081	0.628614	-0.0811869	0.664164	-0.0703383	0.706917	-0.0621558	0.739762	-0.252469	0.170612	-0.0731439	0.69577	0.582406	0.000587092	0.49863	0.00430223	0.105351	0.572729	0.228206	0.216922	0.166397	0.370975	0.125757	0.500251	-0.0528313	0.777743	0.520701	0.00267199	0.474851	0.00694923
NBEAL1	blue	-0.342445	0.0593261	0.342445	0.0593261	-0.201031	0.278181	0.0187423	0.920287	0.206606	0.264787	0.295111	0.107024	0.165261	0.374298	0.385494	0.0322178	0.252303	0.170903	0.209561	0.257862	0.369097	0.0410147	0.177932	0.338244	-0.214345	0.246904	-0.312014	0.0874907	-0.25186	0.171681	-0.32278	0.0765508	-0.116467	0.532667	-0.0351509	0.851091	0.0718478	0.700912	-0.463001	0.00871826	-0.120788	0.517463
NUAK1	blue	-0.1351	0.468682	0.1351	0.468682	0.0604077	0.74684	-0.144073	0.439374	-0.0213667	0.909167	-0.137114	0.462017	-0.0394381	0.833168	-0.146281	0.43232	-0.0654621	0.726432	-0.0866679	0.642941	0.131459	0.480857	-0.0164278	0.930105	-0.0937163	0.616052	-0.195219	0.292601	0.0338267	0.856641	0.100539	0.590481	-0.164544	0.376404	-0.197982	0.285688	-0.256403	0.163823	0.0663854	0.722724	0.137937	0.459305
ATP5IF1	blue	0.283833	0.121768	-0.283833	0.121768	-0.0462568	0.804834	-0.090336	0.628889	-0.38421	0.0328463	-0.502719	0.00394812	-0.133781	0.473073	-0.24994	0.175081	-0.223185	0.227481	0.0984821	0.598141	-0.508226	0.00351098	-0.376227	0.0369784	0.32648	0.0730454	0.64606	8.64631e-05	0.441308	0.0129481	0.481238	0.00612944	0.378916	0.0355424	0.128518	0.490811	-0.0699602	0.708424	0.558801	0.00108523	0.184152	0.321347
TUFM	blue	0.301245	0.0995892	-0.301245	0.0995892	0.171289	0.356873	-0.359536	0.046973	-0.235143	0.202889	-0.535025	0.0019277	0.00749305	0.968089	-0.350141	0.0534809	-0.102215	0.584271	-0.07487	0.688942	-0.0277696	0.882115	-0.162181	0.383387	-0.00857628	0.963478	0.0390382	0.834836	0.200235	0.280129	0.206874	0.264155	-0.218796	0.236991	-0.0318649	0.864878	-0.390954	0.0296542	0.565234	0.00092207	0.46335	0.00866122
REST	blue	-0.394088	0.0282597	0.394088	0.0282597	-0.135677	0.466766	0.149942	0.420762	0.146282	0.432318	0.264105	0.151092	0.0618504	0.740997	0.280205	0.126816	-0.143728	0.440485	0.117859	0.527744	0.209355	0.258341	0.121905	0.513569	-0.0680794	0.715936	-0.334997	0.0654499	0.0889154	0.634317	0.00775622	0.966968	0.138293	0.458138	-0.351897	0.0522131	-0.285543	0.119441	-0.443819	0.0123844	-0.403119	0.024537
RNF14	blue	0.551125	0.00131247	-0.551125	0.00131247	0.0719296	0.700587	-0.389321	0.0304031	0.0705147	0.706214	-0.35865	0.0475586	0.0383322	0.837784	-0.525787	0.00238335	-0.499678	0.00420897	-0.158905	0.393199	-0.0955058	0.6093	-0.428056	0.0162929	-0.0514168	0.783551	0.161052	0.386754	-0.232717	0.207723	0.160722	0.38774	-0.144696	0.437377	0.326601	0.0729332	-0.104059	0.577469	0.703518	1.01133e-05	0.314317	0.085055
PSMF1	blue	-0.23172	0.209733	0.23172	0.209733	0.0935061	0.616847	0.118676	0.524867	-0.143584	0.440947	-0.0415676	0.824295	0.0839046	0.653607	0.211099	0.254306	0.181683	0.327989	-0.0599238	0.748802	0.0479393	0.797879	0.127031	0.495884	0.200633	0.279153	-0.0925611	0.620427	0.334789	0.0656279	0.108083	0.562758	0.0280669	0.880861	-0.368657	0.0412751	-0.392263	0.029065	-0.0972864	0.602613	0.100544	0.59046
EIF1AY	blue	0.0379343	0.839446	-0.0379343	0.839446	-0.0981903	0.599231	-0.0352944	0.850489	0.0331368	0.859536	-0.222158	0.229683	0.044457	0.812291	0.0331308	0.859561	0.233301	0.206553	-0.215998	0.243193	-0.0756793	0.685749	0.013382	0.94304	0.247447	0.179565	0.031883	0.864801	-0.0120118	0.948864	0.13475	0.469845	-0.0700764	0.707961	-0.0347308	0.852851	0.105058	0.573802	0.17102	0.357641	0.32854	0.0711488
NFYC	blue	0.598369	0.000377099	-0.598369	0.000377099	-0.118214	0.526493	-0.403652	0.0243304	-0.117799	0.527957	-0.402765	0.0246747	0.0492367	0.792526	-0.511589	0.00326507	-0.670021	3.73753e-05	-0.0284545	0.879228	-0.25642	0.163794	-0.704927	9.53509e-06	-0.0799618	0.668943	0.327181	0.0723954	0.0233446	0.900799	0.331885	0.0681499	0.169137	0.363037	0.27526	0.133945	0.038364	0.837651	0.668949	3.88668e-05	0.0589875	0.752605
CDK12	blue	-0.490907	0.00504582	0.490907	0.00504582	-0.132084	0.478757	0.241494	0.190604	-0.0164029	0.93021	0.457357	0.00968638	0.0576129	0.758197	0.528078	0.00226247	0.49872	0.00429411	0.363206	0.0446097	0.272484	0.138072	0.45742	0.00967513	-0.277791	0.130261	-0.417917	0.0193118	0.0571158	0.760223	-0.292144	0.110766	-0.124426	0.504831	-0.274764	0.134676	-0.0359936	0.847562	-0.724234	4.10848e-06	-0.33791	0.0629985
CHTOP	blue	0.529114	0.00220955	-0.529114	0.00220955	0.0490599	0.793255	-0.504482	0.00380334	-0.2534	0.168988	-0.519241	0.0027602	0.313518	0.0858946	-0.162824	0.381481	-0.136828	0.46296	0.0410779	0.826334	-0.00420398	0.982093	-0.405716	0.0235442	-0.181205	0.329284	0.28816	0.115944	0.0203338	0.913542	-0.0875091	0.639708	-0.286033	0.11878	0.494381	0.00469868	0.0405366	0.828589	0.535181	0.00192074	0.411425	0.0214779
SDCBP	blue	-0.287508	0.116808	0.287508	0.116808	-0.0367883	0.844237	0.432392	0.0151272	0.207372	0.262981	0.42249	0.0178975	0.0854959	0.647457	0.275414	0.133718	0.00675222	0.971242	-0.032331	0.86292	-0.0905754	0.627977	0.128608	0.490507	0.210289	0.256175	0.0260702	0.889283	0.0163361	0.930494	-0.00178891	0.99238	0.273548	0.136479	-0.162358	0.382862	0.0826101	0.658628	-0.292818	0.109907	-0.308125	0.0917226
NAA38	blue	0.384658	0.0326259	-0.384658	0.0326259	0.12071	0.517738	0.112248	0.547711	-0.0351671	0.851023	-0.0415252	0.824472	0.341923	0.0597399	0.172619	0.353095	-0.056481	0.762812	0.230057	0.213114	-0.318917	0.0803478	-0.329507	0.0702712	0.199581	0.281734	0.506634	0.00363283	0.119224	0.522941	0.032534	0.862067	0.312423	0.0870536	0.330147	0.0696958	0.27823	0.129629	0.314122	0.0852592	0.0272085	0.88448
PTRHD1	blue	0.675445	3.05889e-05	-0.675445	3.05889e-05	0.121508	0.514953	-0.429297	0.0159519	-0.192111	0.300502	-0.543587	0.00157503	0.181241	0.329188	-0.273696	0.136259	-0.212895	0.250194	-0.0216036	0.908165	-0.0538545	0.773549	-0.408317	0.0225832	0.0158894	0.93239	0.613012	0.000246037	-0.169827	0.361055	-0.211692	0.252942	-0.175686	0.344475	0.825796	1.07204e-08	0.465138	0.00837375	0.717819	5.47575e-06	0.516552	0.00292935
MFN1	blue	0.356072	0.0492952	-0.356072	0.0492952	-0.0823365	0.659691	-0.187555	0.312326	0.0449374	0.810299	-0.192403	0.299754	0.192916	0.298442	-0.222641	0.228646	-0.246068	0.182082	-0.18309	0.324194	-0.254785	0.166592	-0.356947	0.0487001	-0.010666	0.954588	-0.0196933	0.916255	-0.0249057	0.894201	0.407178	0.0230002	-0.0563123	0.7635	-0.00703232	0.97005	-0.324215	0.0751764	0.455518	0.0100208	0.156217	0.401355
TSN	blue	0.197775	0.286202	-0.197775	0.286202	0.0336351	0.857445	-0.0234191	0.900484	-0.102812	0.582064	-0.380155	0.034896	-0.334119	0.0662033	-0.555642	0.00117418	-0.417787	0.0193535	-0.273057	0.137212	-0.307124	0.0928375	-0.206984	0.263894	0.451232	0.0108382	0.500143	0.0041681	0.0956067	0.608921	0.351592	0.0524321	0.235396	0.20239	0.131228	0.481636	0.0872644	0.640648	0.582832	0.000580373	0.259009	0.159433
RB1	blue	-0.0236766	0.899395	0.0236766	0.899395	-0.0108138	0.953959	0.104918	0.574317	0.54295	0.00159917	0.512029	0.00323399	0.303445	0.0970212	0.293928	0.108504	-0.0584883	0.754634	0.0713154	0.703028	0.351889	0.0522194	0.0823917	0.659476	-0.335714	0.0648397	-0.370195	0.0403711	-0.512652	0.00319051	-0.379005	0.0354956	-0.116836	0.53136	0.136475	0.464125	0.177507	0.339418	-0.352524	0.0517667	-0.266418	0.147413
KCTD9	blue	0.487612	0.00539495	-0.487612	0.00539495	-0.281511	0.124982	-0.482857	0.0059353	-0.143751	0.440411	-0.404874	0.0238623	-0.14398	0.439674	-0.465055	0.00838693	-0.180228	0.331943	-0.393489	0.0285219	-0.118515	0.525433	-0.302286	0.0983673	-0.187471	0.312549	0.070668	0.705604	-0.157528	0.397364	0.0833766	0.655654	-0.21601	0.243166	0.320288	0.0789832	0.25026	0.174512	0.528206	0.00225585	0.242689	0.188351
LMBRD1	blue	0.343975	0.0581262	-0.343975	0.0581262	-0.078294	0.67547	-0.192838	0.298642	0.245235	0.183614	-0.162321	0.382974	0.0953235	0.609986	-0.346485	0.0561984	-0.539485	0.00173628	-0.0415418	0.824403	0.1206	0.518122	-0.24613	0.181969	0.0434508	0.816467	0.25718	0.162504	-0.346616	0.0560987	-0.151325	0.416438	-0.0305989	0.8702	0.488138	0.00533787	0.32775	0.0718714	0.447053	0.0116885	0.186436	0.315274
MCCC1	blue	0.616435	0.000221982	-0.616435	0.000221982	-0.0329361	0.860379	-0.335637	0.0649049	-0.113804	0.542139	-0.34168	0.0599333	0.156292	0.401126	-0.222487	0.228977	-0.274087	0.135678	0.0511428	0.784678	-0.317068	0.0822149	-0.561123	0.00102364	-0.144143	0.43915	0.385023	0.0324471	-0.0156655	0.933341	0.221317	0.231497	0.148732	0.424563	0.406406	0.0232862	0.267144	0.146272	0.603961	0.000321138	0.109745	0.556732
ATP11B	blue	-0.333363	0.0668567	0.333363	0.0668567	-0.0436381	0.815689	0.177617	0.339114	0.0484979	0.795573	0.304487	0.0958214	0.00246541	0.989498	0.366023	0.04286	0.530555	0.00213773	0.173387	0.350923	0.212668	0.250711	0.255711	0.165003	-0.0505079	0.78729	-0.34546	0.0569793	-0.0239864	0.898085	-0.199923	0.280894	-0.0872763	0.640602	-0.289502	0.11418	0.00237928	0.989865	-0.552175	0.00127911	-0.0850416	0.64921
RAB4A	blue	0.385583	0.0321748	-0.385583	0.0321748	-0.0609698	0.744562	-0.0462429	0.804892	0.0734723	0.694469	-0.234373	0.204416	-0.054476	0.771004	-0.280652	0.126187	-0.107956	0.563218	-0.0591988	0.751746	-0.350984	0.0528693	-0.378248	0.0358948	0.299111	0.10213	0.352247	0.0519634	-0.0367861	0.844246	0.342803	0.0590439	0.254187	0.167623	0.0930352	0.61863	0.263541	0.151999	0.52533	0.00240813	0.246394	0.181485
COX4I1	blue	0.606371	0.000299387	-0.606371	0.000299387	-0.0686849	0.713515	-0.581521	0.000601279	-0.434803	0.0145099	-0.720408	4.88088e-06	-0.261602	0.155149	-0.676249	2.96831e-05	-0.433427	0.0148598	-0.199682	0.281487	-0.311389	0.0881608	-0.488414	0.00530819	-0.0398642	0.831391	0.489433	0.00519951	0.0925613	0.620426	0.230155	0.212914	-0.0441534	0.81355	0.466405	0.00817489	0.228381	0.21656	0.819152	1.76256e-08	0.313125	0.0863088
DYNLRB1	blue	-0.36248	0.0450696	0.36248	0.0450696	-0.0316874	0.865624	0.265259	0.14925	-0.323711	0.0756565	0.169586	0.361745	0.0359911	0.847572	0.40233	0.0248452	0.481665	0.00607765	0.236219	0.20077	-0.191695	0.301571	0.181403	0.328748	0.137469	0.460848	0.00165871	0.992934	0.48448	0.00574588	0.0820626	0.660756	0.203003	0.273394	-0.389163	0.0304766	-0.177706	0.338867	-0.440605	0.01311	-0.220574	0.233109
GTF2F2	blue	0.154061	0.407965	-0.154061	0.407965	0.0867856	0.642488	0.0571983	0.759886	-0.0298274	0.873446	-0.392535	0.028944	-0.146038	0.433095	-0.286016	0.118803	-0.255435	0.165476	-0.242225	0.189223	-0.283228	0.1226	-0.179842	0.332997	0.550632	0.0013284	0.416473	0.0197774	0.217078	0.240787	0.377551	0.0362655	0.260742	0.15656	-0.0314559	0.866596	-0.209124	0.258879	0.521676	0.00261441	0.338017	0.0629104
RAMAC	blue	0.275938	0.132951	-0.275938	0.132951	0.0390563	0.834761	0.0105779	0.954962	-0.156319	0.401043	-0.379092	0.0354498	0.127622	0.493864	-0.162992	0.380982	-0.0236335	0.899577	-0.107267	0.565726	-0.16779	0.366928	-0.170912	0.357948	0.463771	0.00859274	0.477869	0.0065509	0.255725	0.164979	0.0921889	0.621839	0.163155	0.380499	0.162277	0.383104	-0.0634028	0.734725	0.4382	0.0136758	0.454813	0.0101516
AKIRIN1	blue	0.156537	0.400378	-0.156537	0.400378	0.33889	0.0621905	0.121006	0.516704	-0.0196756	0.916331	-0.162594	0.382163	-0.190592	0.304414	-0.311725	0.0877997	0.0703594	0.706833	-0.152226	0.413636	-0.193346	0.297345	0.0790303	0.672586	0.300907	0.0999889	0.292212	0.110679	0.0237386	0.899133	0.0425924	0.820033	0.0490195	0.793421	0.0974794	0.601891	-0.0514073	0.78359	0.305133	0.0950842	0.289409	0.114302
PPP1R7	blue	0.34425	0.0579121	-0.34425	0.0579121	0.0965401	0.605412	0.0870392	0.641513	-0.337397	0.0634251	-0.486048	0.00556788	-0.0876858	0.639029	-0.208225	0.260979	-0.128943	0.489367	-0.123203	0.509063	-0.488434	0.00530595	-0.345064	0.0572833	0.613849	0.000239945	0.777782	2.62386e-07	0.488728	0.00527443	0.363923	0.044159	0.431423	0.0153815	0.124257	0.505417	0.0806613	0.666213	0.542904	0.00160093	0.320693	0.0785844
SAMM50	blue	0.368331	0.0414685	-0.368331	0.0414685	0.0442591	0.813112	-0.0794722	0.670857	-0.0743371	0.691048	-0.358044	0.0479622	-0.0850806	0.64906	-0.391385	0.0294596	-0.554263	0.00121497	-0.226578	0.220309	-0.534941	0.00193149	-0.523787	0.00249348	0.368662	0.0412719	0.49298	0.00483617	0.176819	0.341322	0.619073	0.000204893	0.403664	0.0243258	0.0812477	0.663927	0.046714	0.802943	0.715374	6.09725e-06	0.0899531	0.63035
REPS1	blue	-0.343807	0.0582571	0.343807	0.0582571	0.0221375	0.905905	0.258481	0.160315	0.188863	0.308902	0.369987	0.0404923	0.0761683	0.683823	0.219929	0.234513	-0.150682	0.418446	0.207404	0.262905	0.105476	0.572272	-0.0421634	0.821817	0.065103	0.727876	-0.15203	0.414246	0.0266506	0.886834	0.0886855	0.635197	0.211616	0.253116	-0.345372	0.0570466	-0.0664262	0.72256	-0.340061	0.0612352	-0.324951	0.0744787
MPV17	blue	-0.0193792	0.917587	0.0193792	0.917587	0.0896092	0.631664	-0.22374	0.226298	-0.0996727	0.593701	-0.29356	0.108968	-0.0807133	0.66601	-0.209334	0.25839	-0.0714336	0.702558	0.275508	0.13358	0.247697	0.179112	-0.026768	0.886338	0.061011	0.744394	0.12295	0.509939	-0.0152749	0.934999	-0.0975697	0.601552	-0.126374	0.498133	0.0918957	0.622952	0.0666242	0.721766	0.204526	0.269733	0.330351	0.0695132
IL13RA1	blue	-0.786399	1.57038e-07	0.786399	1.57038e-07	0.334532	0.0658476	0.479633	0.00632727	0.0966386	0.605042	0.422735	0.0178241	-0.100137	0.591975	0.407491	0.0228851	0.22268	0.228563	0.274857	0.134539	0.365191	0.0433711	0.683552	2.24957e-05	0.106556	0.568321	-0.284343	0.121071	0.114139	0.540942	-0.291382	0.111742	-0.054789	0.769724	-0.384338	0.032783	-0.31768	0.0815928	-0.715345	6.10481e-06	-0.23879	0.195769
RIN2	blue	0.0946275	0.61261	-0.0946275	0.61261	-0.106512	0.568483	0.0447989	0.810873	0.179497	0.333942	0.0708328	0.704948	0.100142	0.591956	-0.13871	0.456769	-0.337136	0.0636426	-0.0398054	0.831636	-0.0701251	0.707767	-0.0643197	0.731029	-0.0962516	0.606496	-0.226073	0.221367	0.0359888	0.847582	0.252189	0.171103	0.0499087	0.789757	-0.208652	0.25998	-0.458666	0.00945423	0.176572	0.342007	-0.122819	0.510395
POLD2	blue	0.196827	0.288563	-0.196827	0.288563	0.0145094	0.93825	0.0598496	0.749103	-0.0756299	0.685944	-0.074001	0.692377	0.095181	0.610523	0.00574409	0.975535	0.0635491	0.734135	0.193469	0.297033	-0.129744	0.486649	-0.120798	0.51743	0.0317367	0.865416	0.10059	0.590292	0.145802	0.433846	0.101216	0.587967	0.0521201	0.780662	-0.0120448	0.948724	-0.268375	0.144351	0.171582	0.356039	0.119979	0.520293
CPED1	blue	-0.0712189	0.703412	0.0712189	0.703412	-0.0298984	0.873147	-0.142949	0.44299	-0.235366	0.202449	-0.0938958	0.615373	0.109196	0.558719	0.227502	0.218383	0.266199	0.147758	0.0683606	0.714811	0.143017	0.442771	-0.0559304	0.765059	-0.117788	0.527995	-0.0980957	0.599585	0.211949	0.252353	-0.0505354	0.787176	-0.1142	0.540724	-0.156198	0.401412	-0.0711501	0.703685	-0.143183	0.442239	0.0611228	0.743942
TMEM176A	blue	-0.471853	0.00736505	0.471853	0.00736505	0.231892	0.209386	0.36343	0.0444683	0.0487853	0.794387	0.203749	0.271597	-0.153622	0.409318	0.164764	0.375755	-0.0639382	0.732566	-0.092953	0.618941	0.1248	0.503545	0.203114	0.273127	0.275197	0.134038	0.00157687	0.993283	0.189104	0.308275	0.059694	0.749735	0.232256	0.208652	-0.347545	0.0553995	-0.0870681	0.641402	-0.324177	0.0752125	-0.201726	0.276487
PEX19	blue	0.396389	0.0272702	-0.396389	0.0272702	-0.0672778	0.719145	-0.244763	0.184486	-0.234427	0.204308	-0.443611	0.0124301	-0.2369	0.199436	-0.542264	0.00162554	-0.336304	0.0643407	-0.639849	0.000106226	-0.596528	0.000397321	-0.478295	0.00649637	0.286912	0.117602	0.429623	0.0158633	0.0923532	0.621215	0.537414	0.001823	0.196293	0.289901	0.159181	0.392367	0.086011	0.645471	0.718073	5.41481e-06	0.184235	0.321124
ASF1A	blue	0.637699	0.000113952	-0.637699	0.000113952	-0.0749265	0.688719	-0.542441	0.00161869	-0.139244	0.455022	-0.589922	0.000478	0.0555972	0.76642	-0.53523	0.00191854	-0.624959	0.000170909	-0.0708453	0.704898	-0.0944265	0.613368	-0.63714	0.00011604	0.0404905	0.828781	0.533416	0.00200116	-0.144259	0.43878	0.0549377	0.769116	0.0115467	0.950842	0.629862	0.000146534	0.329481	0.0702948	0.781658	2.0888e-07	0.340331	0.0610169
DAG1	blue	0.501039	0.0040904	-0.501039	0.0040904	-0.25092	0.17334	-0.717405	5.57681e-06	-0.219364	0.235746	-0.497384	0.0044154	0.0759869	0.684537	-0.485072	0.0056781	-0.45188	0.0107111	-0.1072	0.565972	0.139389	0.454548	-0.532195	0.00205848	-0.409583	0.0221274	-0.0851436	0.648817	-0.106697	0.567804	0.0709679	0.70441	-0.348919	0.0543774	0.235355	0.202471	-0.129953	0.485941	0.499132	0.00425734	0.228648	0.216009
SREK1	blue	-0.174818	0.346901	0.174818	0.346901	0.0566296	0.762206	0.262031	0.154449	0.165255	0.374315	0.43933	0.0134074	-0.243695	0.186468	-0.0125125	0.946736	-0.227745	0.217876	0.101696	0.586191	0.092825	0.619426	0.109711	0.556852	-0.2308	0.211598	-0.00391405	0.983328	-0.108508	0.561213	-0.154752	0.405839	0.249561	0.175758	0.0347509	0.852767	0.292497	0.110316	-0.351242	0.0526834	-0.52231	0.00257755
PXDNL	blue	0.306282	0.0937819	-0.306282	0.0937819	-0.17989	0.332866	-0.331461	0.0685251	-0.184109	0.321462	-0.21381	0.248115	-0.17698	0.340876	-0.359671	0.0468846	-0.179963	0.332667	-0.162712	0.381811	-0.0929719	0.61887	-0.289231	0.114535	-0.243653	0.186547	0.0894998	0.632082	-0.0385831	0.836736	0.0608288	0.745133	-0.000755918	0.99678	0.197347	0.287268	0.0785383	0.674513	0.28963	0.114013	0.0131615	0.943978
MRPL40	blue	0.199383	0.282222	-0.199383	0.282222	0.0125845	0.94643	0.170679	0.358615	0.206371	0.265344	-0.0113113	0.951843	-0.126751	0.496841	-0.251572	0.172187	-0.174433	0.347981	-0.294996	0.107167	-0.428441	0.0161864	-0.193854	0.296055	0.455151	0.0100887	0.525978	0.0023731	-0.207641	0.262349	0.214527	0.246494	0.36412	0.0440356	0.308937	0.0908268	0.354102	0.0506556	0.424882	0.0171924	0.0858411	0.646125
ARRDC3	blue	-0.647959	8.1116e-05	0.647959	8.1116e-05	0.279554	0.127739	0.510032	0.00337699	0.110589	0.553683	0.395924	0.0274676	-0.167026	0.369145	0.340391	0.0609677	0.00502133	0.978612	0.292227	0.11066	0.128713	0.490149	0.393621	0.0284642	0.227265	0.218874	-0.14233	0.44499	0.198661	0.284006	0.0392384	0.834001	0.27024	0.141476	-0.45624	0.00988834	-0.174134	0.34882	-0.582568	0.000584521	-0.388788	0.0306508
SNX1	blue	-0.461137	0.00902858	0.461137	0.00902858	0.070585	0.705935	0.412855	0.0209843	0.431661	0.0153189	0.489114	0.0052333	-0.166815	0.369757	0.0898231	0.630847	0.0136224	0.942019	-0.126759	0.496814	0.248467	0.177721	0.387148	0.0314232	0.00999549	0.95744	-0.373904	0.038257	-0.206854	0.264201	-0.0627531	0.737348	0.0633435	0.734965	-0.358378	0.0477393	-0.258287	0.160641	-0.419112	0.0189338	-0.247873	0.178795
HSD17B12	blue	0.139136	0.455374	-0.139136	0.455374	0.0734418	0.69459	-0.260003	0.157781	0.0599424	0.748727	-0.288406	0.115618	0.202842	0.273784	-0.0515275	0.783097	-0.195137	0.292807	0.171886	0.355174	0.065167	0.727619	-0.206494	0.265053	0.105333	0.572793	0.254978	0.166259	-0.229205	0.214862	-0.0694078	0.710627	-0.135365	0.467802	0.395817	0.0275135	0.0564394	0.762981	0.375016	0.0376406	0.358667	0.0475472
LYRM7	blue	0.754699	9.34887e-07	-0.754699	9.34887e-07	-0.188258	0.310484	-0.549783	0.00135619	-0.140052	0.452383	-0.401391	0.0252164	0.212157	0.251878	-0.304619	0.0956708	-0.38891	0.0305939	-0.247053	0.180283	-0.351157	0.0527444	-0.762496	6.18379e-07	-0.240237	0.192993	0.450722	0.0109391	-0.203408	0.272417	0.135044	0.468868	0.0386246	0.836563	0.689074	1.81463e-05	0.469135	0.0077602	0.720836	4.78831e-06	0.12019	0.519557
ZNF791	blue	0.00448512	0.980896	-0.00448512	0.980896	-0.322063	0.0772442	-0.0995362	0.594209	-0.280353	0.126609	-0.31076	0.0888389	-0.34448	0.0577339	-0.433501	0.0148407	-0.501976	0.00401049	0.0749411	0.688662	-0.335422	0.0650879	-0.294357	0.107966	0.265551	0.148785	0.37725	0.0364269	0.270695	0.14078	0.45745	0.00966981	0.281794	0.124586	-0.0501713	0.788675	-0.104593	0.575507	0.330455	0.0694198	-0.065693	0.725504
ANAPC11	blue	0.594367	0.000422283	-0.594367	0.000422283	0.156669	0.399975	-0.215679	0.243906	-0.209845	0.257203	-0.563856	0.00095509	0.0304514	0.870821	-0.379008	0.0354938	-0.347914	0.0551233	-0.0325238	0.86211	-0.239403	0.194589	-0.417393	0.0194799	0.352205	0.0519933	0.732003	2.87008e-06	0.115329	0.536704	0.0384011	0.837496	0.112595	0.546468	0.52935	0.00219764	0.340229	0.0610994	0.74407	1.60372e-06	0.45575	0.00997815
XPO6	blue	-0.656656	6.02116e-05	0.656656	6.02116e-05	0.203041	0.273302	0.415064	0.0202405	0.0500754	0.78907	0.442704	0.0126322	0.108492	0.561272	0.641135	0.000101831	0.607455	0.000290028	0.337927	0.0629848	0.360271	0.0464919	0.680965	2.48393e-05	-0.022392	0.904828	-0.531181	0.00210718	0.179754	0.333239	-0.29378	0.10869	-0.156137	0.401598	-0.533806	0.00198311	-0.34927	0.054119	-0.766288	5.02907e-07	-0.161153	0.386451
PCNX1	blue	-0.400417	0.0256059	0.400417	0.0256059	-0.109994	0.55583	0.0273166	0.884024	0.028211	0.880254	0.316336	0.0829634	0.163508	0.379455	0.452159	0.0106569	0.410277	0.0218809	0.0422138	0.821607	0.230618	0.211969	0.279482	0.127842	-0.312321	0.0871625	-0.527851	0.00227418	-0.0695664	0.709995	-0.213114	0.249696	-0.275898	0.133009	-0.2408	0.19192	-0.157645	0.397009	-0.551922	0.00128708	-0.240486	0.192517
NDUFS7	blue	0.482667	0.00595777	-0.482667	0.00595777	-0.0483853	0.796038	-0.0153325	0.934755	0.158053	0.395773	-0.159825	0.39043	0.129619	0.487074	-0.226595	0.220272	-0.278357	0.129448	-0.140895	0.449639	-0.341439	0.060126	-0.299056	0.102197	0.119355	0.52248	0.329494	0.0702835	-0.0957803	0.608267	0.263471	0.152112	0.142459	0.444573	0.302138	0.0985405	-0.0185139	0.921255	0.622927	0.000182023	0.172116	0.35452
MRPL18	blue	0.263269	0.152439	-0.263269	0.152439	0.441581	0.0128858	0.172941	0.352185	0.0496924	0.790648	-0.168248	0.365601	0.286081	0.118716	0.0611957	0.743647	0.0141228	0.939893	0.150603	0.418694	0.0390277	0.83488	-0.0545461	0.770718	0.32214	0.0771701	0.308431	0.0913847	0.189812	0.306435	-0.093232	0.617884	0.055768	0.765722	0.0747878	0.689267	-0.0658849	0.724733	0.293642	0.108865	0.427537	0.0164373
PPP2CB	blue	-0.0311171	0.868021	0.0311171	0.868021	0.0361009	0.847113	0.264325	0.150739	0.128055	0.492389	0.0283025	0.879868	0.105047	0.573844	0.261513	0.155294	0.390469	0.0298752	0.152856	0.411684	0.0447356	0.811136	0.122909	0.51008	0.300508	0.100462	0.0833622	0.655709	0.0812319	0.663988	-0.0972043	0.602921	0.106896	0.567079	-0.114863	0.538363	0.125365	0.5016	-0.144691	0.437394	0.216026	0.24313
NT5DC1	blue	0.299737	0.101381	-0.299737	0.101381	-0.0615323	0.742284	-0.188704	0.309318	-0.117072	0.530525	-0.328542	0.0711472	-0.170132	0.360178	-0.479024	0.00640374	-0.626203	0.000164404	-0.446477	0.0118098	-0.444692	0.0121931	-0.520476	0.00268543	0.259599	0.158451	0.394825	0.0279397	0.0540696	0.772668	0.562219	0.000995639	0.260725	0.156589	0.126063	0.4992	0.028522	0.878944	0.666509	4.24619e-05	0.0275288	0.88313
PIK3CA	blue	-0.173332	0.351079	0.173332	0.351079	-0.245782	0.182608	0.0449179	0.81038	-0.0170968	0.927265	0.274668	0.134818	0.0152775	0.934988	0.301459	0.0993381	0.304585	0.0957095	-0.214944	0.245555	-0.0697104	0.70942	0.0630814	0.736023	-0.195165	0.292736	-0.286168	0.118599	0.0529861	0.777108	0.00651172	0.972266	0.074533	0.690273	-0.214652	0.246213	0.121568	0.514744	-0.41501	0.0202584	-0.347088	0.0557427
IFNAR1	blue	-0.248701	0.1773	0.248701	0.1773	0.0297487	0.873778	0.27346	0.13661	0.51157	0.00326642	0.425031	0.0171494	0.185231	0.318468	0.258599	0.160117	-0.0144513	0.938497	0.225907	0.221714	0.465196	0.00836457	0.350325	0.0533469	-0.118986	0.523777	-0.374354	0.0380063	-0.362967	0.0447606	-0.359624	0.0469154	-0.174119	0.348864	-0.0274475	0.883473	-0.0482617	0.796548	-0.394658	0.0280116	-0.0886864	0.635193
AGL	blue	0.817639	1.96834e-08	-0.817639	1.96834e-08	-0.217308	0.240276	-0.632604	0.000134295	-0.0693204	0.710976	-0.523652	0.00250106	0.327465	0.0721341	-0.352632	0.0516903	-0.299533	0.101624	-0.110855	0.552722	-0.169639	0.361594	-0.745672	1.48094e-06	-0.182709	0.32522	0.335815	0.0647546	-0.268618	0.143973	0.0815024	0.662935	-0.153463	0.409807	0.644791	9.021e-05	0.304473	0.095838	0.804469	4.94135e-08	0.420098	0.0186263
KCNJ8	blue	0.573896	0.000736557	-0.573896	0.000736557	-0.0465802	0.803496	-0.477609	0.0065845	-0.283626	0.122053	-0.454135	0.0102786	0.0635822	0.734002	-0.454882	0.0101387	-0.441522	0.0128993	-0.21613	0.242896	-0.210883	0.254804	-0.603181	0.000328474	-0.0787054	0.673858	0.37899	0.0355037	0.0129343	0.944943	0.117496	0.529027	-0.0319824	0.864384	0.408144	0.0226464	0.386755	0.0316104	0.605846	0.000304008	0.174355	0.348199
FAR1	blue	-0.0846372	0.650773	0.0846372	0.650773	-0.17007	0.360358	-0.0960941	0.607088	-0.0896965	0.63133	0.275936	0.132952	0.122124	0.512809	0.303918	0.0964751	0.309016	0.0907395	-0.0466491	0.803211	0.0729856	0.696397	-0.0278237	0.881887	-0.438762	0.0135418	-0.337028	0.063733	-0.0477085	0.798832	-0.157393	0.397773	-0.0898207	0.630856	-0.0706989	0.705481	0.0646366	0.729753	-0.526912	0.00232328	-0.368086	0.0416144
DPP8	blue	0.500928	0.00409999	-0.500928	0.00409999	-0.180929	0.330034	-0.585448	0.000540545	-0.287654	0.116614	-0.569949	0.000816584	-0.173201	0.351449	-0.662413	4.91726e-05	-0.618975	0.000205505	-0.274406	0.135205	-0.2722	0.138499	-0.621352	0.000191081	-0.143972	0.4397	0.241142	0.191269	0.0219873	0.90654	0.41968	0.0187561	-0.0338419	0.856578	0.232029	0.209108	0.00594297	0.974688	0.744931	1.53665e-06	0.146588	0.431346
RNF146	blue	0.545391	0.00150834	-0.545391	0.00150834	-0.369395	0.0408393	-0.575014	0.000715195	-0.378659	0.0356777	-0.631682	0.000138305	0.0190062	0.919168	-0.371988	0.0393378	-0.125155	0.502321	-0.360579	0.0462919	-0.394747	0.0279732	-0.573379	0.000746631	0.026556	0.887233	0.308071	0.0917832	0.0646339	0.729764	0.325368	0.0740858	-0.0747866	0.689272	0.330976	0.0689549	0.199678	0.281495	0.642886	9.61094e-05	0.336529	0.0641513
SAT2	blue	0.683142	2.2854e-05	-0.683142	2.2854e-05	-0.121478	0.515056	-0.464711	0.00844154	-0.241268	0.191031	-0.611446	0.000257789	0.0507747	0.786192	-0.548096	0.00141298	-0.423888	0.0174827	-0.152037	0.414224	-0.324728	0.0746889	-0.611399	0.000258147	0.0580999	0.756215	0.442081	0.0127723	0.0592712	0.751452	0.34233	0.0594173	-0.00479715	0.979567	0.39392	0.0283332	-0.0327055	0.861347	0.881609	5.77524e-11	0.406651	0.0231951
TMEM120A	blue	0.441047	0.0130081	-0.441047	0.0130081	-0.0316173	0.865918	-0.242586	0.188543	-0.132848	0.476195	-0.426328	0.0167777	0.101141	0.588246	-0.315213	0.0841225	-0.400062	0.0257492	-0.0575552	0.758432	-0.320126	0.0791441	-0.518684	0.00279455	0.146539	0.431501	0.434961	0.0144702	0.0981276	0.599465	0.381636	0.0341358	0.110812	0.552877	0.260007	0.157774	0.1032	0.580634	0.704635	9.65234e-06	0.268959	0.143446
CRYM	blue	0.186365	0.315463	-0.186365	0.315463	0.00333158	0.985809	-0.217497	0.239858	-0.394011	0.0282934	-0.546096	0.00148298	-0.335991	0.0646055	-0.501626	0.00404018	-0.41063	0.0217563	-0.110629	0.553538	-0.566013	0.000903856	-0.413701	0.0206968	0.325336	0.0741157	0.496999	0.00445085	0.366674	0.0424637	0.690218	1.73461e-05	0.286728	0.117848	-0.0189053	0.919595	-0.174181	0.348688	0.693026	1.55153e-05	0.159931	0.390111
ARL1	blue	0.312941	0.0865042	-0.312941	0.0865042	0.109014	0.559379	-0.227052	0.219318	-0.0698064	0.709037	-0.409265	0.0222414	-0.261896	0.154669	-0.567636	0.000866922	-0.58251	0.000585447	-0.0620036	0.740377	-0.129561	0.48727	-0.265523	0.148829	0.170503	0.359117	0.563627	0.000960684	-0.150259	0.419768	0.0954044	0.609682	0.0766102	0.682083	0.526209	0.00236067	0.276956	0.131468	0.625866	0.000166146	0.242446	0.188807
DCTN4	blue	0.593305	0.000435044	-0.593305	0.000435044	-0.123144	0.509268	-0.474421	0.00700757	-0.123038	0.509633	-0.519192	0.00276321	0.290634	0.112708	-0.268124	0.144741	-0.214458	0.24665	-0.150381	0.419386	-0.269779	0.142182	-0.565957	0.000905157	-0.00762003	0.967548	0.247797	0.178932	-0.00473318	0.979839	0.319226	0.0800388	-0.0797873	0.669625	0.290859	0.112416	-0.172437	0.353611	0.731389	2.9539e-06	0.396492	0.0272265
TMEM203	blue	0.754503	9.44489e-07	-0.754503	9.44489e-07	-0.171345	0.356713	-0.504985	0.00376284	-0.161928	0.384142	-0.581494	0.000601717	0.0966662	0.604939	-0.544445	0.00154302	-0.54693	0.00145343	-0.227935	0.217482	-0.316928	0.0823574	-0.726155	3.76394e-06	0.0275279	0.883134	0.484911	0.00569647	-0.0551973	0.768054	0.311753	0.08777	0.0231185	0.901755	0.493929	0.00474267	0.227549	0.218284	0.90247	3.99083e-12	0.347626	0.0553388
EMC4	blue	0.422289	0.0179578	-0.422289	0.0179578	-0.0536649	0.774326	-0.0614707	0.742533	-0.307701	0.0921935	-0.473265	0.0071666	-0.171245	0.356998	-0.4408	0.0130649	-0.273993	0.135816	-0.313172	0.0862599	-0.489994	0.00514053	-0.363547	0.0443947	0.424028	0.0174414	0.615757	0.000226574	0.308649	0.0911434	0.394568	0.0280507	0.326423	0.0730984	0.191138	0.303004	0.0407989	0.827496	0.636155	0.000119804	0.248015	0.178538
PPP1R15A	blue	-0.261199	0.155809	0.261199	0.155809	-0.0552685	0.767763	0.294946	0.10723	-0.00832187	0.964561	0.18451	0.320389	-0.133461	0.474143	0.143246	0.442034	0.290995	0.112241	-0.197238	0.287538	-0.254636	0.166848	0.197595	0.286648	0.138575	0.457214	-0.314511	0.0848522	0.28541	0.119621	0.361953	0.0454059	0.147701	0.427815	-0.606929	0.000294539	-0.259513	0.158593	-0.267748	0.145327	-0.221024	0.232132
NCSTN	blue	0.241987	0.189672	-0.241987	0.189672	0.0719671	0.700438	-0.459978	0.00922612	-0.245423	0.183266	-0.386843	0.0315687	0.317286	0.0819934	0.0206598	0.912161	-0.153113	0.41089	0.222052	0.229911	0.102647	0.582676	-0.304512	0.0957933	-0.266448	0.147366	-0.0909085	0.626707	0.145671	0.434263	0.0941583	0.614381	-0.30823	0.0916071	0.0423802	0.820915	-0.17989	0.332867	0.336452	0.064216	0.239957	0.193527
ANAPC15	blue	0.479024	0.00640373	-0.479024	0.00640373	0.139707	0.453508	-0.266977	0.146533	-0.28487	0.120353	-0.571845	0.000777233	-0.00165688	0.992942	-0.370807	0.0400162	-0.391217	0.0295351	-0.0329217	0.860439	-0.301693	0.0990621	-0.479809	0.00630532	0.270917	0.140442	0.623308	0.000179892	0.201653	0.276666	0.226028	0.22146	0.17521	0.345804	0.345368	0.0570496	0.270217	0.141511	0.67625	2.9682e-05	0.299968	0.101105
PPP3R1	blue	-0.223109	0.227643	0.223109	0.227643	-0.176977	0.340884	0.165928	0.372344	-0.0689572	0.712427	0.348739	0.0545107	-0.0558422	0.765419	0.275128	0.134138	-0.0597454	0.749527	0.0312506	0.867459	-0.197858	0.285994	-0.0877883	0.638636	-0.170734	0.358457	-0.111525	0.550309	0.129451	0.487641	0.161926	0.384147	0.352734	0.0516175	-0.171994	0.354868	-0.00304024	0.98705	-0.416743	0.0196895	-0.616064	0.00022448
ACADSB	blue	0.38142	0.0342456	-0.38142	0.0342456	0.124818	0.503481	-0.24703	0.180324	-0.163189	0.380398	-0.298369	0.103025	-0.104206	0.576931	-0.388184	0.0309334	-0.419962	0.0186684	-0.285115	0.120021	-0.461838	0.00891077	-0.487154	0.00544517	0.0403496	0.829368	0.450309	0.0110213	-0.0511884	0.78449	0.351261	0.0526699	0.185103	0.318811	0.364857	0.0435772	0.213247	0.249392	0.606978	0.000294117	0.0222841	0.905285
ILRUN	blue	0.178746	0.336002	-0.178746	0.336002	-0.140583	0.450652	-0.0406681	0.828041	0.262356	0.153918	-0.00993049	0.957716	0.0758948	0.6849	-0.211646	0.253047	-0.173575	0.350394	-0.127174	0.495393	0.159763	0.390615	-0.101879	0.585513	-0.0147634	0.937172	-0.184752	0.319744	-0.101367	0.58741	0.01824	0.922416	-0.0430963	0.817939	-0.146718	0.430931	-0.257624	0.161755	0.154269	0.407323	0.126894	0.496352
GASK1B	blue	0.391619	0.029354	-0.391619	0.029354	-0.144789	0.437082	-0.606023	0.000302443	-0.305701	0.0944385	-0.560205	0.0010476	0.306822	0.0931753	-0.107963	0.563193	-0.272225	0.138461	0.358838	0.0474341	0.183205	0.323885	-0.424822	0.0172099	-0.204833	0.269001	0.162248	0.383189	0.0679166	0.716587	-0.0835885	0.654832	-0.23842	0.196483	0.344727	0.0575427	0.0197845	0.915869	0.401143	0.0253151	0.316565	0.082729
KRIT1	blue	0.0611594	0.743794	-0.0611594	0.743794	-0.0645897	0.729942	-0.0683368	0.714906	-0.157262	0.398171	-0.155009	0.40505	-0.34505	0.0572942	-0.321238	0.0780494	-0.390087	0.0300502	-0.0715305	0.702173	-0.322139	0.0771713	-0.253612	0.168619	-0.00785298	0.966557	0.232937	0.207282	0.184495	0.320429	0.425078	0.0171359	0.330441	0.0694322	-0.0706967	0.70549	0.0841102	0.652811	0.248049	0.178476	-0.226004	0.221511
VAPB	blue	0.29096	0.112287	-0.29096	0.112287	-0.323636	0.0757283	-0.183675	0.322623	0.242615	0.188489	0.0407784	0.827581	-0.20234	0.274997	-0.46843	0.00786548	-0.372048	0.0393034	-0.368612	0.0413013	-0.0905319	0.628143	-0.223994	0.225758	-0.132994	0.475704	0.013125	0.944133	-0.513552	0.00312852	0.0379232	0.839492	-0.0266854	0.886687	0.350557	0.0531785	0.41814	0.0192408	0.330579	0.0693086	-0.0496556	0.790799
PDGFRA	blue	-0.34745	0.0554709	0.34745	0.0554709	0.0779206	0.676935	0.202394	0.274866	0.0204888	0.912885	0.179646	0.333535	0.0834827	0.655242	0.359575	0.0469477	0.084867	0.649885	0.729672	3.20024e-06	0.395309	0.0277311	0.395087	0.0278266	-0.0374709	0.841382	-0.240918	0.191696	0.190578	0.304448	-0.253564	0.168702	-0.0190732	0.918883	-0.262653	0.153437	-0.194139	0.295331	-0.477786	0.00656157	-0.151333	0.416415
CWC15	blue	0.499305	0.00424197	-0.499305	0.00424197	0.219146	0.236225	0.0423859	0.820892	0.0227456	0.903332	-0.327147	0.0724267	-0.211096	0.254313	-0.5133	0.00314574	-0.359276	0.0471448	-0.278468	0.129288	-0.351045	0.0528257	-0.346319	0.0563244	0.528867	0.00222206	0.700567	1.14277e-05	-0.0141719	0.939684	0.157632	0.397047	0.331553	0.0684429	0.371455	0.0396427	0.371132	0.039828	0.619254	0.000203765	0.311504	0.0880364
RTL8A	blue	-0.432901	0.0149953	0.432901	0.0149953	-0.124621	0.50416	0.229763	0.213716	-0.0601186	0.748012	0.131663	0.480173	-0.230366	0.212483	-0.0147427	0.937259	-0.0619533	0.74058	0.0475158	0.799628	-0.025346	0.892341	0.148105	0.42654	0.250195	0.174626	-0.052925	0.777359	0.158591	0.394146	0.186605	0.314828	0.197492	0.286904	-0.347887	0.0551435	-0.0542054	0.772112	-0.205803	0.26669	-0.189589	0.307013
NDUFAF1	blue	0.361565	0.0456546	-0.361565	0.0456546	0.178856	0.3357	-0.1166	0.532195	0.0792396	0.671767	-0.160762	0.38762	0.0204375	0.913103	-0.293507	0.109035	-0.148446	0.425463	-0.370244	0.0403424	-0.199597	0.281695	-0.240212	0.19304	0.0755913	0.686096	0.313728	0.0856726	-0.278617	0.129075	0.0470476	0.801563	-0.0151449	0.935551	0.425196	0.0171016	0.266771	0.146857	0.468447	0.00786294	0.246165	0.181904
POLR1D	blue	0.0310291	0.868391	-0.0310291	0.868391	0.20018	0.280262	0.2383	0.196715	-0.118636	0.525007	0.040123	0.830312	-0.0826195	0.658591	0.181348	0.328897	0.167261	0.368461	0.154631	0.40621	-0.291506	0.111584	-0.053451	0.775202	0.257518	0.161934	0.471464	0.00742047	0.173573	0.350399	-0.04638	0.804325	0.354244	0.0505565	0.179415	0.334166	0.374895	0.0377075	-0.0735958	0.69398	-0.105617	0.571754
SPRY2	blue	0.176218	0.342992	-0.176218	0.342992	-0.167414	0.368016	-0.00912167	0.961157	-0.113152	0.54447	0.0834314	0.655441	0.286237	0.118506	0.240354	0.192769	0.185882	0.316741	0.183811	0.322258	0.115333	0.536689	-0.0967318	0.604693	-0.142851	0.443308	-0.0575178	0.758585	0.142872	0.443241	-0.265252	0.149261	0.0232382	0.901249	0.0217736	0.907445	0.0475436	0.799513	-0.161805	0.384508	-0.076055	0.684269
MRPL30	blue	0.518586	0.00280061	-0.518586	0.00280061	-0.00956925	0.959253	-0.113431	0.543474	0.169336	0.362465	-0.207488	0.262709	-0.10099	0.588807	-0.418019	0.0192793	-0.314867	0.0844817	-0.492069	0.00492734	-0.206774	0.264392	-0.350955	0.0528904	0.192449	0.299636	0.479279	0.00637161	-0.342547	0.0592458	0.00472669	0.979867	0.0891008	0.633607	0.558811	0.00108494	0.530077	0.00216132	0.617325	0.000216079	0.291625	0.11143
TMEM214	blue	-0.718417	5.33296e-06	0.718417	5.33296e-06	0.151969	0.414436	0.387119	0.0314369	0.128646	0.490378	0.415213	0.020191	-0.254321	0.167391	0.237197	0.198858	0.260446	0.157049	0.361854	0.045469	0.531243	0.00210417	0.769624	4.17962e-07	-0.0347036	0.852965	-0.495805	0.00456252	0.0677627	0.717203	-0.321972	0.0773334	-0.174403	0.348065	-0.522944	0.00254115	-0.306271	0.0937942	-0.723307	4.28467e-06	-0.180995	0.329855
AGT	blue	0.119842	0.520772	-0.119842	0.520772	-0.181807	0.327654	0.128374	0.491303	0.210905	0.254752	0.0852493	0.648408	0.092167	0.621922	-0.135319	0.467954	-0.280588	0.126277	0.182492	0.325803	-0.052784	0.777937	-0.0377901	0.840048	-0.0248735	0.894337	-0.117274	0.529811	0.0514078	0.783588	0.278731	0.128912	0.0710752	0.703983	-0.220417	0.233449	-0.243625	0.186599	0.146227	0.432494	-0.046327	0.804544
PDS5A	blue	-0.390015	0.0300831	0.390015	0.0300831	0.168617	0.364535	0.256419	0.163795	0.266015	0.14805	0.3671	0.0422062	0.10574	0.571304	0.436625	0.0140574	0.301385	0.0994245	0.403234	0.0244922	0.560113	0.00105002	0.5408	0.0016831	-0.217897	0.238973	-0.322211	0.0771006	-0.150817	0.418024	-0.578476	0.000652423	-0.237546	0.198178	-0.0629181	0.736682	0.0812264	0.66401	-0.636034	0.000120273	-0.0978903	0.600352
ELP3	blue	0.370712	0.0400707	-0.370712	0.0400707	0.0906204	0.627805	-0.110863	0.552694	-0.00691482	0.97055	-0.294793	0.107421	0.206383	0.265314	-0.151171	0.416918	-0.298342	0.103058	-0.0674115	0.71861	-0.206963	0.263945	-0.297123	0.104541	0.179373	0.334282	0.365707	0.0430539	0.0248769	0.894322	0.141284	0.448377	0.0696865	0.709515	0.30667	0.0933456	0.0288629	0.877508	0.458853	0.00942129	0.226715	0.220023
SNX9	blue	-0.528107	0.00226095	0.528107	0.00226095	0.137898	0.459437	0.324457	0.0749464	0.0185479	0.92111	0.162912	0.381219	0.0567708	0.761629	0.52081	0.00266548	0.404112	0.0241535	0.447232	0.0116509	0.201164	0.277856	0.444364	0.0122647	0.124456	0.504731	-0.276499	0.132132	0.323098	0.0762445	-0.0121815	0.948143	0.0138086	0.941227	-0.519899	0.00272012	-0.253644	0.168563	-0.511617	0.00326305	-0.0683462	0.714869
RTF2	blue	0.467524	0.00800275	-0.467524	0.00800275	-0.204473	0.269862	-0.258337	0.160557	-0.295771	0.106205	-0.557719	0.00111501	0.128134	0.492119	-0.211556	0.253254	-0.0457863	0.806782	-0.186381	0.315419	-0.443633	0.0124254	-0.492031	0.00493118	0.330067	0.0697671	0.401385	0.0252185	0.263447	0.152151	0.411788	0.0213517	0.13053	0.48399	0.110918	0.552495	-0.0201461	0.914337	0.629053	0.000150326	0.398719	0.026297
NNMT	blue	-0.623208	0.000180452	0.623208	0.000180452	0.254188	0.167621	0.46761	0.00798964	-0.00360803	0.984631	0.333986	0.0663178	-0.284571	0.12076	0.213647	0.248486	-0.0404065	0.829131	0.475355	0.00688137	0.258636	0.160056	0.502434	0.00397192	0.162143	0.383503	-0.127292	0.494993	0.312645	0.0868184	-0.0936336	0.616365	0.241108	0.191334	-0.476884	0.0066787	-0.129377	0.487894	-0.580317	0.000621061	-0.350802	0.0530013
FBXO11	blue	-0.383371	0.0332619	0.383371	0.0332619	-0.113948	0.541624	0.357241	0.0485016	0.0442482	0.813157	0.30801	0.0918503	-0.0137458	0.941494	0.360283	0.0464845	0.163461	0.379593	0.0422583	0.821422	-0.112301	0.547522	0.0689982	0.712263	0.133691	0.473373	-0.0494788	0.791528	0.223817	0.226134	0.0757153	0.685608	0.383791	0.0330535	-0.329251	0.0705032	-0.0558047	0.765572	-0.433485	0.0148449	-0.36697	0.0422849
MLX	blue	0.26945	0.142689	-0.26945	0.142689	-0.108729	0.560413	-0.209489	0.25803	-0.146116	0.432847	-0.390197	0.0299995	-0.0571005	0.760285	-0.369133	0.0409934	-0.292603	0.110181	-0.307992	0.0918699	-0.41064	0.0217529	-0.383713	0.0330921	0.173389	0.350918	0.177159	0.340381	0.205239	0.268031	0.572775	0.000758557	0.079846	0.669396	-0.0966174	0.605122	-0.341386	0.0601686	0.55538	0.00118185	0.209979	0.256893
EIF2B3	blue	0.113479	0.5433	-0.113479	0.5433	0.254088	0.167795	0.14987	0.420988	-0.140451	0.451082	-0.317433	0.0818437	-0.271588	0.139424	-0.383929	0.032985	-0.405137	0.0237626	-0.00575389	0.975493	-0.375431	0.0374126	-0.114477	0.539738	0.440068	0.0132345	0.459102	0.00937792	0.319477	0.0797882	0.462574	0.00878845	0.30652	0.0935141	-0.0525077	0.779071	-0.221876	0.23029	0.545888	0.00149043	0.1648	0.375651
RANBP2	blue	0.319717	0.0795492	-0.319717	0.0795492	-0.0873351	0.640376	-0.243711	0.186438	0.179481	0.333986	-0.0261328	0.889019	-0.303097	0.0974232	-0.521144	0.00264566	-0.470848	0.00750911	-0.305324	0.0948662	0.0136865	0.941746	-0.178128	0.337702	-0.254107	0.167761	0.0103684	0.955853	-0.438744	0.0135461	0.00652031	0.97223	-0.0841908	0.6525	0.339223	0.0619179	0.555717	0.001172	0.320538	0.0787372	-0.067473	0.718363
MRPS36	blue	0.51778	0.00285102	-0.51778	0.00285102	0.0523136	0.779868	-0.0476377	0.799125	0.282917	0.123028	-0.154109	0.407816	0.0419346	0.822768	-0.350791	0.0530088	-0.302144	0.0985337	-0.246624	0.181065	-0.315331	0.0839993	-0.430691	0.015576	0.32712	0.0724524	0.562484	0.000988967	-0.406351	0.0233066	0.094859	0.611737	0.173812	0.349728	0.566176	0.000900086	0.4754	0.00687529	0.64358	9.39207e-05	0.285275	0.119804
SLC25A46	blue	0.437419	0.013864	-0.437419	0.013864	-0.0341347	0.85535	-0.442781	0.0126149	-0.151249	0.416676	-0.499644	0.00421195	0.0315867	0.866047	-0.366515	0.0425606	-0.117373	0.52946	-0.24036	0.192758	-0.195337	0.292304	-0.394278	0.0281769	0.0352531	0.850662	0.255207	0.165867	-0.100881	0.589209	0.182556	0.325631	-0.178999	0.335306	0.326497	0.0730295	0.110356	0.554523	0.663822	4.67635e-05	0.453931	0.0103172
DHX29	blue	-0.202717	0.274086	0.202717	0.274086	0.157627	0.397065	0.309099	0.0906483	0.162881	0.381311	0.266509	0.147269	-0.124448	0.504759	0.149302	0.42277	0.062055	0.74017	-0.0519219	0.781476	-0.0212072	0.909843	0.202072	0.275647	0.131372	0.48115	-0.0531484	0.776443	0.0560916	0.764401	0.0202742	0.913794	0.220363	0.233566	-0.207584	0.262483	-0.0524984	0.779109	-0.263623	0.151868	-0.192207	0.300256
SWAP70	blue	-0.629623	0.000147643	0.629623	0.000147643	-0.0048467	0.979356	0.252204	0.171076	-0.034384	0.854305	0.313942	0.0854486	-0.171429	0.356475	0.363145	0.044648	0.403055	0.0245617	0.116371	0.533005	0.161175	0.386385	0.514611	0.00305692	-0.0485708	0.795272	-0.432775	0.0150278	0.119239	0.522888	-0.0853712	0.647938	-0.055047	0.768669	-0.437546	0.0138334	-0.262509	0.15367	-0.686298	2.0228e-05	-0.283894	0.121685
LRP1	blue	-0.0857356	0.646532	0.0857356	0.646532	-0.234778	0.203612	0.203063	0.273249	0.104758	0.574904	0.465095	0.00838043	0.100569	0.590369	0.226762	0.219923	-0.17369	0.350071	0.216561	0.241935	-0.0684098	0.714614	-0.117771	0.528057	-0.268749	0.143771	-0.196556	0.289241	0.045484	0.808034	0.0686883	0.713501	0.319824	0.0794426	-0.191758	0.301407	0.067328	0.718944	-0.41822	0.0192155	-0.661093	5.15304e-05
UBR5	blue	-0.289342	0.114389	0.289342	0.114389	-0.386259	0.0318482	-0.216139	0.242876	-0.0563538	0.763331	0.126639	0.497226	-0.219273	0.235946	0.0490637	0.793239	0.0829144	0.657446	-0.0333454	0.858661	0.228935	0.215417	0.168679	0.364357	-0.443244	0.0125116	-0.567903	0.000860985	-0.119829	0.520818	-0.0535974	0.774602	-0.301054	0.0998156	-0.225339	0.22291	-0.169649	0.361566	-0.436453	0.0140997	-0.289217	0.114553
CASC3	blue	-0.464468	0.00848045	0.464468	0.00848045	0.000228346	0.999027	0.223114	0.227633	0.161816	0.384473	0.426986	0.0165915	-0.128045	0.492423	0.0384759	0.837184	-0.0429087	0.818719	-0.175819	0.344103	0.206815	0.264295	0.261711	0.15497	-0.147935	0.427076	-0.605043	0.000311204	0.0393331	0.833606	0.0458739	0.806419	-0.0163392	0.930481	-0.626315	0.000163829	-0.397322	0.0268768	-0.498614	0.00430362	-0.414588	0.0203988
PPP4R3B	blue	0.0944247	0.613376	-0.0944247	0.613376	0.0327172	0.861298	-0.0805465	0.666661	0.118373	0.525934	-0.0607399	0.745493	-0.000117459	0.9995	-0.0564866	0.762789	-0.167645	0.367346	0.299207	0.102015	0.211734	0.252846	0.0422246	0.821562	-0.095077	0.610915	-0.00456165	0.98057	-0.175209	0.345808	-0.146442	0.43181	-0.167316	0.368301	0.188903	0.308799	-0.195304	0.292386	0.125697	0.500455	0.144092	0.439314
KIAA0100	blue	-0.25967	0.158332	0.25967	0.158332	0.0196406	0.916479	0.183413	0.323326	0.312452	0.0870235	0.383968	0.032966	0.340346	0.0610047	0.456023	0.00992812	0.236942	0.199354	0.354642	0.05028	0.456526	0.00983637	0.340215	0.0611101	-0.208786	0.259668	-0.459132	0.00937253	-0.166684	0.370139	-0.401846	0.0250358	-0.267101	0.14634	-0.148383	0.425662	-0.141695	0.447045	-0.459779	0.0092604	-0.0679637	0.716399
MORN2	blue	0.399249	0.0260796	-0.399249	0.0260796	0.26175	0.154907	-0.221302	0.231531	-0.219	0.236544	-0.586092	0.000531124	-0.116186	0.533663	-0.431886	0.0152598	-0.333406	0.0668198	-0.0513935	0.783647	-0.27473	0.134726	-0.344861	0.0574398	0.399177	0.0261092	0.664646	4.54056e-05	0.0710715	0.703998	0.218951	0.236652	0.0773817	0.67905	0.395774	0.0275319	0.0592098	0.751701	0.748298	1.29805e-06	0.490589	0.00507861
DELE1	blue	-0.0545516	0.770695	0.0545516	0.770695	0.248879	0.17698	-0.0116138	0.950557	-0.101052	0.588575	-0.222466	0.229022	-0.301334	0.0994845	-0.378685	0.0356641	-0.204135	0.27067	-0.0809383	0.665133	-0.167825	0.366825	-0.00771399	0.967148	0.157564	0.397254	0.0524126	0.779461	0.134148	0.471848	0.352799	0.0515718	-0.00192248	0.991811	-0.202054	0.275691	-0.430314	0.0156768	0.285733	0.119185	0.137765	0.459871
RPS6KA3	blue	-0.336189	0.0644379	0.336189	0.0644379	-0.0144383	0.938552	0.136601	0.46371	0.0132418	0.943636	0.101234	0.587902	0.00960197	0.959114	0.320113	0.0791566	0.439234	0.0134301	0.220601	0.233049	0.151918	0.414595	0.297927	0.103561	0.0886511	0.635329	-0.100292	0.591397	-0.00497744	0.978799	-0.182877	0.324765	-0.0892147	0.633172	-0.119575	0.521712	0.14378	0.440316	-0.359225	0.0471783	0.0418175	0.823256
SNRNP70	blue	-0.403593	0.0243534	0.403593	0.0243534	-0.139887	0.452921	0.28141	0.125123	-0.138155	0.458592	0.401702	0.0250927	-0.39204	0.0291648	-0.0351019	0.851296	-0.172668	0.352955	0.0200143	0.914895	-0.234401	0.204359	0.109761	0.556674	-0.194671	0.293983	-0.20991	0.257053	0.28949	0.114195	0.365854	0.0429636	0.372988	0.0387705	-0.490464	0.00509161	-0.199578	0.281742	-0.382544	0.033676	-0.715525	6.05715e-06
SUMO1	blue	0.381394	0.0342591	-0.381394	0.0342591	0.221767	0.230525	-0.138214	0.458399	0.309017	0.0907385	-0.12833	0.49145	0.127253	0.495125	-0.143432	0.441436	0.0647208	0.729414	-0.375109	0.0375894	0.157986	0.395976	-0.0533456	0.775634	0.0784467	0.674872	0.0892624	0.632989	-0.441485	0.0129079	-0.301251	0.0995821	-0.250873	0.173422	0.414795	0.0203297	0.323545	0.0758158	0.3203	0.0789717	0.462718	0.00876477
IGF1R	blue	0.046413	0.804188	-0.046413	0.804188	0.0308242	0.869253	-0.257009	0.162795	-0.180939	0.330007	-0.280361	0.126597	-0.366978	0.0422799	-0.439072	0.0134683	-0.327286	0.0722988	0.167041	0.369102	0.00346737	0.98523	-0.0506578	0.786673	-0.148501	0.425291	0.0994497	0.594531	0.0260587	0.889332	0.135842	0.466221	-0.140538	0.450801	0.0793761	0.671233	0.0927017	0.619893	0.292553	0.110244	0.0901621	0.629553
HTRA1	blue	0.243674	0.186508	-0.243674	0.186508	0.146943	0.430219	-0.190009	0.305922	-0.139519	0.454122	-0.457084	0.00973542	0.0659708	0.724388	-0.156059	0.401836	-0.326206	0.0733005	0.32878	0.0709304	-0.183223	0.323836	-0.375842	0.0371882	0.316301	0.0829998	0.50285	0.00393713	0.15905	0.39276	0.268351	0.144388	0.193289	0.297493	0.199361	0.282275	0.117296	0.529734	0.53607	0.0018813	0.297705	0.103831
RPRD1A	blue	0.197387	0.287167	-0.197387	0.287167	0.18097	0.329924	-0.13133	0.481291	0.0325531	0.861987	-0.292889	0.109817	0.0929137	0.61909	-0.26871	0.143832	-0.135691	0.46672	-0.0064121	0.97269	0.0372055	0.842492	-0.15805	0.395782	0.0845264	0.651201	0.0336534	0.857369	0.0596028	0.750105	0.171733	0.355608	-0.114486	0.539707	-0.076115	0.684033	-0.330556	0.0693292	0.399231	0.0260871	0.406561	0.0232284
SBNO1	blue	0.0187798	0.920128	-0.0187798	0.920128	0.00383585	0.983661	-0.0250806	0.893462	-0.0736071	0.693935	0.0451458	0.809435	-0.136164	0.465153	-0.191643	0.301705	-0.281767	0.124625	0.0711182	0.703812	-0.0211901	0.909915	-0.0229928	0.902286	-0.196027	0.290566	-0.101103	0.588387	0.0539272	0.773251	0.148328	0.425835	-0.00759014	0.967675	-0.0534198	0.77533	-0.393813	0.0283798	0.0807305	0.665943	-0.13888	0.456212
RGS2	blue	0.131902	0.479368	-0.131902	0.479368	0.292268	0.110608	-0.172929	0.352218	-0.428506	0.0161685	-0.402826	0.0246512	0.276228	0.132527	0.29438	0.107937	0.34301	0.0588804	0.531059	0.00211312	0.0312782	0.867344	0.0273327	0.883957	0.0844986	0.651309	0.424644	0.0172616	0.28587	0.118999	-0.259779	0.158152	-0.139057	0.455633	0.358852	0.0474245	0.235091	0.202992	0.129203	0.488483	0.387626	0.0311965
PYGB	blue	0.357339	0.0484352	-0.357339	0.0484352	-0.0598855	0.748958	-0.365518	0.0431699	-0.218549	0.237536	-0.439489	0.0133701	-0.12316	0.509211	-0.477608	0.00658458	-0.543971	0.00156062	-0.130959	0.482543	-0.415617	0.0200576	-0.632797	0.00013347	0.122844	0.510306	0.3704	0.0402515	0.0625561	0.738144	0.54585	0.00149177	0.190047	0.305825	0.13905	0.455655	0.0562351	0.763815	0.657643	5.81736e-05	0.0892739	0.632945
MRPS11	blue	0.363886	0.0441821	-0.363886	0.0441821	0.376198	0.0369943	-0.0242473	0.896983	0.0595422	0.750351	-0.317707	0.0815662	0.129317	0.488096	-0.211539	0.253294	-0.289305	0.114438	0.184762	0.319719	-0.0890695	0.633727	-0.179499	0.333937	0.231832	0.209506	0.33927	0.0618793	0.0860231	0.645424	0.154406	0.406901	0.0406855	0.827968	0.155033	0.404976	-0.175167	0.345923	0.569694	0.000822008	0.380072	0.0349386
MAST2	blue	0.000121019	0.999484	-0.000121019	0.999484	-0.242733	0.188268	-0.133024	0.475604	-0.15695	0.39912	0.0805125	0.666793	0.11735	0.529541	0.07577	0.685392	0.327089	0.0724808	-0.129044	0.489022	0.0226465	0.903751	0.016471	0.929921	-0.342065	0.0596275	-0.415327	0.0201533	0.137209	0.461704	0.0436961	0.815448	-0.184026	0.321683	-0.305867	0.0942509	-0.335512	0.0650109	-0.175765	0.344253	-0.101983	0.585128
SMIM20	blue	0.477739	0.00656762	-0.477739	0.00656762	0.187677	0.312006	-0.104655	0.575282	-0.347431	0.055485	-0.521677	0.00261438	-0.0359757	0.847637	-0.303219	0.0972823	-0.188492	0.309872	-0.0684202	0.714573	-0.583814	0.000565124	-0.457065	0.00973883	0.416308	0.019831	0.6638	4.68017e-05	0.392994	0.0287404	0.448026	0.0114857	0.327019	0.0725458	0.169978	0.360619	-0.0395413	0.832738	0.700122	1.16386e-05	0.301686	0.0990711
RPP14	blue	0.587243	0.000514641	-0.587243	0.000514641	-0.381626	0.0341407	-0.574925	0.000716877	0.0343002	0.854656	-0.23022	0.212782	0.115519	0.53603	-0.426217	0.0168091	-0.420108	0.018623	-0.392955	0.0287576	0.000143328	0.999389	-0.482039	0.00603273	-0.509763	0.00339664	-0.125137	0.502383	-0.368075	0.0416212	0.0672939	0.719081	-0.330396	0.0694721	0.400101	0.0257332	0.0560048	0.764755	0.522604	0.00256065	0.0913515	0.625021
POLR3K	blue	0.628261	0.000154128	-0.628261	0.000154128	-0.0547669	0.769814	-0.424469	0.0173124	-0.246619	0.181073	-0.627371	0.0001585	0.26943	0.142719	-0.269018	0.143354	-0.179186	0.334794	0.0892202	0.633151	-0.177817	0.33856	-0.525481	0.00239992	0.129966	0.485899	0.471464	0.00742051	0.121379	0.515403	0.0942158	0.614164	-0.0436707	0.815554	0.400429	0.0256011	-0.0579638	0.756768	0.728533	3.37375e-06	0.51981	0.00272554
RN7SL737P	blue	0.456266	0.00988371	-0.456266	0.00988371	-0.329459	0.070315	-0.615227	0.000230222	-0.437824	0.0137661	-0.582017	0.000593288	-0.0875273	0.639638	-0.539702	0.00172739	-0.573255	0.000749076	-0.24379	0.186292	-0.28893	0.114929	-0.676741	2.91414e-05	-0.11592	0.534605	0.335295	0.0651955	0.109883	0.556231	0.343588	0.0584276	-0.000233342	0.999006	0.325121	0.0743182	0.0182719	0.922281	0.632568	0.000134448	0.093281	0.617699
CAVIN2	blue	0.401543	0.0251559	-0.401543	0.0251559	0.056827	0.7614	-0.23998	0.193483	-0.155709	0.402904	-0.216434	0.242219	0.0647879	0.729144	-0.282995	0.122921	-0.536013	0.00188382	-0.0366465	0.84483	-0.162143	0.383503	-0.427175	0.0165385	-0.192935	0.298394	0.120004	0.520208	0.165996	0.372147	0.278717	0.128931	0.108652	0.560691	0.0549341	0.76913	-0.0957756	0.608285	0.447611	0.0115719	-0.0760763	0.684185
BEX3	blue	0.282546	0.123542	-0.282546	0.123542	0.00844896	0.96402	-0.148168	0.426342	-0.275057	0.134243	-0.504678	0.00378748	-0.154738	0.405881	-0.396085	0.0273993	-0.452329	0.0106239	-0.152368	0.413198	-0.560771	0.00103277	-0.430647	0.0155877	0.37774	0.0361647	0.604745	0.000313912	0.30057	0.100389	0.566455	0.000893676	0.339914	0.0613547	0.148382	0.425667	0.0296785	0.874073	0.734987	2.4925e-06	0.176662	0.341759
RASA1	blue	-0.262728	0.153314	0.262728	0.153314	-0.00217942	0.990716	0.152718	0.412112	0.29283	0.109892	0.389227	0.0304468	-0.144787	0.437089	0.062515	0.73831	-0.0993152	0.595033	0.102448	0.583409	0.135296	0.468031	0.116634	0.532074	-0.175803	0.344149	-0.128754	0.490008	-0.284237	0.121215	-0.100798	0.58952	0.130648	0.483592	-0.0141948	0.939587	0.284987	0.120194	-0.341912	0.0597489	-0.378653	0.0356807
ITPRID2	blue	-0.452054	0.0106772	0.452054	0.0106772	-0.195635	0.291553	0.0904174	0.628579	0.204212	0.270487	0.352261	0.051954	-0.00554635	0.976377	0.230483	0.212245	0.162252	0.383177	-0.0858607	0.64605	0.347513	0.0554235	0.327744	0.071877	-0.18618	0.315951	-0.497526	0.00440238	-0.193843	0.296081	-0.187687	0.311979	-0.225969	0.221585	-0.243904	0.186079	-0.156252	0.401248	-0.548959	0.00138367	-0.217944	0.238868
BTAF1	blue	-0.563897	0.00095408	0.563897	0.00095408	-0.21439	0.246803	0.0126906	0.945979	0.00435885	0.981433	0.243178	0.187435	-0.241732	0.190152	0.136876	0.4628	0.241233	0.191097	0.077355	0.679155	0.284979	0.120205	0.476177	0.00677174	-0.326522	0.0730062	-0.566676	0.000888615	-0.0932749	0.617722	-0.0907326	0.627377	-0.290757	0.112549	-0.327674	0.0719415	-0.178642	0.336287	-0.577604	0.000667756	-0.265319	0.149153
SEC14L1	blue	-0.139874	0.452964	0.139874	0.452964	-0.240558	0.19238	-0.228966	0.215353	-0.268838	0.143634	0.0718045	0.701084	-0.235113	0.202949	-0.133411	0.474309	0.0608063	0.745224	-0.0174459	0.925785	0.0735902	0.694002	0.0501267	0.788859	-0.460854	0.00907645	-0.390994	0.0296363	0.0412654	0.825553	0.0303866	0.871093	-0.187986	0.311196	-0.207254	0.263258	-0.10563	0.571706	-0.194003	0.295677	-0.222636	0.228658
TRMT13	blue	0.408648	0.0224637	-0.408648	0.0224637	-0.0810547	0.664679	-0.314312	0.0850603	-0.145377	0.435202	-0.346995	0.0558131	0.199535	0.281848	-0.0555081	0.766784	-0.259333	0.158893	0.0247319	0.894935	-0.275871	0.133048	-0.459893	0.00924068	-0.1203	0.519172	0.313185	0.0862455	0.0437699	0.815142	0.236515	0.20019	0.0856919	0.646701	0.360413	0.0463995	0.0158425	0.932589	0.487409	0.00541721	0.0798197	0.669498
VKORC1	blue	-0.128359	0.491351	0.128359	0.491351	0.228058	0.217228	0.12948	0.487545	0.146114	0.432851	0.0829802	0.657191	0.557907	0.00110977	0.617647	0.000213977	0.318156	0.0811119	0.577799	0.000664295	0.381393	0.0342595	0.155212	0.404426	0.0640652	0.732055	-0.114478	0.539736	0.054288	0.771774	-0.338055	0.0628787	-0.168255	0.365583	-0.0478988	0.798046	-0.241516	0.190561	-0.301189	0.0996562	0.200145	0.280348
CUL5	blue	0.695596	1.39943e-05	-0.695596	1.39943e-05	-0.084304	0.652062	-0.607254	0.000291742	-0.0873559	0.640296	-0.524612	0.00244753	0.185876	0.316757	-0.386864	0.0315584	-0.390133	0.030029	-0.198457	0.28451	-0.0595538	0.750305	-0.551838	0.00128973	-0.236078	0.201048	0.312449	0.0870269	-0.249312	0.176204	0.0183651	0.921886	-0.227729	0.21791	0.653361	6.74834e-05	0.292223	0.110665	0.74193	1.78223e-06	0.380235	0.0348547
TM2D3	blue	0.0340416	0.85574	-0.0340416	0.85574	-0.283753	0.121878	-0.228549	0.216213	-0.228887	0.215515	-0.520629	0.00267624	-0.188314	0.310336	-0.277736	0.130339	0.00127745	0.994558	0.236587	0.200049	0.0437089	0.815395	0.0408534	0.827269	0.284794	0.120456	0.274974	0.134366	0.12677	0.496775	0.0489606	0.793664	-0.152271	0.413498	0.113153	0.544466	0.0776023	0.678184	0.290814	0.112475	0.481279	0.00612445
FAM210A	blue	0.65641	6.07299e-05	-0.65641	6.07299e-05	-0.0112708	0.952015	-0.570188	0.000811528	-0.132328	0.477937	-0.393648	0.0284522	0.250201	0.174616	-0.301918	0.0987987	-0.297487	0.104096	-0.0885257	0.635809	-0.0999432	0.592694	-0.564495	0.000939663	-0.320928	0.0783535	0.227961	0.217429	-0.225624	0.222309	0.00823089	0.964948	-0.196161	0.29023	0.577545	0.000668805	0.369616	0.0407096	0.623185	0.000180578	0.230138	0.212948
DCTN5	blue	0.168512	0.364839	-0.168512	0.364839	0.459132	0.00937266	-0.000111742	0.999524	0.0137918	0.941299	-0.17985	0.332975	0.159518	0.391352	-0.123079	0.509493	-0.20232	0.275046	0.399767	0.0258686	0.189759	0.30657	0.0234721	0.900259	0.0894855	0.632137	0.182201	0.326588	0.0687743	0.713157	-0.150596	0.418713	-0.102725	0.582387	0.141764	0.44682	-0.185314	0.318247	0.264237	0.150881	0.321643	0.0776536
PSMB5	blue	0.545884	0.00149056	-0.545884	0.00149056	0.0964404	0.605787	-0.488319	0.00531835	-0.368639	0.0412854	-0.711408	7.24163e-06	0.124286	0.505315	-0.379983	0.0349849	-0.175642	0.344597	-0.126232	0.498619	-0.186785	0.314353	-0.394561	0.0280539	0.104371	0.576324	0.371318	0.0397214	0.137341	0.461268	0.180134	0.3322	-0.233682	0.205791	0.345159	0.0572102	-0.094691	0.612371	0.792769	1.05827e-07	0.593186	0.000436496
LNPK	blue	-0.552957	0.00125477	0.552957	0.00125477	0.0170125	0.927623	0.489755	0.0051656	0.598639	0.00037421	0.625656	0.000167234	0.161013	0.386871	0.445871	0.011939	0.056655	0.762102	0.232819	0.207519	0.415731	0.02002	0.427864	0.016346	0.0858198	0.646207	-0.414017	0.0205902	-0.275585	0.133468	-0.242969	0.187826	0.0492463	0.792486	-0.308624	0.0911715	-0.231793	0.209585	-0.578464	0.000652629	-0.243251	0.187298
STAM2	blue	-0.638007	0.000112813	0.638007	0.000112813	0.362981	0.0447519	0.516459	0.0029353	0.216034	0.243111	0.360253	0.0465037	-0.164001	0.378	0.283927	0.12164	0.144832	0.436944	0.132268	0.478138	0.134401	0.471006	0.412414	0.0211354	0.355219	0.0498808	-0.0610353	0.744296	0.0669585	0.720425	-0.0378627	0.839745	0.180906	0.330099	-0.3813	0.0343071	-0.0809066	0.665256	-0.489656	0.00517602	-0.148668	0.424763
SLC25A40	blue	0.699004	1.21849e-05	-0.699004	1.21849e-05	-0.216473	0.242132	-0.629672	0.000147414	-0.14218	0.445474	-0.527551	0.00228976	0.175649	0.344578	-0.420854	0.0183932	-0.378583	0.0357179	-0.291829	0.111169	-0.326322	0.0731926	-0.711662	7.16288e-06	-0.0883937	0.636315	0.379771	0.0350951	-0.252975	0.169729	0.215055	0.245306	-0.122907	0.510087	0.616587	0.000220962	0.263447	0.152151	0.817363	2.00825e-08	0.321023	0.0782595
ABCB7	blue	0.328477	0.0712062	-0.328477	0.0712062	0.00911342	0.961193	0.0347898	0.852604	-0.027795	0.882008	-0.164009	0.377977	-0.0124039	0.947198	-0.297984	0.103492	-0.436192	0.0141639	-0.251573	0.172187	-0.628842	0.000151333	-0.611818	0.000254955	0.337274	0.0635277	0.537881	0.00180311	0.149633	0.42173	0.61936	0.000203103	0.518831	0.00278541	0.0755202	0.686377	0.0111537	0.952514	0.636065	0.000120155	-0.0174299	0.925852
HDHD2	blue	0.653608	6.69121e-05	-0.653608	6.69121e-05	-0.0469632	0.801912	-0.639195	0.000108524	-0.435143	0.0144246	-0.788228	1.4041e-07	0.0727102	0.697489	-0.479667	0.00632306	-0.36474	0.0436499	-0.263608	0.151892	-0.180877	0.330176	-0.577805	0.000664201	0.0252118	0.892908	0.528462	0.00224273	0.130711	0.483381	0.0956478	0.608766	-0.12612	0.499004	0.535652	0.00189973	0.210005	0.256832	0.807746	3.95569e-08	0.475684	0.00683729
EDNRA	blue	0.455581	0.0100093	-0.455581	0.0100093	-0.0433889	0.816724	-0.522337	0.00257603	-0.266131	0.147866	-0.373274	0.0386093	-0.126319	0.498322	-0.384933	0.0324913	-0.211598	0.253158	-0.141706	0.447007	-0.149775	0.421286	-0.426234	0.0168042	-0.2482	0.178203	0.131341	0.481255	-0.0839567	0.653406	0.0675455	0.718073	-0.109649	0.557079	0.297999	0.103474	0.420331	0.0185543	0.403778	0.0242819	0.0718199	0.701023
KRR1	blue	0.370263	0.0403317	-0.370263	0.0403317	-0.466289	0.00819296	-0.293571	0.108955	0.0660989	0.723874	-0.228665	0.215974	0.30741	0.0925176	-0.0397143	0.832016	0.00286649	0.98779	0.0710143	0.704226	-0.0233386	0.900824	-0.213885	0.247945	-0.075402	0.686843	0.0626996	0.737564	-0.178862	0.335682	-0.0740571	0.692155	-0.131157	0.481874	0.350943	0.0528992	0.0124985	0.946795	0.30224	0.0984211	0.248612	0.17746
LMTK2	blue	-0.273334	0.136799	0.273334	0.136799	-0.380221	0.0348618	0.144618	0.437628	0.0129889	0.944711	0.250791	0.173568	-0.428627	0.0161353	-0.238906	0.195544	-0.170657	0.358676	-0.406321	0.0233177	-0.254688	0.166759	-0.00551968	0.97649	0.0207446	0.911801	-0.331971	0.068074	0.107711	0.564109	0.486685	0.0054969	0.254508	0.167068	-0.57573	0.000701799	-0.140179	0.451969	-0.208899	0.259402	-0.462094	0.00886804
MDM2	blue	0.0801094	0.668367	-0.0801094	0.668367	-0.266373	0.147485	-0.173104	0.351723	-0.0952065	0.610427	0.0251251	0.893274	0.0734166	0.69469	0.0047289	0.979858	0.05296	0.777215	-0.00378005	0.983899	0.190157	0.305539	-0.00441795	0.981182	-0.255645	0.165116	-0.153752	0.408916	-0.108283	0.562032	-0.255765	0.16491	-0.213822	0.248089	0.165368	0.373985	-0.00948475	0.959613	-0.148145	0.426415	-0.0407825	0.827564
RNF150	blue	-0.396173	0.0273617	0.396173	0.0273617	-0.0528474	0.777677	0.0558529	0.765375	-0.0427297	0.819463	0.169743	0.361293	-0.0729271	0.696629	0.0759868	0.684538	-0.165947	0.37229	-0.0592546	0.75152	0.109094	0.559088	0.132379	0.477767	-0.0434293	0.816556	-0.103738	0.578652	0.0135394	0.942371	0.0146094	0.937826	-0.044884	0.810521	-0.119258	0.522823	-0.084538	0.651157	-0.163956	0.378134	-0.211123	0.254251
TMEM263	blue	0.428565	0.0161521	-0.428565	0.0161521	0.0189921	0.919227	-0.397795	0.0266794	0.174263	0.348458	-0.320589	0.0786869	0.255476	0.165406	-0.218585	0.237457	0.0312717	0.867371	-0.165623	0.373237	0.290184	0.113292	-0.16871	0.364268	-0.0556037	0.766394	0.0286378	0.878456	-0.421211	0.0182841	-0.280811	0.125963	-0.445317	0.0120578	0.420966	0.018359	0.313197	0.0862331	0.404105	0.024156	0.609623	0.000272102
RTF1	blue	-0.138901	0.456144	0.138901	0.456144	-0.00407133	0.982658	-0.0609238	0.744748	-0.298776	0.102533	-0.177903	0.338323	-0.589023	0.000490027	-0.38346	0.0332178	-0.0774142	0.678923	-0.508957	0.00345616	-0.4075	0.0228819	0.0256283	0.891149	0.0822397	0.660067	0.0162257	0.930963	0.207309	0.26313	0.492329	0.00490116	0.163099	0.380667	-0.241218	0.191125	-0.00966004	0.958867	0.149754	0.421352	-0.156451	0.400639
CIAO2A	blue	0.672456	3.41781e-05	-0.672456	3.41781e-05	-0.0366393	0.84486	-0.382134	0.033883	-0.075561	0.686216	-0.612013	0.00025348	0.141992	0.446083	-0.461195	0.00901876	-0.383759	0.0330694	-0.0596836	0.749777	-0.117855	0.527761	-0.452467	0.0105972	0.194106	0.295415	0.507451	0.00356979	-0.0582254	0.755704	0.0979101	0.600279	-0.0643561	0.730883	0.510987	0.00330796	0.0390961	0.834595	0.866683	2.92393e-10	0.585593	0.000538412
DEGS1	blue	0.333372	0.0668491	-0.333372	0.0668491	0.108374	0.5617	-0.210825	0.254938	0.227599	0.218181	-0.121502	0.514973	0.182582	0.32556	-0.12572	0.500376	-0.130727	0.483324	0.274542	0.135003	0.451228	0.010839	0.000859646	0.996338	-0.153741	0.408951	0.039234	0.834019	-0.393511	0.0285125	-0.536253	0.00187327	-0.381752	0.0340768	0.465422	0.00832882	0.211675	0.252981	0.122359	0.511991	0.344614	0.0576306
SRRM1	blue	-0.372377	0.039116	0.372377	0.039116	-0.24925	0.176314	0.0811622	0.66426	-0.355355	0.0497868	0.0113969	0.951479	-0.37864	0.0356874	-0.0211154	0.910231	0.0575066	0.75863	-0.124892	0.503227	-0.238885	0.195586	0.0382043	0.838318	0.0081336	0.965362	0.0360856	0.847177	0.403943	0.0242182	0.344144	0.0579948	0.259991	0.157801	-0.359437	0.0470387	0.00497439	0.978812	-0.237747	0.197787	-0.341925	0.0597383
SNF8	blue	0.178973	0.335378	-0.178973	0.335378	0.137282	0.461463	-0.0990474	0.596031	-0.391503	0.029406	-0.584297	0.00055776	-0.129512	0.487435	-0.324929	0.0744989	-0.11915	0.523203	0.0476322	0.799147	-0.170022	0.360495	-0.135166	0.468464	0.470303	0.00758826	0.379036	0.0354791	0.494791	0.00465916	0.254128	0.167726	0.100858	0.589295	-0.13333	0.474581	-0.318383	0.0808837	0.445514	0.0120155	0.444112	0.0123198
SECISBP2	blue	-0.30928	0.0904499	0.30928	0.0904499	-0.158865	0.39332	0.214581	0.246373	0.36224	0.045222	0.510169	0.00336701	0.0514563	0.783389	0.299688	0.101438	0.270828	0.140578	0.246382	0.181507	0.575095	0.000713663	0.52484	0.00243498	-0.329391	0.0703764	-0.501959	0.00401197	-0.334589	0.0657988	-0.585088	0.000545873	-0.259764	0.158177	-0.0655708	0.725996	0.0698496	0.708865	-0.61765	0.000213958	-0.194922	0.29335
CPSF2	blue	0.304048	0.0963259	-0.304048	0.0963259	-0.0482728	0.796502	-0.309196	0.0905422	0.00808398	0.965573	-0.362247	0.0452176	0.203021	0.273351	-0.197207	0.287616	-0.443736	0.0124026	0.332609	0.0675146	0.115125	0.537431	-0.378398	0.0358154	-0.00804834	0.965725	0.288789	0.115114	-0.0809906	0.664929	0.027123	0.884841	-0.0159327	0.932206	0.330339	0.0695238	0.085132	0.648861	0.426249	0.0168	0.254679	0.166774
NUBP1	blue	0.197147	0.287764	-0.197147	0.287764	0.165786	0.372761	0.347379	0.0555237	0.324573	0.0748358	-0.0125219	0.946696	0.0346647	0.853128	-0.191658	0.301666	-0.154936	0.405275	-0.266748	0.146893	-0.381688	0.0341091	-0.196032	0.290555	0.581326	0.000604441	0.358693	0.0475299	0.0245292	0.895791	0.376055	0.0370719	0.41475	0.0203447	-0.0769164	0.680879	-0.0875717	0.639468	0.402337	0.0248425	0.199137	0.282828
CASZ1	blue	0.364712	0.0436675	-0.364712	0.0436675	0.0245561	0.895678	-0.55269	0.00126303	-0.230049	0.21313	-0.458632	0.00946005	-0.117623	0.528578	-0.448769	0.0113328	-0.171719	0.355649	0.249247	0.176319	0.262429	0.153801	-0.152219	0.41366	-0.356175	0.0492244	-0.0203422	0.913506	-0.107483	0.564941	-0.155533	0.403442	-0.430243	0.0156959	0.267239	0.146123	0.181565	0.32831	0.399306	0.0260564	0.363046	0.0447103
SEC11A	blue	0.565999	0.000904193	-0.565999	0.000904193	0.0651073	0.727859	-0.475328	0.00688491	-0.28478	0.120475	-0.620154	0.000198231	-0.000678524	0.99711	-0.440523	0.0131288	-0.405118	0.0237698	0.0948865	0.611633	-0.047277	0.800615	-0.396691	0.0271422	0.0358359	0.848222	0.629646	0.000147538	-0.0543907	0.771353	-0.13478	0.469746	-0.0769162	0.68088	0.721241	4.7024e-06	0.386796	0.0315908	0.681601	2.42435e-05	0.415348	0.0201464
COG6	blue	-0.122358	0.511994	0.122358	0.511994	0.348802	0.0544639	0.148609	0.424949	-0.101673	0.586274	-0.2011	0.278012	-0.0854284	0.647717	0.00444575	0.981063	-0.0976129	0.601391	0.139207	0.455142	-0.129382	0.487878	-0.0456936	0.807166	0.414729	0.0203519	0.42608	0.0168482	0.277679	0.130423	0.199543	0.281828	0.274898	0.134477	-0.0575593	0.758415	0.0180976	0.92302	0.154943	0.405252	0.145148	0.435934
PARP1	blue	0.556963	0.00113623	-0.556963	0.00113623	-0.119176	0.523109	-0.316973	0.0823114	0.0788207	0.673407	-0.387354	0.0313254	0.0648719	0.728806	-0.4741	0.00705152	-0.420377	0.0185399	-0.114869	0.538341	-0.0183634	0.921893	-0.287261	0.117137	-0.0205908	0.912453	0.202399	0.274856	-0.192043	0.300678	0.00769242	0.96724	-0.103433	0.579773	0.4097	0.0220857	0.228243	0.216845	0.621586	0.000189712	0.331118	0.0688291
PLAA	blue	0.0854012	0.647822	-0.0854012	0.647822	0.203303	0.272671	-0.370217	0.040358	-0.411887	0.0213175	-0.536256	0.00187313	-0.353919	0.0507834	-0.440871	0.0130485	-0.0449882	0.810089	-0.267559	0.145622	-0.0660814	0.723944	0.0155715	0.93374	0.0696475	0.709671	0.161196	0.386322	0.15098	0.417516	0.0925699	0.620393	-0.221508	0.231084	0.0809249	0.665185	-0.0887702	0.634872	0.373552	0.0384535	0.369224	0.04094
FHIP2A	blue	-0.371468	0.0396352	0.371468	0.0396352	-0.348815	0.0544546	0.124196	0.505628	0.0493083	0.79223	0.176469	0.342295	-0.228999	0.215285	0.0072879	0.968962	-0.0524318	0.779382	-0.0291394	0.876343	-0.0761313	0.683969	0.0998737	0.592953	0.113469	0.543338	-0.157734	0.396738	0.0187442	0.920278	0.163457	0.379607	0.139677	0.453607	-0.272152	0.138572	-0.157308	0.398032	-0.306742	0.093265	-0.296595	0.105188
NFAT5	blue	-0.337256	0.0635423	0.337256	0.0635423	-0.117837	0.527823	-0.226111	0.221286	-0.371913	0.0393806	0.0558665	0.76532	0.117722	0.528229	0.426137	0.0168319	0.484096	0.00579026	0.341915	0.0597466	0.277085	0.13128	0.211523	0.253331	-0.463756	0.00859518	-0.391396	0.0294546	0.19263	0.299173	-0.274172	0.135551	-0.285775	0.119128	-0.175182	0.345881	-0.144191	0.438997	-0.576664	0.000684647	-0.19305	0.298102
FUCA2	blue	0.455369	0.0100484	-0.455369	0.0100484	0.0371045	0.842914	-0.287614	0.116667	0.197044	0.288022	-0.317318	0.0819602	0.228784	0.215727	-0.233983	0.20519	-0.329532	0.0702487	0.0658661	0.724809	0.271068	0.140214	-0.225318	0.222955	0.00448442	0.980899	0.18753	0.312394	-0.330563	0.0693237	-0.235866	0.201463	-0.222689	0.228542	0.47672	0.00670026	0.19309	0.297999	0.516291	0.00294618	0.449023	0.0112809
AMFR	blue	-0.369454	0.0408043	0.369454	0.0408043	-0.205239	0.268032	0.323762	0.0756082	0.0429439	0.818572	0.197417	0.287091	0.113463	0.543359	0.316646	0.082646	0.414175	0.0205369	-0.0331162	0.859623	-0.0193143	0.917862	0.254139	0.167706	0.273882	0.135982	-0.181367	0.328846	0.176069	0.343405	0.0902539	0.629203	0.000628177	0.997324	-0.395064	0.0278362	-0.428527	0.0161626	-0.300477	0.100499	0.0772653	0.679508
BCL2L13	blue	-0.00650426	0.972298	0.00650426	0.972298	-0.131286	0.48144	-0.172346	0.353868	-0.18191	0.327375	-0.266726	0.146929	-0.227646	0.218082	-0.293748	0.108731	-0.0472484	0.800733	-0.234129	0.2049	-0.228692	0.215917	-0.0635633	0.734078	0.156545	0.400352	0.111423	0.550678	0.051826	0.78187	0.252022	0.171396	-0.0743169	0.691127	-0.0262959	0.888331	0.0312615	0.867414	0.306015	0.0940833	0.20121	0.277743
FAF1	blue	0.0147722	0.937134	-0.0147722	0.937134	0.228248	0.216836	0.226193	0.221115	-0.0621937	0.739609	-0.161175	0.386387	-0.325929	0.0735593	-0.291288	0.111863	-0.337576	0.0632756	-0.134588	0.470383	-0.30855	0.0912525	-0.146266	0.432368	0.436873	0.0139967	0.414166	0.0205401	0.303095	0.0974261	0.429112	0.0160023	0.413274	0.0208414	-0.16123	0.386222	0.141304	0.448311	0.299128	0.10211	0.00931849	0.96032
LSM1	blue	0.158118	0.395576	-0.158118	0.395576	0.205711	0.266909	-0.122594	0.511176	-0.231309	0.210566	-0.476367	0.00674669	-0.236344	0.200524	-0.396414	0.0272594	-0.118988	0.52377	-0.00642954	0.972616	-0.200562	0.279327	-0.134066	0.472123	0.500464	0.00414016	0.526266	0.00235765	0.15293	0.411456	0.171655	0.355832	0.0925637	0.620417	0.140127	0.452137	0.174944	0.346547	0.492593	0.00487472	0.450395	0.0110042
C15orf61	blue	0.547832	0.00142207	-0.547832	0.00142207	-0.123367	0.508494	-0.360127	0.0465861	0.036245	0.846509	-0.414405	0.02046	-0.0555691	0.766535	-0.594685	0.000418518	-0.566796	0.000885872	-0.1374	0.461074	-0.243129	0.187526	-0.543599	0.00157458	0.109687	0.556942	0.39169	0.0293218	-0.200552	0.279353	0.287417	0.116929	0.0174784	0.925646	0.390309	0.0299481	0.0888178	0.63469	0.815025	2.37656e-08	0.313731	0.0856695
TWF2	blue	0.442244	0.0127356	-0.442244	0.0127356	-0.209433	0.258161	-0.167774	0.366972	-0.0301619	0.872039	-0.270888	0.140487	0.147837	0.427385	-0.243411	0.186998	-0.000849936	0.996379	-0.274251	0.135434	-0.401287	0.0252576	-0.373112	0.0387006	0.119861	0.520708	0.0566942	0.761942	0.0748558	0.688999	0.44113	0.0129891	-0.00425768	0.981864	-0.0570574	0.760461	-0.145916	0.433484	0.519021	0.00277373	0.280339	0.126628
SMARCC1	blue	-0.557882	0.00111047	0.557882	0.00111047	0.0583627	0.755145	0.539915	0.00171873	0.118077	0.526977	0.623283	0.000180033	-0.175139	0.346002	0.367558	0.0419305	0.30883	0.0909447	0.0263694	0.88802	0.101111	0.588358	0.472911	0.00721589	-0.0789743	0.672805	-0.364109	0.0440426	0.145009	0.436378	-0.112194	0.547906	0.220469	0.233336	-0.483627	0.00584474	-0.215926	0.243354	-0.760164	7.00878e-07	-0.528561	0.00223767
CRTC3	blue	-0.161073	0.386691	0.161073	0.386691	0.0382856	0.837978	-0.0889962	0.634007	0.135357	0.467829	0.143239	0.442056	-0.268731	0.143799	-0.23932	0.194749	-0.245758	0.18265	-0.103166	0.580757	0.297741	0.103787	0.161856	0.384354	-0.313227	0.0862013	-0.530654	0.00213289	-0.158171	0.395415	-0.0267515	0.886408	-0.180021	0.33251	-0.285701	0.119228	-0.212562	0.250953	-0.231862	0.209445	-0.237063	0.199119
RHOJ	blue	-0.35737	0.0484144	0.35737	0.0484144	0.0453256	0.808691	0.262463	0.153744	0.222016	0.22999	0.326177	0.0733282	0.428059	0.016292	0.679154	2.66088e-05	0.538122	0.00179295	0.467978	0.00793362	0.320315	0.0789572	0.457782	0.00961054	-0.0167515	0.928731	-0.198486	0.284439	-0.121621	0.514559	-0.446021	0.0119069	-0.204121	0.270704	0.0297096	0.873942	-0.0797071	0.669939	-0.509835	0.00339142	0.0525186	0.779026
PTDSS1	blue	0.702139	1.07094e-05	-0.702139	1.07094e-05	-0.242579	0.188557	-0.204218	0.270472	0.00175139	0.992539	-0.236786	0.199659	0.183445	0.323239	-0.314446	0.084921	-0.350462	0.0532477	-0.251122	0.172983	-0.311136	0.0884329	-0.514255	0.00308082	-0.0597352	0.749568	0.276529	0.132088	-0.0207115	0.911942	0.183061	0.324271	0.108781	0.560222	0.334714	0.0656924	0.14087	0.449721	0.582552	0.000584784	0.0974889	0.601855
GNAI3	blue	-0.546384	0.00147271	0.546384	0.00147271	0.320411	0.0788622	0.377426	0.0363324	0.141265	0.448436	0.223616	0.226562	0.212316	0.251514	0.634018	0.000128348	0.63102	0.000141246	0.298509	0.102857	0.376008	0.0370977	0.620713	0.000194864	0.215733	0.243785	-0.219219	0.236065	0.0587311	0.753647	-0.388251	0.030902	-0.185887	0.316728	-0.239312	0.194764	-0.135527	0.467263	-0.604831	0.00031313	0.163717	0.378838
SCAMP3	blue	0.278716	0.128934	-0.278716	0.128934	0.0649487	0.728497	-0.162299	0.383039	0.0652971	0.727096	-0.163999	0.378006	0.346255	0.0563725	-0.0841346	0.652717	-0.26251	0.153669	0.0773356	0.679231	0.253843	0.168219	-0.179769	0.333198	-0.0529378	0.777306	-0.0428235	0.819073	0.0260093	0.88954	-0.0745953	0.690027	-0.173591	0.350348	0.0389157	0.835348	-0.17767	0.338967	0.302025	0.0986729	0.262074	0.154378
SNAPC5	blue	0.162458	0.382567	-0.162458	0.382567	0.238494	0.196341	-0.084744	0.65036	-0.45963	0.0092862	-0.552981	0.00125401	-0.341818	0.0598241	-0.389378	0.0303768	-0.166162	0.37166	-0.264301	0.150778	-0.507969	0.00353037	-0.147619	0.428076	0.393832	0.0283716	0.559174	0.00107511	0.478706	0.00644393	0.437132	0.0139336	0.228181	0.216973	0.0353988	0.850052	-0.0398396	0.831494	0.539043	0.0017545	0.211766	0.252774
TSPAN7	blue	-0.0743621	0.690949	0.0743621	0.690949	0.0836777	0.654486	-0.230553	0.212102	-0.163602	0.379179	0.00752285	0.967962	0.353059	0.0513877	0.392787	0.0288321	0.10116	0.588175	0.0615637	0.742157	0.223198	0.227455	-0.00192061	0.991819	-0.336742	0.063973	-0.27599	0.132874	0.0529766	0.777147	-0.236994	0.199253	-0.292617	0.110163	0.0263386	0.888151	-0.162749	0.381703	-0.291742	0.111281	-0.0986031	0.597689
EVI5	blue	-0.473074	0.00719314	0.473074	0.00719314	0.00650965	0.972275	0.371741	0.0394786	0.196667	0.288963	0.193041	0.298124	-0.166838	0.369692	0.137013	0.46235	0.226413	0.220654	0.105979	0.570429	0.307775	0.0921108	0.504221	0.00382447	0.298047	0.103415	-0.236896	0.199445	0.07591	0.68484	-0.176714	0.341613	0.0103318	0.956009	-0.427021	0.0165817	-0.217042	0.240866	-0.501425	0.00405731	-0.00171297	0.992703
SMC1A	blue	-0.455854	0.00995893	0.455854	0.00995893	-0.097415	0.602132	0.42961	0.0158669	0.197002	0.288126	0.603467	0.000325766	-0.232133	0.208899	0.0776923	0.677831	-0.0572731	0.759582	0.0487874	0.794379	0.249423	0.176005	0.413608	0.0207281	-0.213397	0.249053	-0.411207	0.021554	0.0303331	0.871318	-0.126856	0.496483	0.112593	0.546472	-0.424014	0.0174457	-0.220496	0.233277	-0.632257	0.000135791	-0.554441	0.00120966
CEP170	blue	-0.551985	0.0012851	0.551985	0.0012851	0.130373	0.48452	0.423322	0.0176497	0.253647	0.168558	0.35546	0.0497144	-0.168066	0.366127	0.342011	0.0596705	0.424199	0.0173913	0.13167	0.480147	0.148789	0.424383	0.530151	0.00215767	0.16439	0.376854	-0.28317	0.12268	-0.0224836	0.90444	-0.0746572	0.689783	0.064279	0.731193	-0.384091	0.0329053	-0.201415	0.277245	-0.564111	0.000948905	-0.129681	0.486863
UBQLN2	blue	0.390003	0.0300887	-0.390003	0.0300887	-0.280103	0.12696	-0.556872	0.00113882	-0.442051	0.0127791	-0.622095	0.000186761	0.0554603	0.766979	-0.331539	0.0684556	-0.341214	0.0603063	-0.110469	0.554115	-0.335186	0.0652886	-0.577693	0.000666176	-0.0805501	0.666647	0.229261	0.214746	0.246718	0.180893	0.473656	0.00711257	-0.0292335	0.875947	0.142262	0.445209	-0.267206	0.146174	0.625033	0.000170513	0.192681	0.299043
SEPTIN10	blue	-0.634787	0.000125211	0.634787	0.000125211	0.213549	0.248706	0.446655	0.0117724	0.244747	0.184515	0.496559	0.00449174	-0.394771	0.0279627	0.125074	0.502598	0.0380948	0.838775	-0.122693	0.51083	0.154826	0.405611	0.50493	0.00376724	0.10943	0.557873	-0.195401	0.292141	-0.154534	0.406507	-0.146511	0.431589	0.134479	0.470746	-0.261561	0.155216	0.150177	0.420025	-0.55763	0.00111749	-0.374639	0.0378487
BLVRA	blue	0.111648	0.549866	-0.111648	0.549866	0.286092	0.118701	-0.0360989	0.847121	-0.196699	0.288885	-0.342638	0.059174	-0.310931	0.0886537	-0.435738	0.0142762	-0.327766	0.071857	-0.347413	0.0554987	-0.312099	0.0873991	-0.132811	0.476316	0.433671	0.0147972	0.428787	0.0160913	0.0921955	0.621814	0.27665	0.131912	0.075297	0.687257	0.144788	0.437085	-0.147539	0.428329	0.52503	0.00242451	0.255778	0.164888
NT5C2	blue	-0.37151	0.0396111	0.37151	0.0396111	-0.0132253	0.943706	0.305444	0.0947299	0.371896	0.0393899	0.54167	0.0016487	-0.219336	0.235809	0.0917942	0.623338	-0.0163597	0.930394	-0.110236	0.554958	0.191938	0.300947	0.35779	0.0481323	-0.240758	0.191999	-0.502755	0.00394512	-0.190599	0.304394	-0.0261887	0.888783	0.0211385	0.910133	-0.371012	0.0398976	-0.155438	0.403734	-0.522575	0.00256229	-0.474421	0.00700754
OXNAD1	blue	0.585606	0.000538221	-0.585606	0.000538221	0.028323	0.879782	-0.541547	0.0016535	-0.126677	0.497094	-0.546088	0.00148324	0.205338	0.267796	-0.407505	0.0228798	-0.349677	0.05382	-0.022418	0.904718	0.0981874	0.599241	-0.46098	0.0090551	-0.145462	0.434931	0.167103	0.368921	-0.10602	0.57028	-0.0608591	0.74501	-0.252687	0.17023	0.391266	0.0295129	0.0307692	0.869484	0.645523	8.80317e-05	0.443867	0.0123738
SLC20A2	blue	0.504033	0.00383975	-0.504033	0.00383975	-0.192435	0.299673	-0.559354	0.00107026	-0.395933	0.0274638	-0.561761	0.00100725	0.115512	0.536053	-0.262892	0.153049	0.139757	0.453345	-0.357311	0.0484542	-0.170441	0.359295	-0.294594	0.107669	-0.18024	0.331912	0.0564506	0.762936	0.082663	0.658422	0.0886484	0.635339	-0.363368	0.0445075	0.257512	0.161944	-0.00658932	0.971936	0.479805	0.00630576	0.416296	0.0198349
GUF1	blue	0.270537	0.141022	-0.270537	0.141022	-0.00577265	0.975413	-0.118286	0.526239	-0.0666426	0.721692	-0.314205	0.0851725	-0.142019	0.445994	-0.279576	0.127707	-0.17619	0.34307	0.0321257	0.863782	-0.134323	0.471267	-0.121603	0.51462	0.0686946	0.713476	0.372946	0.0387942	0.0089234	0.962001	0.0741051	0.691965	0.0782876	0.675495	0.297753	0.103772	0.307581	0.092327	0.464713	0.00844124	0.236461	0.200296
ID1	blue	0.226077	0.221357	-0.226077	0.221357	0.140212	0.451862	-0.217637	0.239547	0.0636991	0.73353	-0.253266	0.169221	0.343497	0.0584988	0.0957901	0.60823	0.163943	0.378171	0.0211361	0.910144	0.0957039	0.608555	-0.100392	0.591024	0.116549	0.532375	0.250428	0.174213	-0.236361	0.200492	-0.317086	0.0821971	-0.260261	0.157354	0.481662	0.00607807	0.205548	0.267296	0.258687	0.159971	0.463884	0.00857443
TMEM242	blue	0.517516	0.00286771	-0.517516	0.00286771	0.0790614	0.672464	-0.380209	0.0348677	-0.00547292	0.976689	-0.579924	0.00062765	0.0923066	0.621392	-0.400492	0.0255756	-0.284679	0.120613	-0.0421946	0.821687	0.0896348	0.631566	-0.237488	0.19829	0.069041	0.712092	0.309147	0.0905953	-0.110826	0.552829	-0.0520154	0.781092	-0.227983	0.217384	0.416461	0.0197813	0.115506	0.536074	0.74083	1.88079e-06	0.621022	0.000193026
DBT	blue	0.509849	0.00339035	-0.509849	0.00339035	-0.046327	0.804544	-0.242041	0.18957	0.0407154	0.827844	-0.264652	0.150217	-0.0142636	0.939294	-0.426479	0.0167348	-0.475318	0.00688629	-0.457455	0.00966891	-0.514966	0.0030332	-0.658333	5.67866e-05	0.0748118	0.689172	0.398885	0.0262288	-0.0956947	0.608589	0.477637	0.00658078	0.275177	0.134067	0.274109	0.135644	0.198186	0.28518	0.668878	3.89677e-05	0.0367919	0.844221
GLT8D1	blue	-0.293169	0.109462	0.293169	0.109462	0.195668	0.29147	0.311236	0.0883248	-0.032284	0.863117	0.189195	0.308039	-0.0454197	0.808301	0.230322	0.212572	-0.171256	0.356968	0.327864	0.0717671	0.00246417	0.989503	0.0456944	0.807163	0.205258	0.267987	0.233628	0.205899	0.272211	0.138483	0.0184491	0.92153	0.416133	0.0198883	-0.15039	0.419358	0.0107525	0.95422	-0.297482	0.104103	-0.313062	0.0863759
VPS8	blue	-0.0621452	0.739805	0.0621452	0.739805	0.00752605	0.967948	-0.00164461	0.992994	0.0454201	0.808299	-0.136055	0.465514	-0.312537	0.0869329	-0.278087	0.129835	-0.252539	0.17049	-0.29558	0.106441	-0.170139	0.360159	-0.129881	0.486186	0.276645	0.13192	0.197915	0.285854	-0.0424373	0.820678	0.307875	0.0920001	0.135056	0.468826	-0.0327178	0.861295	0.0396308	0.832364	0.209609	0.25775	0.0386262	0.836556
RPL19	blue	0.160953	0.38705	-0.160953	0.38705	0.201254	0.277637	-0.0337039	0.857157	0.24342	0.186982	-0.179791	0.333136	0.123187	0.509117	-0.0265015	0.887463	0.0255848	0.891333	-0.0687612	0.71321	0.315023	0.0843191	0.16165	0.384969	0.205706	0.26692	0.142464	0.444556	-0.323807	0.0755646	-0.360806	0.0461442	-0.277883	0.130128	0.392019	0.0291743	0.103201	0.580628	0.233668	0.205819	0.511214	0.00329172
FBXW7	blue	-0.0921826	0.621863	0.0921826	0.621863	-0.0302321	0.871743	-0.0245185	0.895836	-0.231987	0.209194	-0.0729396	0.69658	-0.0509382	0.785519	0.170704	0.358543	0.362266	0.0452056	-0.160668	0.3879	-0.140167	0.452008	-0.0182035	0.922571	0.0484654	0.795707	-0.0196093	0.916611	0.216792	0.241423	0.113792	0.542182	0.0468908	0.802212	-0.176724	0.341585	0.214317	0.246969	-0.199235	0.282586	-0.0384396	0.837335
PDCD6IP	blue	-0.20909	0.258958	0.20909	0.258958	0.0224996	0.904372	0.110189	0.555125	0.386869	0.0315562	0.389266	0.0304288	0.0586893	0.753817	0.140342	0.451439	0.191631	0.301735	0.123528	0.507936	0.535893	0.00188908	0.363172	0.0446309	-0.339183	0.0619502	-0.557425	0.00112322	-0.30751	0.0924064	-0.36245	0.0450882	-0.266697	0.146973	-0.184324	0.320888	-0.0688474	0.712865	-0.448113	0.0114677	-0.0512917	0.784066
LAMTOR3	blue	0.720412	4.88e-06	-0.720412	4.88e-06	-0.0527562	0.778051	-0.180503	0.331194	0.108558	0.561033	-0.269168	0.143123	0.133669	0.473448	-0.340517	0.0608665	-0.313843	0.0855527	-0.191903	0.301037	-0.312798	0.0866556	-0.599059	0.000369762	0.232205	0.208754	0.621542	0.000189967	-0.245082	0.183895	0.0300102	0.872677	0.224405	0.224885	0.625855	0.000166201	0.497441	0.00441012	0.685145	2.11539e-05	0.287006	0.117476
DENND5B	blue	-0.293842	0.108612	0.293842	0.108612	0.438182	0.0136802	0.298982	0.102286	0.0938496	0.615548	0.280814	0.125959	-0.24434	0.185268	0.00334372	0.985757	-0.155854	0.402462	-0.194992	0.293174	0.0434307	0.81655	0.115673	0.535482	0.168326	0.365377	0.154929	0.405295	-0.0592446	0.75156	-0.137281	0.461464	0.242696	0.188337	0.0142064	0.939537	0.201422	0.277228	-0.231979	0.20921	-0.266907	0.146644
KLF4	blue	0.375293	0.0374882	-0.375293	0.0374882	-0.144695	0.437383	-0.284994	0.120185	-0.0912132	0.625548	-0.315078	0.0842627	0.383407	0.033244	0.146084	0.432948	0.321653	0.0776436	-0.02176	0.907503	-0.13619	0.465068	-0.155187	0.404505	0.00789503	0.966378	0.103392	0.579927	-0.0308678	0.869069	-0.0653148	0.727025	-0.241756	0.190108	0.275741	0.133239	0.333081	0.0671026	0.285339	0.119717	0.375661	0.0372866
SHISA4	blue	0.248444	0.177762	-0.248444	0.177762	0.00232288	0.990105	-0.0895873	0.631748	-0.247008	0.180364	-0.320983	0.0782994	0.297272	0.104359	0.112484	0.546867	0.0764447	0.682734	0.310738	0.0888623	-0.277264	0.131022	-0.283103	0.122772	0.176798	0.341381	0.332389	0.0677074	0.27546	0.133651	0.227312	0.218777	0.0612662	0.743361	0.119354	0.522486	-0.176332	0.342674	0.358644	0.0475627	0.269312	0.142902
HOOK3	blue	-0.445847	0.0119441	0.445847	0.0119441	-0.117294	0.52974	0.468636	0.00783463	0.321983	0.0773221	0.553556	0.00123639	-0.294623	0.107633	0.0715384	0.702141	0.178863	0.335681	-0.173601	0.350319	-0.0699784	0.708352	0.255777	0.16489	0.184022	0.321693	-0.208169	0.26111	-0.155731	0.402838	0.0937217	0.616031	0.285674	0.119264	-0.381526	0.0341917	0.040047	0.830629	-0.49093	0.00504344	-0.362103	0.0453099
NSMCE1	blue	0.0895117	0.632036	-0.0895117	0.632036	0.3587	0.0475257	0.00962874	0.959	-0.0326224	0.861696	-0.244149	0.185624	0.242172	0.189323	0.0749686	0.688553	-0.0208107	0.911522	0.0523976	0.779523	0.129068	0.488941	0.0373815	0.841756	0.252218	0.171051	0.117899	0.527604	0.15667	0.399972	-0.00648089	0.972398	-0.154397	0.406931	-0.0080562	0.965692	-0.219657	0.235106	0.24811	0.178365	0.415672	0.0200394
FBXO3	blue	0.624576	0.000172958	-0.624576	0.000172958	-0.224388	0.22492	-0.509173	0.00344017	-0.31217	0.0873237	-0.550497	0.00133277	-0.180641	0.330819	-0.668038	4.01757e-05	-0.438522	0.013599	-0.359948	0.0467028	-0.384045	0.0329278	-0.540398	0.00169919	-0.0787629	0.673633	0.310653	0.0889547	0.0589902	0.752594	0.382692	0.0336018	-0.0328617	0.860691	0.289737	0.113873	0.0317119	0.865521	0.72704	3.61412e-06	0.195586	0.291675
PNPT1	blue	0.202161	0.275431	-0.202161	0.275431	0.460266	0.00917672	-0.162716	0.3818	-0.251412	0.172471	-0.534357	0.00195794	-0.116373	0.532997	-0.227749	0.217868	0.040391	0.829195	0.0094181	0.959896	0.0683363	0.714908	0.161208	0.386287	0.236017	0.201167	0.444095	0.0123237	0.125784	0.500159	-0.238475	0.196376	-0.172432	0.353626	0.385376	0.0322754	0.162673	0.381929	0.390852	0.0297008	0.529493	0.00219047
SGCA	blue	0.396766	0.0271108	-0.396766	0.0271108	-0.0665837	0.721928	-0.331514	0.068478	-0.394238	0.0281942	-0.537062	0.00183812	-0.104796	0.574765	-0.368145	0.041579	-0.301505	0.0992833	-0.143372	0.441628	-0.599135	0.000368961	-0.627366	0.000158525	0.181194	0.329314	0.557263	0.00112776	0.246881	0.180596	0.597217	0.000389649	0.261259	0.155711	0.20844	0.260475	0.0757129	0.685617	0.695907	1.38193e-05	0.165828	0.372637
CTDSPL2	blue	-0.126918	0.496271	0.126918	0.496271	-0.188823	0.309007	0.188584	0.309632	0.400222	0.0256844	0.466656	0.00813603	0.0100348	0.957273	0.156694	0.399899	0.0934014	0.617243	-0.170217	0.359936	-0.032074	0.863999	0.0667812	0.721136	-0.163853	0.378438	-0.344711	0.057555	-0.331677	0.068334	0.0391436	0.834397	0.135301	0.468013	-0.149759	0.421334	-0.0359435	0.847772	-0.333485	0.0667513	-0.379167	0.0354105
DCAKD	blue	-0.109974	0.555903	0.109974	0.555903	-0.0351489	0.851099	0.014567	0.938006	-0.207308	0.263131	-0.23604	0.201121	-0.198743	0.283802	-0.264411	0.150603	-0.479371	0.00636002	0.0332922	0.858884	-0.245084	0.183893	-0.258195	0.160795	0.313268	0.0861575	0.18498	0.319136	0.37628	0.0369498	0.575057	0.000714382	0.297847	0.103658	-0.337837	0.063059	-0.389547	0.0302986	0.325764	0.0737136	-0.0373661	0.84182
RAD1	blue	0.177692	0.338906	-0.177692	0.338906	0.00472445	0.979876	0.0122167	0.947994	-0.138113	0.458728	-0.293358	0.109223	-0.157768	0.396637	-0.439292	0.0134163	-0.388408	0.0308285	0.0234226	0.900469	-0.298034	0.103432	-0.316927	0.0823583	0.408262	0.0226035	0.415293	0.0201644	0.235962	0.201276	0.390715	0.0297632	0.287832	0.116378	-0.0390643	0.834728	-0.0077351	0.967058	0.465791	0.00827066	0.172213	0.354246
TUT7	blue	-0.269623	0.142422	0.269623	0.142422	-0.0384677	0.837218	0.0381903	0.838377	0.0100952	0.957015	0.36378	0.0442487	0.269541	0.142549	0.600089	0.000359037	0.352335	0.0519008	0.0075742	0.967743	0.134983	0.469071	0.0889626	0.634136	-0.334002	0.0663044	-0.316002	0.0833071	-0.0634553	0.734514	-0.235366	0.202449	-0.0397563	0.831841	-0.0516277	0.782685	0.104763	0.574885	-0.640713	0.000103255	-0.405319	0.023694
ALKBH7	blue	0.622386	0.000185091	-0.622386	0.000185091	0.0491608	0.792839	-0.38285	0.0335224	-0.0413509	0.825198	-0.420981	0.0183544	0.1197	0.521272	-0.47426	0.00702956	-0.566098	0.000901895	-0.192844	0.298626	-0.169707	0.361397	-0.552067	0.00128253	-0.0287171	0.878122	0.353682	0.0509493	-0.134944	0.469198	0.187286	0.313034	-0.0540453	0.772767	0.460707	0.00910148	0.0986408	0.597548	0.807116	4.1298e-08	0.283725	0.121916
EPM2AIP1	blue	0.688854	1.8304e-05	-0.688854	1.8304e-05	-0.258237	0.160724	-0.678092	2.76975e-05	-0.372283	0.0391694	-0.664586	4.5503e-05	0.024122	0.897512	-0.573907	0.00073635	-0.463267	0.00867475	-0.180908	0.330093	-0.229494	0.214268	-0.653172	6.79238e-05	-0.128321	0.491481	0.410425	0.0218286	-0.0237864	0.898931	0.172592	0.353171	-0.141723	0.446953	0.547881	0.00142037	0.248996	0.176769	0.803447	5.29165e-08	0.323811	0.0755606
CADM1	blue	-0.00157968	0.993271	0.00157968	0.993271	-0.209012	0.25914	-0.12222	0.512475	0.0644807	0.730381	-0.207506	0.262665	-0.18286	0.324812	-0.356733	0.0488454	-0.208469	0.260408	0.0540309	0.772827	0.117928	0.527501	-0.0148445	0.936827	0.062688	0.737611	0.0265497	0.88726	-0.0400787	0.830497	0.0845082	0.651272	-0.0141466	0.939791	-0.0295388	0.874661	-0.176043	0.343481	0.210235	0.256301	0.223527	0.226753
NDEL1	blue	-0.0845756	0.651011	0.0845756	0.651011	-0.286827	0.117715	-0.0492205	0.792592	0.00785694	0.96654	0.225031	0.223559	-0.237482	0.198303	-0.00983268	0.958132	-0.0613844	0.742883	-0.101201	0.588024	-0.234466	0.20423	-0.0869122	0.642002	-0.163037	0.380848	-0.0615359	0.742269	-0.21838	0.237907	0.0977137	0.601013	0.117288	0.529762	0.085644	0.646886	0.485196	0.00566402	-0.182542	0.325668	-0.437197	0.0139178
CDC16	blue	-0.0171664	0.92697	0.0171664	0.92697	0.261438	0.155418	0.159709	0.390777	0.0478478	0.798257	0.0933291	0.617517	0.190583	0.304437	0.357541	0.0482995	0.103644	0.578997	0.0159891	0.931967	-0.105123	0.573564	0.025855	0.890192	-0.00232764	0.990085	0.226334	0.220819	-0.0137728	0.94138	-0.0887122	0.635095	0.135256	0.468164	0.255746	0.164944	0.277352	0.130894	-0.057684	0.757908	-0.103106	0.580979
CCNB1IP1	blue	0.326759	0.0727867	-0.326759	0.0727867	-0.0978808	0.600388	-0.218636	0.237343	0.0580145	0.756562	-0.203921	0.271185	-0.281598	0.124861	-0.546522	0.00146782	-0.530517	0.00213959	-0.231762	0.209648	-0.164656	0.376072	-0.393729	0.0284166	0.0482804	0.796471	0.427148	0.0165462	-0.308146	0.0916994	0.123074	0.509507	0.0940706	0.614713	0.464073	0.008544	0.57383	0.000737833	0.543139	0.00159199	0.0735082	0.694327
XPO4	blue	0.399116	0.0261342	-0.399116	0.0261342	0.135134	0.468569	-0.38095	0.0344861	0.0956889	0.608611	-0.375743	0.037242	0.256547	0.163578	-0.164067	0.377807	-0.27653	0.132086	-0.0685663	0.713989	0.140769	0.45005	-0.378053	0.0359982	0.0122754	0.947744	0.204018	0.270951	-0.277021	0.131374	-0.0727301	0.69741	-0.151116	0.417091	0.453472	0.0104044	0.0798784	0.669269	0.48909	0.00523588	0.412682	0.0210436
CUTA	blue	0.589247	0.000487008	-0.589247	0.000487008	0.192834	0.298653	-0.486847	0.00547899	-0.176647	0.3418	-0.501001	0.00409367	0.153647	0.409241	-0.28256	0.123523	-0.315734	0.0835832	0.0552431	0.767867	-0.068268	0.715181	-0.429896	0.0157894	-0.0855432	0.647274	0.483321	0.00588055	-0.191389	0.302358	-0.107371	0.56535	-0.182495	0.325794	0.734034	2.60795e-06	0.443847	0.0123781	0.682929	2.30411e-05	0.377219	0.0364433
MTOR	blue	0.192907	0.298466	-0.192907	0.298466	0.0374651	0.841407	-0.462224	0.0088464	-0.450841	0.0109154	-0.438858	0.0135191	-0.129361	0.487947	-0.302774	0.0977984	-0.203654	0.271826	-0.0540042	0.772936	-0.0248529	0.894423	-0.244682	0.184635	-0.304047	0.0963263	-0.0677299	0.717335	0.317236	0.0820434	0.211255	0.253946	-0.191379	0.302382	-0.116751	0.531661	-0.243914	0.186061	0.311296	0.0882605	0.0963756	0.60603
PNPLA4	blue	0.57142	0.000785906	-0.57142	0.000785906	-0.00700118	0.970183	-0.248589	0.177501	-0.280505	0.126394	-0.471538	0.00740991	-0.119966	0.520339	-0.502116	0.00399865	-0.499409	0.00423271	-0.227299	0.218804	-0.648347	8.00622e-05	-0.641221	0.000101544	0.213893	0.247927	0.647538	8.22749e-05	0.195527	0.291825	0.520709	0.00267151	0.317023	0.0822604	0.308532	0.0912729	0.0981214	0.599488	0.793506	1.01014e-07	0.0969438	0.603897
IWS1	blue	0.0246987	0.895075	-0.0246987	0.895075	0.121399	0.515332	0.145527	0.434722	-0.0896728	0.631421	-0.00462545	0.980298	-0.307989	0.0918734	-0.277401	0.130823	-0.250535	0.174022	0.0504794	0.787407	-0.321029	0.0782536	-0.0683039	0.715038	0.159479	0.39147	0.23353	0.206095	0.169985	0.3606	0.306751	0.093255	0.324062	0.0753216	-0.109808	0.556504	-0.0300262	0.872609	0.113456	0.543385	-0.223212	0.227425
TEX261	blue	-0.0700364	0.70812	0.0700364	0.70812	0.106068	0.570103	0.332244	0.0678346	0.305413	0.094765	0.501915	0.00401565	0.221772	0.230516	0.366323	0.0426776	0.0119903	0.948956	-0.00198975	0.991524	0.0562257	0.763853	0.132643	0.476882	-0.152172	0.413806	-0.244688	0.184623	-0.0634271	0.734627	-0.148991	0.423746	0.112923	0.545291	-0.141717	0.446971	0.0348764	0.852241	-0.304353	0.0959746	-0.365108	0.0434222
ERGIC1	blue	0.205121	0.268314	-0.205121	0.268314	0.0320133	0.864254	-0.312981	0.0864615	-0.346487	0.0561964	-0.501545	0.00404711	0.40109	0.025336	0.184066	0.321577	0.115595	0.535758	0.477085	0.00665252	0.0469586	0.801931	-0.189644	0.30687	0.0296903	0.874023	0.124302	0.505262	0.384988	0.0324644	0.0250157	0.893736	-0.152782	0.411914	0.00371148	0.984191	-0.211984	0.252275	0.256004	0.164502	0.377402	0.0363452
CRK	blue	-0.278893	0.12868	0.278893	0.12868	0.0517203	0.782304	0.415497	0.0200972	-0.0150001	0.936166	0.296199	0.105676	-0.167829	0.366814	0.15579	0.402657	0.155481	0.403603	0.135773	0.46645	0.0896337	0.63157	0.281822	0.124548	0.058542	0.754416	-0.0675614	0.718009	0.294441	0.107861	-0.124465	0.504697	0.256363	0.16389	-0.36981	0.0405958	-0.10092	0.589065	-0.493636	0.00477137	-0.295301	0.106788
ATF7	blue	-0.158554	0.394258	0.158554	0.394258	-0.0973394	0.602415	-0.0436858	0.815491	0.162412	0.382703	0.382319	0.0337895	0.250658	0.173804	0.287424	0.116919	-0.180228	0.331944	0.0358099	0.848331	0.244383	0.18519	-0.0724038	0.698704	-0.487838	0.00537042	-0.461423	0.00898031	-0.113759	0.542301	-0.112631	0.546336	-0.0143644	0.938867	-0.16242	0.382678	-0.176509	0.342183	-0.408982	0.0223429	-0.51829	0.00281901
BROX	blue	-0.360432	0.0463875	0.360432	0.0463875	0.068856	0.712831	0.406765	0.0231529	0.400867	0.0254254	0.597853	0.000382679	0.0421288	0.821961	0.277187	0.131133	0.0282696	0.880007	0.0841504	0.652656	0.333489	0.0667476	0.316379	0.082919	-0.181356	0.328876	-0.454281	0.0102512	-0.113659	0.542656	-0.180755	0.330508	0.0853079	0.648182	-0.357365	0.048418	-0.151571	0.415674	-0.599534	0.00036478	-0.395174	0.0277891
SMG7	blue	0.0330157	0.860045	-0.0330157	0.860045	-0.13282	0.476289	-0.0344002	0.854237	0.367963	0.041688	0.325123	0.0743161	0.137579	0.460484	0.108515	0.561189	-0.113213	0.544254	-0.0158644	0.932496	0.187042	0.313677	-0.0574789	0.758743	-0.38838	0.0308413	-0.42045	0.0185174	-0.312909	0.0865377	-0.14478	0.437111	-0.0342397	0.854909	-0.0382314	0.838205	-0.0757765	0.685366	-0.234504	0.204154	-0.32636	0.0731576
STK17A	blue	-0.532899	0.00202523	0.532899	0.00202523	0.162109	0.383604	0.495773	0.00456552	0.275301	0.133885	0.470318	0.00758599	-0.0784053	0.675034	0.27133	0.139815	0.415858	0.0199783	0.0835588	0.654947	0.164076	0.377779	0.563551	0.000962538	0.10876	0.5603	-0.43536	0.0143704	-0.0139569	0.940597	-0.101789	0.585844	-0.0312919	0.867286	-0.497616	0.00439413	-0.249666	0.175571	-0.539047	0.00175431	-0.132378	0.477769
BCL2L1	blue	0.246997	0.180384	-0.246997	0.180384	-0.150484	0.419065	-0.363444	0.0444595	0.12554	0.500998	-0.136026	0.465612	0.202319	0.27505	-0.144933	0.43662	0.00581283	0.975242	-0.217013	0.240931	0.0793201	0.671452	-0.164001	0.378001	-0.255843	0.164777	-0.40489	0.0238563	-0.222727	0.228462	0.0881938	0.637081	-0.376811	0.0366627	-0.0728506	0.696932	-0.150013	0.420538	0.206895	0.264105	0.212131	0.251938
RTCB	blue	0.44773	0.011547	-0.44773	0.011547	0.0884654	0.63604	-0.201893	0.276083	0.089102	0.633603	-0.397904	0.026634	-0.0146415	0.937689	-0.430638	0.0155901	-0.38666	0.0316558	-0.367072	0.0422232	-0.10955	0.557436	-0.296145	0.105743	0.25784	0.161392	0.258896	0.159621	-0.0925786	0.62036	0.19064	0.304289	-0.0436793	0.815518	0.197366	0.287218	0.0420765	0.822178	0.647958	8.11187e-05	0.396684	0.0271453
SPG21	blue	-0.130695	0.483435	0.130695	0.483435	0.265409	0.14901	-0.103178	0.580713	-0.348011	0.0550511	-0.549309	0.00137196	-0.24153	0.190535	-0.2407	0.19211	0.0814991	0.662948	0.149857	0.421028	0.1334	0.474347	0.273656	0.136319	0.382721	0.0335873	0.23551	0.202164	0.319473	0.0797916	0.0120562	0.948676	-0.212185	0.251814	-0.0758084	0.685241	-0.324966	0.0744642	0.247007	0.180367	0.59203	0.000450812
ZNF506	blue	0.0287173	0.878121	-0.0287173	0.878121	-0.0715961	0.701912	-0.0975103	0.601775	-0.00372944	0.984114	0.192238	0.300177	0.0147745	0.937124	0.0531177	0.776569	0.0218137	0.907275	0.202785	0.273922	0.111639	0.5499	-0.00660278	0.971879	-0.323472	0.0758853	-0.0272214	0.884426	-0.216827	0.241343	-0.275378	0.133772	-0.100412	0.590951	0.244326	0.185294	0.294973	0.107197	-0.183295	0.323643	-0.23107	0.21105
SMU1	blue	0.409589	0.0221255	-0.409589	0.0221255	0.0344535	0.854013	-0.105759	0.571233	0.0157191	0.933113	-0.204922	0.268789	-0.162571	0.38223	-0.419748	0.0187347	-0.339831	0.0614216	-0.591137	0.000462164	-0.380319	0.0348113	-0.34499	0.05734	0.256507	0.163646	0.52823	0.0022546	-0.252733	0.17015	0.127208	0.495278	0.169256	0.362695	0.537837	0.00180501	0.55346	0.00123932	0.565273	0.000921162	0.13828	0.458181
CD2AP	blue	-0.0445544	0.811887	0.0445544	0.811887	-0.210105	0.256601	0.271389	0.139725	0.340288	0.0610515	0.51459	0.00305832	0.431618	0.0153302	0.624093	0.000175572	0.487539	0.00540296	0.0497931	0.790233	-0.0158701	0.932472	-0.00112111	0.995224	-0.0839693	0.653357	-0.232081	0.209004	-0.222524	0.228897	-0.209886	0.257109	0.149526	0.422065	-0.0148114	0.936968	0.15001	0.420547	-0.535482	0.00190731	-0.297017	0.104671
UROD	blue	0.499715	0.00420566	-0.499715	0.00420566	0.0932075	0.617977	-0.426742	0.0166603	-0.401679	0.0251019	-0.764934	5.41673e-07	0.067301	0.719052	-0.322785	0.076546	-0.156735	0.399775	-0.176618	0.341879	-0.339927	0.061344	-0.441786	0.0128391	0.279805	0.127384	0.586538	0.000524675	0.230736	0.211729	0.218181	0.238346	-0.00241217	0.989725	0.395563	0.0276219	-0.0383006	0.837916	0.752629	1.04065e-06	0.509509	0.00341533
ANKRD12	blue	-0.228854	0.215583	0.228854	0.215583	-0.267524	0.145676	0.24506	0.183937	-0.0154754	0.934148	0.206234	0.265667	-0.522256	0.00258067	-0.206149	0.265869	-0.0329381	0.86037	-0.312553	0.0869155	-0.423054	0.0177292	-0.0223945	0.904817	0.236479	0.200259	0.1947	0.29391	-0.000230454	0.999018	0.287079	0.117379	0.414231	0.0205183	-0.0915372	0.624315	0.122013	0.513194	-0.156144	0.401577	-0.357976	0.0480077
ARMCX3	blue	0.616603	0.000220852	-0.616603	0.000220852	-0.140978	0.44937	-0.379569	0.0352006	0.13688	0.462789	-0.304798	0.0954653	-0.0786907	0.673916	-0.525878	0.00237846	-0.323547	0.0758133	-0.448971	0.0112916	-0.289423	0.114283	-0.451407	0.0108037	-0.0682834	0.71512	0.242841	0.188064	-0.416424	0.0197935	0.179031	0.335219	-0.0833916	0.655595	0.499712	0.00420591	0.349749	0.0537673	0.686286	2.02377e-05	0.264739	0.150077
SUZ12	blue	-0.271116	0.14014	0.271116	0.14014	-0.176507	0.342188	0.199756	0.281304	-0.0696898	0.709502	0.155789	0.40266	-0.225176	0.223253	0.0936475	0.616312	0.262697	0.153364	0.431397	0.0153883	0.000300354	0.998721	0.228564	0.216181	0.0569607	0.760855	-0.0198077	0.91577	0.126083	0.49913	-0.0416524	0.823943	0.128843	0.489707	-0.205458	0.267511	0.0603436	0.7471	-0.35713	0.0485764	-0.154577	0.406376
PEX11B	blue	0.182404	0.32604	-0.182404	0.32604	0.248264	0.178087	0.188322	0.310317	0.111798	0.549328	-0.0863673	0.644098	-0.0712883	0.703136	-0.255902	0.164676	-0.514561	0.00306021	-0.152798	0.411865	-0.204003	0.270988	-0.256063	0.164401	0.306597	0.0934273	0.42661	0.0166976	0.108414	0.561556	0.270082	0.141717	0.407945	0.0227189	0.0476401	0.799115	0.178461	0.336784	0.401408	0.0252096	-0.00670227	0.971455
ATIC	blue	0.310852	0.0887395	-0.310852	0.0887395	0.0832306	0.656219	-0.197092	0.287903	0.00219902	0.990633	-0.192999	0.29823	-0.0252751	0.89264	-0.328481	0.0712021	-0.26807	0.144826	-0.3558	0.0494815	0.0571078	0.760255	-0.0849613	0.649521	-0.104015	0.577633	0.0672676	0.719186	-0.121737	0.514154	-0.113411	0.543543	-0.159781	0.390562	0.272409	0.138185	0.0999673	0.592605	0.318182	0.0810861	0.177876	0.338397
RIPOR1	blue	-0.254735	0.166677	0.254735	0.166677	-0.104345	0.576419	0.0290717	0.876628	0.233624	0.205906	0.298857	0.102436	-0.140759	0.45008	-0.120548	0.518304	-0.191759	0.301406	-0.0495051	0.791419	0.185767	0.317046	0.0119586	0.949091	-0.198933	0.283331	-0.489417	0.00520123	-0.115681	0.535455	0.14468	0.437429	0.0225466	0.904174	-0.4432	0.0125213	-0.335408	0.0650999	-0.220089	0.234164	-0.270033	0.141792
MICOS13	blue	0.17526	0.345664	-0.17526	0.345664	0.335179	0.0652948	0.283452	0.122291	0.284602	0.120717	0.0583884	0.755041	0.055405	0.767205	-0.106873	0.567165	-0.287375	0.116984	0.0126647	0.946089	0.061781	0.741277	0.00996651	0.957563	0.33314	0.0670513	0.304215	0.0961333	-0.10924	0.558559	-0.0975022	0.601805	0.137813	0.459715	0.172487	0.353468	0.171171	0.357209	0.258923	0.159576	0.155048	0.404931
PTGR1	blue	0.426758	0.0166559	-0.426758	0.0166559	0.119358	0.522472	-0.420626	0.0184634	-0.398728	0.0262932	-0.662212	4.9526e-05	0.07881	0.673448	-0.246326	0.18161	-0.145738	0.434049	-0.0973298	0.602451	-0.365524	0.0431661	-0.500887	0.00410351	0.199184	0.282713	0.517326	0.00287975	0.234037	0.205083	0.293921	0.108513	0.0660819	0.723942	0.299605	0.101538	-0.000593719	0.997471	0.665693	4.37299e-05	0.41021	0.0219047
BCKDHB	blue	0.475435	0.00687061	-0.475435	0.00687061	-0.144353	0.438479	-0.370044	0.0404591	-0.0413442	0.825225	-0.33485	0.0655751	0.0409923	0.82669	-0.441599	0.0128817	-0.647635	8.2008e-05	-0.234293	0.204574	-0.312127	0.0873694	-0.649335	7.74293e-05	-0.0281851	0.880363	0.372951	0.0387915	-0.155668	0.40303	0.347214	0.0556476	0.0894452	0.63229	0.413955	0.020611	0.246223	0.181798	0.689737	1.76786e-05	0.0763873	0.682961
PIBF1	blue	-0.31406	0.0853246	0.31406	0.0853246	0.00495163	0.978909	0.374276	0.0380497	0.229662	0.213923	0.447337	0.011629	-0.248563	0.177548	0.0687203	0.713373	-0.141807	0.446682	0.134894	0.469365	0.138823	0.4564	0.21348	0.248864	-0.00631405	0.973108	-0.0806211	0.666369	-0.0547384	0.769931	-0.186388	0.315402	0.309977	0.0896878	-0.143703	0.440565	0.187989	0.31119	-0.476543	0.0067234	-0.480928	0.00616727
DNAAF9	blue	0.425199	0.0171008	-0.425199	0.0171008	-0.0774965	0.6786	-0.591455	0.000458094	-0.0661042	0.723853	-0.417744	0.0193671	0.151193	0.416852	-0.279361	0.128013	-0.0697491	0.709266	-0.181185	0.329339	0.12227	0.5123	-0.429729	0.0158346	-0.223502	0.226804	0.0363111	0.846233	-0.292587	0.110202	-0.0841641	0.652603	-0.336155	0.0644664	0.379678	0.0351438	0.200161	0.280309	0.427322	0.0164974	0.431216	0.0154364
COQ5	blue	0.644806	9.01669e-05	-0.644806	9.01669e-05	-0.0247545	0.894839	-0.261918	0.154632	-0.136047	0.465541	-0.385427	0.0322506	0.170771	0.35835	-0.319597	0.0796688	-0.324972	0.0744591	-0.270442	0.141166	-0.509486	0.003417	-0.674175	3.20704e-05	0.140162	0.452025	0.574316	0.000728478	0.0310802	0.868176	0.362324	0.0451685	0.194717	0.293867	0.437301	0.0138925	0.193344	0.297351	0.773707	3.31885e-07	0.242058	0.189537
ATP6V0A1	blue	-0.150109	0.420239	0.150109	0.420239	-0.0437247	0.81533	-0.235665	0.201858	-0.0862999	0.644358	0.0855329	0.647314	-0.25439	0.167271	-0.225903	0.221723	-0.339957	0.0613197	-0.190201	0.305426	0.199193	0.282691	-0.0188966	0.919632	-0.308673	0.0911169	-0.28109	0.125572	-0.169182	0.362907	-0.083095	0.656746	-0.162857	0.381384	-0.0343789	0.854326	0.16419	0.377445	-0.197539	0.286788	-0.318367	0.0808998
[truncated: 4,193 more rows]
