# Supplementary material for: New insights into the role of mitochondrial metabolic dysregulation and immune infiltration in septic cardiomyopathy by integrated bioinformatics analysis and experimental validation
Source: Cell Mol Biol Lett. 2024 Jan 30;29:21. doi: 10.1186/s11658-024-00536-2 (PMC10826082; doi:10.1186/s11658-024-00536-2)
Supplement: Supplementary file 4 — Additional file 4: Table S3. Genelist identified in the support vector machine-recursive feature elimination (SVM-RFE) algorithm. [file 11658_2024_536_MOESM4_ESM.xls]

## Sheet: Supplementary Table 3
FeatureName	FeatureID	AvgRank
BCS1L	207	9.1
SLC25A37	189	10.4
NDUFB3	110	13.9
TIMMDC1	82	14.4
HS1BP3	252	14.9
LYRM7	153	15.6
PARP1	163	17
MRPL35	73	18.6
EXD2	237	18.6
TRMT61B	239	19.2
MRPS14	173	21
SUOX	200	21.5
MAPK3	133	22.3
MRPS31	135	23.6
PDHB	79	24.1
NDUFB5	40	24.9
ACOT13	61	26.6
TMEM126A	97	26.8
NOL7	147	27.1
CASP4	196	29.9
SLC25A39	234	32.1
MRPS33	120	32.2
ETFDH	75	32.3
MCCC1	151	36.2
MRPL44	184	37.7
CISD1	45	38.4
FBXO7	144	39.1
ETFA	57	41
C11orf65	261	41.1
APOO	124	41.3
ACSS1	227	43.4
ATP5MC3	190	44.2
CHCHD7	182	44.6
MRPL33	74	44.7
DGAT2	260	45.3
FAM210A	161	46.6
PGS1	251	46.9
NRGN	262	48.7
VDAC3	34	49
MRPL48	194	51.4
TEFM	230	51.8
UBA1	132	52.2
CYCS	27	52.5
ATP5MC1	25	52.6
NDUFAB1	12	54.2
SLC25A20	198	54.7
COA7	259	56.4
DTYMK	255	56.8
AKT1	229	58.6
MCUB	244	59
TIMM21	111	62.6
MRPL11	231	63.8
BCKDHB	169	65.9
ATP5F1C	11	66.2
AIFM1	109	67.5
TFAM	176	67.7
MYOC	258	67.8
RTN4IP1	225	68.6
GTF3C4	228	69
FUNDC2	149	70.6
PIN4	246	71
NDUFAF4	108	72
NDUFB6	96	72.3
MIX23	140	73.9
HOGA1	248	74.4
NDUFB2	68	74.7
MMUT	145	75.4
CRLS1	136	76.6
DNAJC15	59	78.6
ARMCX3	168	79.5
MRPL27	235	82.3
TIMM22	186	83.1
GLRX2	215	84
COX6B1	13	84.6
SLC25A40	162	85.6
MRPS17	193	85.6
ATP5F1A	9	86
ISCA1	77	86.2
MARK2	226	87.2
TRUB2	208	89.4
MRPL16	115	89.8
MRPS22	146	89.8
SDHD	36	91.5
FARS2	221	91.7
MALSU1	105	91.9
CMC1	187	93.4
MRPS10	106	95.7
ATPAF2	220	99
UQCRB	241	99
KCNJ8	155	99.4
DBT	165	99.4
SLC25A6	55	99.6
DLAT	94	100.2
NUDT6	204	100.4
PXMP2	177	101.3
TMEM242	164	104.1
MPC1	41	104.5
NDUFB8	112	104.5
RPP14	160	104.5
MRPL30	157	108.1
GTPBP8	195	109
TRUB1	178	109.4
MRPS30	92	112.1
SUCLG1	70	113
ADHFE1	137	113
COX7C	8	113.3
MRPL58	95	113.5
MRPL39	98	113.5
CKMT2	7	113.7
COQ6	171	113.7
ATP5PF	180	114.2
FEM1A	199	115.6
MRPS25	139	117.9
ADH5	83	119.8
DLST	119	120.2
DNAJA3	183	122
SLC25A33	245	122.6
COQ3	224	123.2
SDHB	22	125
CYB5R3	43	126.2
LIAS	211	127.1
ATP5F1B	6	127.3
DHFR	242	127.3
FH	101	127.8
MICU1	210	128.2
PDE12	223	131.3
QRSL1	185	131.9
PLD6	253	132
SLC25A26	179	133.4
SPG7	247	134
LRPPRC	89	136.4
UQCRH	100	136.5
MPC2	104	137.3
HSD17B8	218	138.6
NDUFA8	39	138.7
PRDX6	20	144.3
PDHX	99	144.9
SLIRP	54	146.6
CMC2	84	146.8
PLA2G2A	71	147.4
GRSF1	116	147.7
NDUFS7	154	147.8
CS	52	148.3
GSTK1	85	148.5
NUDT8	181	149.9
MTX2	138	150.5
NDUFA9	49	150.7
SLC25A12	90	151.5
ME2	114	151.5
CWC15	156	152.4
NDUFC1	31	152.5
MRPL51	15	152.9
ACAT1	78	153
CPT2	206	154
MRPL34	217	154.3
COX11	192	155.8
NMT1	128	155.9
COQ5	170	157.4
GATB	209	160.3
MRS2	127	161.3
MRPL45	129	163.4
MRPL41	107	164.9
COX5A	2	165
SLC25A30	93	166.9
HCCS	121	167.2
NDUFS8	81	169.6
NUBPL	197	170.2
MRPS16	103	170.6
OXSM	254	171.5
ACADS	236	174.7
NDUFS6	30	174.9
COX4I1	152	175
L2HGDH	257	175.4
FUNDC1	122	175.6
TIMM8B	18	178.1
UQCRFS1	42	178.5
GCDH	249	179
NDUFB9	19	179.3
ECH1	29	179.5
TUSC3	148	180.3
ATP5MG	3	180.5
OPA1	80	180.9
HSPA9	47	181.2
NDUFA1	1	181.9
GHITM	67	182.3
GNPAT	131	183.6
CAMK2A	250	184.2
C1orf43	62	184.8
SDHA	46	185.6
SUCLA2	102	185.6
HIGD2A	65	188
PRDX5	28	189.7
UQCRC2	24	190.8
DLD	50	191.7
NDUFA4	44	192.1
TMLHE	134	192.7
MRPS36	158	193.4
GOT2	86	194.1
SMIM20	159	194.1
FAHD1	214	196.5
SNAP23	130	198.9
TMEM14B	69	199
TIMM44	222	199.2
TACO1	188	199.6
PTCD2	216	199.7
HARS2	233	199.7
PRDX3	58	200.2
COX6C	5	200.8
ACADM	37	201.3
NDUFA2	63	201.8
MTIF2	150	202.1
UQCC1	175	202.3
BDH1	238	202.4
NDUFS1	33	202.5
NDUFAF5	201	202.7
HAX1	60	202.8
MRPS18B	87	202.8
COX5B	38	204.4
ATP5MJ	21	205.1
NUDT9	212	206.2
PMPCB	118	206.6
COX14	56	206.9
MRPS23	142	206.9
DMAC1	123	207.5
NDUFS4	113	207.7
NIPSNAP2	64	208.3
SARS2	256	208.3
MRPL22	174	208.7
TIMM13	172	209.2
CYC1	72	210.4
NNT	48	210.9
IDH3B	126	211
QARS1	143	211
TMEM14C	76	211.7
COX17	51	212
GLRX5	141	212.1
UQCR11	10	212.5
COQ7	232	212.9
MDH2	17	213.1
YARS2	243	213.1
PNPLA4	167	213.6
SLC25A3	23	213.9
TSFM	213	214.3
COA1	88	214.4
DECR1	26	214.6
SQOR	203	214.9
FDX1	205	215.8
NDUFV2	35	216.4
COA6	191	216.4
MRPL2	219	216.4
SMDT1	125	218.9
COX7A2	32	221.5
NDUFS2	66	221.9
DNAJC19	53	223.3
SDHAF4	240	225.4
PPIF	202	227.1
ATP5PO	4	227.4
COX8A	14	228.2
MRPS7	91	231.4
ALKBH7	166	231.7
NDUFS3	117	233
SLC25A4	16	235.6
