# Supplementary material for: New insights into the role of mitochondrial metabolic dysregulation and immune infiltration in septic cardiomyopathy by integrated bioinformatics analysis and experimental validation
Source: Cell Mol Biol Lett. 2024 Jan 30;29:21. doi: 10.1186/s11658-024-00536-2 (PMC10826082; doi:10.1186/s11658-024-00536-2)
Supplement: Supplementary file 5 — Additional file 5: Table S4. Genelist identified in the least absolute shrinkage and selection operator (LASSO) regression analysis. [file 11658_2024_536_MOESM5_ESM.xls]

## Sheet: Supplementary Table 4
Gene	Coef
(Intercept)	0.172085
TIMMDC1	-0.499218
UBA1	1.65756
MRPS31	-0.181798
FBXO7	2.13281
LYRM7	-0.746494
CMC1	-1.76971
SLC25A37	1.01532
BCS1L	-0.619819
GLRX2	-0.35441
MRPL34	-0.863981
PGS1	0.975371
HS1BP3	-1.19159
MYOC	-0.265232
