# Supplementary material for: New insights into the role of mitochondrial metabolic dysregulation and immune infiltration in septic cardiomyopathy by integrated bioinformatics analysis and experimental validation
Source: Cell Mol Biol Lett. 2024 Jan 30;29:21. doi: 10.1186/s11658-024-00536-2 (PMC10826082; doi:10.1186/s11658-024-00536-2)
Supplement: Supplementary file 6 — Additional file 6: Table S5. Genelist identified in the random forest algorithm. [file 11658_2024_536_MOESM6_ESM.xls]

## Sheet: Supplementary Table 5
Gene	importance
MRPL35	0.878518
ATP5MC3	0.873235
ISCA1	0.639671
PDHB	0.591541
DLAT	0.562551
NDUFS3	0.551569
NDUFB3	0.478255
APOO	0.461222
NDUFB5	0.329444
SLC25A39	0.326699
TIMMDC1	0.321208
MRPS31	0.321208
ATP5F1A	0.312972
MRPS30	0.30199
MRPL27	0.30199
FH	0.297971
ATP5MC1	0.281694
MRPL33	0.280894
CASP4	0.273692
HIGD2A	0.262983
ETFDH	0.262983
CYCS	0.252231
FBXO7	0.249579
PXMP2	0.249579
MALSU1	0.247645
COX6B1	0.246936
ACOT13	0.233651
MRPL11	0.233493
TFAM	0.231088
CHCHD7	0.231088
MTIF2	0.217342
TMEM242	0.214749
SLC25A26	0.214749
SLC25A4	0.211794
NDUFS1	0.193377
DGAT2	0.14825
UQCRH	0.114362
MIX23	0.0794649
NDUFAB1	0.070922
MRPS36	0.070922
NDUFC1	0.0407031
SUOX	0.0407031
COX5A	0.040619
PGS1	0.040619
COX14	0.0403135
MRPS22	0.0403135
SDHAF4	0.0403135
CPT2	0.0398936
MCUB	0.0395137
SARS2	0.0395137
CYC1	0.0392799
MMUT	0.0390071
ARMCX3	0.0390071
MARK2	0.0390071
PRDX3	0.0386847
MRPL16	0.0386847
BCS1L	0.0386847
GTF3C4	0.0382979
ME2	0.0378251
TUSC3	0.0378251
LYRM7	0.037234
NDUFA1	0
ATP5MG	0
ATP5PO	0
COX6C	0
ATP5F1B	0
CKMT2	0
COX7C	0
UQCR11	0
ATP5F1C	0
COX8A	0
MRPL51	0
MDH2	0
TIMM8B	0
NDUFB9	0
PRDX6	0
ATP5MJ	0
SDHB	0
SLC25A3	0
UQCRC2	0
DECR1	0
PRDX5	0
ECH1	0
NDUFS6	0
COX7A2	0
VDAC3	0
NDUFV2	0
SDHD	0
ACADM	0
COX5B	0
NDUFA8	0
MPC1	0
UQCRFS1	0
CYB5R3	0
NDUFA4	0
CISD1	0
SDHA	0
HSPA9	0
NNT	0
NDUFA9	0
DLD	0
COX17	0
CS	0
DNAJC19	0
SLIRP	0
SLC25A6	0
ETFA	0
DNAJC15	0
HAX1	0
C1orf43	0
NDUFA2	0
NIPSNAP2	0
NDUFS2	0
GHITM	0
NDUFB2	0
TMEM14B	0
SUCLG1	0
PLA2G2A	0
TMEM14C	0
ACAT1	0
OPA1	0
NDUFS8	0
ADH5	0
CMC2	0
GSTK1	0
GOT2	0
MRPS18B	0
COA1	0
LRPPRC	0
SLC25A12	0
MRPS7	0
SLC25A30	0
MRPL58	0
NDUFB6	0
TMEM126A	0
MRPL39	0
PDHX	0
SUCLA2	0
MRPS16	0
MPC2	0
MRPS10	0
MRPL41	0
NDUFAF4	0
AIFM1	0
TIMM21	0
NDUFB8	0
NDUFS4	0
GRSF1	0
PMPCB	0
DLST	0
MRPS33	0
HCCS	0
FUNDC1	0
DMAC1	0
SMDT1	0
IDH3B	0
MRS2	0
NMT1	0
MRPL45	0
SNAP23	0
GNPAT	0
UBA1	0
MAPK3	0
TMLHE	0
CRLS1	0
ADHFE1	0
MTX2	0
MRPS25	0
GLRX5	0
MRPS23	0
QARS1	0
NOL7	0
FUNDC2	0
MCCC1	0
COX4I1	0
NDUFS7	0
KCNJ8	0
CWC15	0
MRPL30	0
SMIM20	0
RPP14	0
FAM210A	0
SLC25A40	0
PARP1	0
DBT	0
ALKBH7	0
PNPLA4	0
BCKDHB	0
COQ5	0
COQ6	0
TIMM13	0
MRPS14	0
MRPL22	0
UQCC1	0
TRUB1	0
ATP5PF	0
NUDT8	0
DNAJA3	0
MRPL44	0
QRSL1	0
TIMM22	0
CMC1	0
TACO1	0
SLC25A37	0
COA6	0
COX11	0
MRPS17	0
MRPL48	0
GTPBP8	0
NUBPL	0
SLC25A20	0
FEM1A	0
NDUFAF5	0
PPIF	0
SQOR	0
NUDT6	0
FDX1	0
TRUB2	0
GATB	0
MICU1	0
LIAS	0
NUDT9	0
TSFM	0
FAHD1	0
GLRX2	0
PTCD2	0
MRPL34	0
HSD17B8	0
MRPL2	0
ATPAF2	0
FARS2	0
TIMM44	0
PDE12	0
COQ3	0
RTN4IP1	0
ACSS1	0
AKT1	0
TEFM	0
COQ7	0
HARS2	0
ACADS	0
EXD2	0
BDH1	0
TRMT61B	0
UQCRB	0
DHFR	0
YARS2	0
SLC25A33	0
PIN4	0
SPG7	0
HOGA1	0
GCDH	0
CAMK2A	0
HS1BP3	0
PLD6	0
OXSM	0
DTYMK	0
L2HGDH	0
MYOC	0
COA7	0
C11orf65	0
NRGN	0
